# Supplementary material for: 1,2,3,5-Tetra­hydro­naphtho­[2,1-c]oxepine
Source: IUCrdata. 2020 Mar 5;5(Pt 3):x200288. doi: 10.1107/S2414314620002886 (PMC9462196; doi:10.1107/S2414314620002886)
Supplement: Supplementary file 1 [file x-05-x200288-sup1.cif]

##############################################################################
#                                                                            #
# This CIF contains the data for a data article accepted for                 #
# publication in IUCrData. It conforms to the requirements of                #
# Notes for Authors for IUCrData, and has been                               #
# peer reviewed under the auspices of IUCrData.                              #
#                                                                            #
# Full details of the Crystallographic Information File format               #
# are given in the paper "The Crystallographic Information File (CIF):       #
# a New Standard Archive File for Crystallography" by S. R. Hall, F. H.      #
# Allen and I. D. Brown [Acta Cryst. (1991), A47, 655-685].                  #
#                                                                            #
# The current version of the core CIF dictionary is obtainable from          #
# ftp://ftp.iucr.org/pub/cif_core.dic.                                       #
#                                                                            #
# Software is freely available for graphical display of the structure(s)     #
# in this CIF. For information consult the CIF software page                 #
# http://www.iucr.org/resources/cif/software.                                #
#                                                                            #
# This file may be used for bona fide research purposes within the           #
# scientific community so long as proper attribution is given to the data    # 
# article from which it was obtained.                                        #
#                                                                            #
##############################################################################
data_I
_database_code_depnum_ccdc_archive 'CCDC 1987387'
_audit_creation_method     'SHELXL-2018/3'
_journal_date_recd_electronic     2020-02-27
_journal_date_accepted     2020-03-01
_journal_name_full     'IUCrData'
_journal_year     2020
_journal_volume     5
_journal_issue      1
_journal_page_first     0
_journal_page_last     0
_journal_paper_category     HO
_journal_paper_doi     10.1107/S2414314620002886
_journal_coeditor_code     HB4340
_publ_contact_author_name     'Alan J. Lough'
_publ_contact_author_address
;
Department of Chemistry, University of Toronto, Toronto, Ontario, M5S 3H6,
Canada
;
_publ_contact_author_email     'alan.lough@utoronto.ca'
_publ_contact_author_fax     ?
_publ_contact_author_phone     '(416) 978-6275'
_publ_section_title
;
1,2,3,5-Tetrahydronaphtho[2,1-<i>c</i>]oxepine
;
loop_
    _publ_author_name
    _publ_author_footnote
    _publ_author_address
    'Lough, Alan J.' .
;
Department of Chemistry, University of Toronto, Toronto, Ontario, M5S 3H6,
Canada
;
    'Pounder, Austin' .
;
Department of Chemistry, University of Guelph, Guelph, Ontario, N1G 2W1
Canada
;
    'Wicks, Christopher' .
;
Department of Chemistry, University of Guelph, Guelph, Ontario, N1G 2W1
Canada
;
    'Tam, William' .
;
Department of Chemistry, University of Guelph, Guelph, Ontario, N1G 2W1
Canada
;
_publ_section_synopsis
;
In the title compound, the seven-membered ring is in a psuedo-chair
conformation. In the crystal, molecules are linked by weak C---H...O hydrogen
bonds forming layers parallel to (010). In addition, there are weak \p--\p
stacking interactions between inversion-related naphthalene ring systems.
;
_chemical_name_systematic
;
1,2,3,5-Tetrahydronaphtho[2,1-<i>c</i>]oxepine
;
_chemical_name_common     ?
_chemical_formula_moiety     'C14 H14 O'
_chemical_formula_sum     'C14 H14 O'
_chemical_formula_iupac     'C14 H14 O'
_chemical_formula_weight     198.25
_chemical_melting_point     ?
_space_group_crystal_system     monoclinic
_space_group_name_H-M_alt     'P 21/c'
_space_group_name_Hall     '-P 2ybc'
loop_
    _space_group_symop_operation_xyz
    'x, y, z'
    '-x, y+1/2, -z+1/2'
    '-x, -y, -z'
    'x, -y-1/2, z-1/2'
_cell_length_a     9.4559(3)
_cell_length_b     12.8405(4)
_cell_length_c     8.9638(3)
_cell_angle_alpha     90
_cell_angle_beta     111.4450(10)
_cell_angle_gamma     90
_cell_volume     1013.02(6)
_cell_formula_units_Z     4
_cell_measurement_reflns_used     9948
_cell_measurement_theta_min     2.31
_cell_measurement_theta_max     27.50
_cell_measurement_temperature     150(2)
_exptl_crystal_description     Block
_exptl_crystal_colour     colourless
_exptl_crystal_size_max     0.370
_exptl_crystal_size_mid     0.260
_exptl_crystal_size_min     0.250
_exptl_crystal_density_diffrn     1.300
_exptl_crystal_density_meas     ?
_exptl_crystal_density_method     ?
_exptl_crystal_F_000     424
_exptl_absorpt_coefficient_mu     0.080
_exptl_absorpt_correction_type     multi-scan
_exptl_absorpt_process_details
;
(SADABS; Krause <i>et al.</i>,  2015)
;
_exptl_absorpt_correction_T_min     0.7233
_exptl_absorpt_correction_T_max     0.7456
_diffrn_ambient_temperature     150(2)
_diffrn_source     'selaed tube with Bruker Triumph monochromator'
_diffrn_radiation_type     MoK\a
_diffrn_radiation_wavelength     0.71073
_diffrn_measurement_device_type     'Bruker Kappa APEX DUO CCD'
_diffrn_measurement_method     '\f and \w scans'
_diffrn_detector_area_resol_mean     ?
_diffrn_reflns_number     21543
_diffrn_reflns_av_R_equivalents     0.0211
_diffrn_reflns_av_unetI/netI     0.0108
_diffrn_reflns_theta_min     2.314
_diffrn_reflns_theta_max     27.582
_diffrn_reflns_theta_full     25.242
_diffrn_measured_fraction_theta_max     0.998
_diffrn_measured_fraction_theta_full     1.000
_diffrn_reflns_limit_h_min     -12
_diffrn_reflns_limit_h_max     12
_diffrn_reflns_limit_k_min     -16
_diffrn_reflns_limit_k_max     16
_diffrn_reflns_limit_l_min     -11
_diffrn_reflns_limit_l_max     11
_refine_special_details     ?
_reflns_number_total     2347
_reflns_number_gt     2055
_reflns_threshold_expression     'I > 2\s(I)'
_refine_ls_structure_factor_coef     Fsqd
_refine_ls_matrix_type     full
_refine_ls_R_factor_all     0.0413
_refine_ls_R_factor_gt     0.0350
_refine_ls_wR_factor_gt     0.0930
_refine_ls_wR_factor_ref     0.0996
_refine_ls_goodness_of_fit_ref     1.065
_refine_ls_restrained_S_all     1.065
_refine_ls_number_reflns     2347
_refine_ls_number_parameters     192
_refine_ls_number_restraints     0
_refine_ls_hydrogen_treatment     refall
_refine_ls_weighting_scheme     calc
_refine_ls_weighting_details
              'w=1/[\s^2^(Fo^2^)+(0.0520P)^2^+0.3073P] where P=(Fo^2^+2Fc^2^)/3'
_atom_sites_solution_hydrogens     difmap
_atom_sites_solution_primary     dual
_atom_sites_solution_secondary     ?
_refine_ls_shift/su_max     0.000
_refine_ls_shift/su_mean     0.000
_refine_diff_density_max     0.296
_refine_diff_density_min     -0.198
_refine_ls_extinction_method     none
_refine_ls_extinction_coef     .
loop_
    _atom_type_symbol
    _atom_type_description
    _atom_type_scat_dispersion_real
    _atom_type_scat_dispersion_imag
    _atom_type_scat_source
    'C' 'C' 0.0033 0.0016
                         'International Tables Vol C Tables 4.2.6.8 and 6.1.1.4'
    'H' 'H' 0.0000 0.0000
                         'International Tables Vol C Tables 4.2.6.8 and 6.1.1.4'
    'O' 'O' 0.0106 0.0060
                         'International Tables Vol C Tables 4.2.6.8 and 6.1.1.4'
_computing_data_collection
;
APEX3 (Bruker, 2018)
;
_computing_cell_refinement
;
APEX3 (Bruker, 2018)
;
_computing_data_reduction
;
SAINT (Bruker, 2018)
;
_computing_structure_solution
;
SHELXT2014 (Sheldrick, 2015a)
;
_computing_structure_refinement
;
SHELXL2018 (Sheldrick, 2015b)
;
_computing_molecular_graphics
;
PLATON (Spek, 2020)
;
_computing_publication_material
;
publCIF (Westrip, 2010)
;
loop_
    _atom_site_type_symbol
    _atom_site_label
    _atom_site_fract_x
    _atom_site_fract_y
    _atom_site_fract_z
    _atom_site_U_iso_or_equiv
    _atom_site_adp_type
    _atom_site_calc_flag
    _atom_site_occupancy
    _atom_site_disorder_assembly
    _atom_site_disorder_group
    O O1 1.00150(8) 0.34280(6) 0.72056(9) 0.02263(19) Uani d 1 . .
    C C1 0.77678(11) 0.44489(7) 0.56216(11) 0.0171(2) Uani d 1 . .
    C C2 0.65678(11) 0.37620(7) 0.53419(11) 0.0163(2) Uani d 1 . .
    C C3 0.66501(11) 0.29413(8) 0.65822(12) 0.0209(2) Uani d 1 . .
    H H3A 0.5679(16) 0.2539(11) 0.6272(16) 0.029(3) Uiso d 1 . .
    H H3B 0.6758(16) 0.3299(11) 0.7608(17) 0.031(3) Uiso d 1 . .
    C C4 0.79563(12) 0.21581(8) 0.68926(13) 0.0235(2) Uani d 1 . .
    H H4A 0.7759(16) 0.1550(11) 0.7461(16) 0.029(3) Uiso d 1 . .
    H H4B 0.7980(16) 0.1911(12) 0.5840(18) 0.035(4) Uiso d 1 . .
    C C5 0.95069(12) 0.25805(9) 0.79119(14) 0.0254(2) Uani d 1 . .
    H H5A 0.9486(16) 0.2824(11) 0.8993(18) 0.033(4) Uiso d 1 . .
    H H5B 1.0304(15) 0.2034(10) 0.8079(16) 0.025(3) Uiso d 1 . .
    C C6 0.91744(11) 0.43684(8) 0.71202(13) 0.0214(2) Uani d 1 . .
    H H6A 0.9889(14) 0.4953(11) 0.7133(14) 0.023(3) Uiso d 1 . .
    H H6B 0.8913(15) 0.4415(10) 0.8106(17) 0.028(3) Uiso d 1 . .
    C C7 0.77109(12) 0.52380(7) 0.45040(12) 0.0194(2) Uani d 1 . .
    H H7A 0.8559(16) 0.5724(11) 0.4711(16) 0.029(3) Uiso d 1 . .
    C C8 0.64771(12) 0.53392(7) 0.31122(12) 0.0198(2) Uani d 1 . .
    H H8A 0.6454(15) 0.5891(11) 0.2355(16) 0.027(3) Uiso d 1 . .
    C C9 0.52464(11) 0.46395(7) 0.27548(11) 0.0172(2) Uani d 1 . .
    C C10 0.39883(12) 0.47042(8) 0.12770(12) 0.0218(2) Uani d 1 . .
    H H10A 0.4011(15) 0.5267(11) 0.0541(16) 0.026(3) Uiso d 1 . .
    C C11 0.28267(12) 0.40005(9) 0.08940(13) 0.0248(2) Uani d 1 . .
    H H11A 0.1987(17) 0.4037(11) -0.0128(19) 0.036(4) Uiso d 1 . .
    C C12 0.28495(12) 0.32073(9) 0.19878(13) 0.0236(2) Uani d 1 . .
    H H12A 0.2036(16) 0.2691(11) 0.1702(16) 0.031(3) Uiso d 1 . .
    C C13 0.40269(11) 0.31364(8) 0.34385(12) 0.0201(2) Uani d 1 . .
    H H13A 0.4012(15) 0.2577(11) 0.4170(16) 0.027(3) Uiso d 1 . .
    C C14 0.52804(10) 0.38377(7) 0.38733(11) 0.0157(2) Uani d 1 . .
loop_
    _atom_site_aniso_label
    _atom_site_aniso_U_11
    _atom_site_aniso_U_22
    _atom_site_aniso_U_33
    _atom_site_aniso_U_12
    _atom_site_aniso_U_13
    _atom_site_aniso_U_23
    O1 0.0183(4) 0.0229(4) 0.0269(4) 0.0028(3) 0.0085(3) 0.0040(3)
    C1 0.0174(4) 0.0164(4) 0.0174(5) 0.0016(3) 0.0064(4) -0.0017(3)
    C2 0.0178(4) 0.0157(4) 0.0168(4) 0.0018(3) 0.0080(4) 0.0008(3)
    C3 0.0190(5) 0.0241(5) 0.0207(5) 0.0002(4) 0.0086(4) 0.0058(4)
    C4 0.0254(5) 0.0193(5) 0.0274(5) 0.0016(4) 0.0115(4) 0.0069(4)
    C5 0.0217(5) 0.0276(6) 0.0268(5) 0.0052(4) 0.0088(4) 0.0092(4)
    C6 0.0197(5) 0.0203(5) 0.0215(5) 0.0003(4) 0.0043(4) -0.0025(4)
    C7 0.0215(5) 0.0142(4) 0.0239(5) -0.0025(4) 0.0099(4) -0.0024(4)
    C8 0.0260(5) 0.0143(4) 0.0207(5) 0.0010(4) 0.0105(4) 0.0016(4)
    C9 0.0190(5) 0.0160(4) 0.0175(5) 0.0034(4) 0.0077(4) -0.0004(3)
    C10 0.0231(5) 0.0234(5) 0.0185(5) 0.0061(4) 0.0070(4) 0.0015(4)
    C11 0.0192(5) 0.0324(6) 0.0197(5) 0.0048(4) 0.0035(4) -0.0043(4)
    C12 0.0177(5) 0.0265(5) 0.0265(5) -0.0023(4) 0.0080(4) -0.0074(4)
    C13 0.0194(5) 0.0195(5) 0.0231(5) -0.0011(4) 0.0099(4) -0.0025(4)
    C14 0.0167(4) 0.0151(4) 0.0170(4) 0.0017(3) 0.0081(4) -0.0016(3)
_geom_special_details
;
 All esds (except the esd in the dihedral angle between two l.s. planes)
 are estimated using the full covariance matrix.  The cell esds are taken
 into account individually in the estimation of esds in distances, angles
 and torsion angles; correlations between esds in cell parameters are only
 used when they are defined by crystal symmetry.  An approximate (isotropic)
 treatment of cell esds is used for estimating esds involving l.s. planes.
;
loop_
    _geom_bond_atom_site_label_1
    _geom_bond_atom_site_label_2
    _geom_bond_site_symmetry_2
    _geom_bond_distance
    _geom_bond_publ_flag
    O1 C5 . 1.4277(13) ?
    O1 C6 . 1.4323(12) ?
    C1 C2 . 1.3858(13) ?
    C1 C7 . 1.4120(14) ?
    C1 C6 . 1.5092(13) ?
    C2 C14 . 1.4327(13) ?
    C2 C3 . 1.5131(13) ?
    C3 C4 . 1.5372(14) ?
    C3 H3A . 1.000(14) ?
    C3 H3B . 0.999(14) ?
    C4 C5 . 1.5163(15) ?
    C4 H4A . 0.987(14) ?
    C4 H4B . 1.004(15) ?
    C5 H5A . 1.025(15) ?
    C5 H5B . 1.000(13) ?
    C6 H6A . 1.007(13) ?
    C6 H6B . 1.003(14) ?
    C7 C8 . 1.3675(14) ?
    C7 H7A . 0.979(14) ?
    C8 C9 . 1.4112(14) ?
    C8 H8A . 0.975(14) ?
    C9 C10 . 1.4229(13) ?
    C9 C14 . 1.4292(13) ?
    C10 C11 . 1.3657(16) ?
    C10 H10A . 0.984(14) ?
    C11 C12 . 1.4084(16) ?
    C11 H11A . 0.969(15) ?
    C12 C13 . 1.3712(15) ?
    C12 H12A . 0.976(14) ?
    C13 C14 . 1.4248(13) ?
    C13 H13A . 0.977(14) ?
loop_
    _geom_angle_atom_site_label_1
    _geom_angle_atom_site_label_2
    _geom_angle_atom_site_label_3
    _geom_angle_site_symmetry_1
    _geom_angle_site_symmetry_3
    _geom_angle
    _geom_angle_publ_flag
    C5 O1 C6 . . 113.34(8) ?
    C2 C1 C7 . . 120.80(9) ?
    C2 C1 C6 . . 120.95(9) ?
    C7 C1 C6 . . 118.24(9) ?
    C1 C2 C14 . . 119.18(9) ?
    C1 C2 C3 . . 119.45(9) ?
    C14 C2 C3 . . 121.38(8) ?
    C2 C3 C4 . . 114.25(8) ?
    C2 C3 H3A . . 111.1(8) ?
    C4 C3 H3A . . 107.9(8) ?
    C2 C3 H3B . . 108.5(8) ?
    C4 C3 H3B . . 109.2(8) ?
    H3A C3 H3B . . 105.5(11) ?
    C5 C4 C3 . . 114.27(9) ?
    C5 C4 H4A . . 107.2(8) ?
    C3 C4 H4A . . 108.7(8) ?
    C5 C4 H4B . . 109.3(8) ?
    C3 C4 H4B . . 109.2(8) ?
    H4A C4 H4B . . 108.0(12) ?
    O1 C5 C4 . . 114.42(9) ?
    O1 C5 H5A . . 108.2(8) ?
    C4 C5 H5A . . 109.3(8) ?
    O1 C5 H5B . . 104.1(8) ?
    C4 C5 H5B . . 110.4(8) ?
    H5A C5 H5B . . 110.3(11) ?
    O1 C6 C1 . . 113.36(8) ?
    O1 C6 H6A . . 105.7(7) ?
    C1 C6 H6A . . 109.2(7) ?
    O1 C6 H6B . . 108.3(8) ?
    C1 C6 H6B . . 111.0(8) ?
    H6A C6 H6B . . 109.0(10) ?
    C8 C7 C1 . . 120.93(9) ?
    C8 C7 H7A . . 118.6(8) ?
    C1 C7 H7A . . 120.5(8) ?
    C7 C8 C9 . . 120.28(9) ?
    C7 C8 H8A . . 119.9(8) ?
    C9 C8 H8A . . 119.8(8) ?
    C8 C9 C10 . . 120.90(9) ?
    C8 C9 C14 . . 119.61(9) ?
    C10 C9 C14 . . 119.47(9) ?
    C11 C10 C9 . . 121.14(10) ?
    C11 C10 H10A . . 122.0(8) ?
    C9 C10 H10A . . 116.8(8) ?
    C10 C11 C12 . . 119.82(10) ?
    C10 C11 H11A . . 120.8(9) ?
    C12 C11 H11A . . 119.4(9) ?
    C13 C12 C11 . . 120.57(10) ?
    C13 C12 H12A . . 119.5(8) ?
    C11 C12 H12A . . 119.9(8) ?
    C12 C13 C14 . . 121.55(10) ?
    C12 C13 H13A . . 118.7(8) ?
    C14 C13 H13A . . 119.7(8) ?
    C13 C14 C9 . . 117.41(9) ?
    C13 C14 C2 . . 123.42(9) ?
    C9 C14 C2 . . 119.15(8) ?
loop_
    _geom_torsion_atom_site_label_1
    _geom_torsion_atom_site_label_2
    _geom_torsion_atom_site_label_3
    _geom_torsion_atom_site_label_4
    _geom_torsion_site_symmetry_1
    _geom_torsion_site_symmetry_2
    _geom_torsion_site_symmetry_3
    _geom_torsion_site_symmetry_4
    _geom_torsion
    _geom_torsion_publ_flag
    C7 C1 C2 C14 . . . . 2.09(14) ?
    C6 C1 C2 C14 . . . . -177.41(8) ?
    C7 C1 C2 C3 . . . . -178.58(9) ?
    C6 C1 C2 C3 . . . . 1.92(14) ?
    C1 C2 C3 C4 . . . . -62.32(12) ?
    C14 C2 C3 C4 . . . . 117.00(10) ?
    C2 C3 C4 C5 . . . . 76.33(12) ?
    C6 O1 C5 C4 . . . . 69.71(12) ?
    C3 C4 C5 O1 . . . . -63.49(12) ?
    C5 O1 C6 C1 . . . . -87.27(10) ?
    C2 C1 C6 O1 . . . . 65.29(12) ?
    C7 C1 C6 O1 . . . . -114.22(10) ?
    C2 C1 C7 C8 . . . . -0.56(15) ?
    C6 C1 C7 C8 . . . . 178.95(9) ?
    C1 C7 C8 C9 . . . . -1.23(15) ?
    C7 C8 C9 C10 . . . . -176.95(9) ?
    C7 C8 C9 C14 . . . . 1.43(14) ?
    C8 C9 C10 C11 . . . . 177.03(9) ?
    C14 C9 C10 C11 . . . . -1.35(15) ?
    C9 C10 C11 C12 . . . . 1.34(15) ?
    C10 C11 C12 C13 . . . . 0.19(16) ?
    C11 C12 C13 C14 . . . . -1.72(15) ?
    C12 C13 C14 C9 . . . . 1.66(14) ?
    C12 C13 C14 C2 . . . . -176.93(9) ?
    C8 C9 C14 C13 . . . . -178.54(9) ?
    C10 C9 C14 C13 . . . . -0.14(13) ?
    C8 C9 C14 C2 . . . . 0.11(13) ?
    C10 C9 C14 C2 . . . . 178.51(8) ?
    C1 C2 C14 C13 . . . . 176.72(9) ?
    C3 C2 C14 C13 . . . . -2.60(14) ?
    C1 C2 C14 C9 . . . . -1.84(13) ?
    C3 C2 C14 C9 . . . . 178.83(8) ?
loop_
    _geom_hbond_atom_site_label_D
    _geom_hbond_atom_site_label_H
    _geom_hbond_atom_site_label_A
    _geom_hbond_site_symmetry_A
    _geom_hbond_distance_DH
    _geom_hbond_distance_HA
    _geom_hbond_distance_DA
    _geom_hbond_angle_DHA
    _geom_hbond_publ_flag
    C11 H11A O1 1_454 0.970(16) 2.558(16) 3.4803(14) 159.0(11) yes
    C12 H12A O1 4_465 0.976(15) 2.560(15) 3.4661(14) 154.5(11) yes
_shelx_space_group_comment
;
The symmetry employed for this shelxl refinement is uniquely defined
by the following loop, which should always be used as a source of
symmetry information in preference to the above space-group names.
They are only intended as comments.
;
_shelx_estimated_absorpt_T_min     0.971
_shelx_estimated_absorpt_T_max     0.980
_shelx_hkl_file
;
   0   0   1    3.50    0.30
   0   0  -1    2.30    0.30
   0   0  -1    3.10    0.40
   0   0  -1    3.60    0.30
   0   0   1    3.40    0.30
   0   0   1    3.60    0.30
   0   0   1    3.90    0.50
   0   0  -2 5669.43  113.09
   0   0  -2 5925.61  115.49
   0   0  -2 5675.03  112.89
   0   0   2 5967.90  112.99
   0   0   2 5930.11  112.59
   0   0   2 5842.02  115.09
   0   0   2 5726.43  113.09
   0   0  -2 5800.62  113.19
   0   0   3   -0.50    0.60
   0   0  -3    0.10    0.60
   0   0   3   -0.10    0.50
   0   0  -3    0.50    0.90
   0   0  -3    0.50    0.60
   0   0   3   -0.60    0.70
   0   0  -3    0.30    0.60
   0   0   3    0.00    0.50
   0   0   4   58.89    2.00
   0   0  -4   58.29    2.70
   0   0   4   57.39    2.20
   0   0   4   59.89    2.00
   0   0  -4   57.29    2.00
   0   0   4   56.89    1.90
   0   0  -4   56.49    2.10
   0   0  -4   61.09    2.10
   0   0   5    1.20    1.00
   0   0  -5    0.10    0.80
   0   0   5    0.00    0.70
   0   0   5    0.70    0.70
   0   0  -5    0.80    0.90
   0   0  -5    0.00    1.20
   0   0   5   -1.20    0.80
   0   0   6    1.90    0.90
   0   0   6    2.60    1.00
   0   0  -6    1.90    1.00
   0   0  -6    3.40    1.60
   0   0   6    3.40    1.30
   0   0  -7    1.50    1.80
   0   0   7   -1.00    1.00
   0   0   7    1.20    1.40
   0   0  -7   -0.40    1.30
   0   0   8  231.68    6.90
   0   0   8  241.08    6.00
   0   0  -8  228.58    6.40
   0   0  -8  229.08    7.80
   0   0  -9   -1.50    2.00
   0   0   9    0.20    1.10
   0   0  -9    0.80    1.50
   0   0   9   -0.90    1.90
   0   0 -10   23.00    2.50
   0   0 -10   13.10    3.30
   0   0  10   19.00    1.80
   0   1   0    0.80    0.20
   0   1   0    0.10    0.10
   0  -1   0    0.10    0.20
   0   1  -1 2564.94   50.59
   0   1   1 2559.74   71.39
   0   1  -1 2485.65   48.80
   0   1   1 2501.45   49.80
   0   1  -1 2543.15   48.80
   0  -1  -1 2592.74   49.30
   0  -1  -1 2465.85   49.70
   0  -1  -1 2565.04   49.70
   0  -1  -1 2505.95   50.59
   0  -1   1 2579.24   50.39
   0   1   2 1283.77   25.60
   0   1  -2 1300.37   25.50
   0   1   2 1300.27   25.50
   0   1  -2 1326.27   25.80
   0   1   2 1312.67   25.50
   0   1  -2 1329.17   25.70
   0   1   2 1301.37   25.50
   0   1   2 1301.27   25.50
   0   1  -2 1288.77   25.50
   0  -1   2 1391.86   25.70
   0  -1  -2 1356.96   26.00
   0  -1   2 1313.57   25.80
   0  -1   2 1327.67   25.80
   0  -1   2 1313.27   26.00
   0  -1  -2 1387.46   25.60
   0  -1  -2 1299.47   25.50
   0  -1  -2 1270.87   25.30
   0   1  -3   42.60    1.50
   0   1  -3   45.10    1.50
   0   1   3   46.30    1.70
   0   1  -3   43.10    1.60
   0   1   3   44.80    1.20
   0   1   3   45.30    1.60
   0   1   3   42.30    1.60
   0   1  -3   43.50    1.10
   0   1  -3   42.40    2.10
   0   1   3   44.30    1.70
   0  -1   3   37.60    1.80
   0  -1  -3   46.80    1.70
   0  -1  -3   44.60    1.50
   0  -1  -3   47.30    2.20
   0  -1  -3   45.00    1.70
   0  -1   3   47.50    1.40
   0  -1   3   46.80    1.40
   0  -1   3   44.20    1.80
   0   1   4  125.59    2.60
   0   1  -4  122.79    3.20
   0   1   4  112.89    3.20
   0   1   4  117.49    3.30
   0   1   4  129.19    3.30
   0   1  -4  121.99    3.10
   0   1  -4  123.09    3.20
   0   1  -4  123.99    4.00
   0   1   4  122.89    3.40
   0  -1  -4  125.09    4.10
   0  -1   4  118.89    3.00
   0  -1  -4  127.39    3.40
   0  -1   4  118.79    3.50
   0  -1  -4  121.59    3.20
   0  -1   4  125.59    3.00
   0   1   5  799.82   16.70
   0   1   5  798.32   16.40
   0   1  -5  783.82   16.40
   0   1  -5  810.32   17.40
   0   1  -5  830.22   16.80
   0  -1  -5  825.82   16.60
   0  -1   5  813.62   16.10
   0  -1   5  809.32   16.20
   0  -1  -5  810.22   17.60
   0  -1   5  795.22   16.80
   0   1  -6  454.45   11.10
   0   1   6  453.45    9.90
   0   1   6  464.75   10.00
   0   1   6  459.65   10.30
   0   1  -6  447.46    9.90
   0  -1   6  402.16    9.50
   0  -1  -6  459.65   10.20
   0  -1   6  455.25    9.60
   0  -1  -6  469.45   11.30
   0  -1   6  462.35   10.40
   0   1  -7  340.67    8.10
   0   1   7  346.27    8.10
   0   1   7  331.47    8.40
   0   1  -7  343.27    9.40
   0   1   7  327.17    7.90
   0  -1  -7  338.27    9.50
   0  -1   7  336.27    7.60
   0  -1   7  348.97    8.60
   0  -1  -7  341.67    8.20
   0   1   8   -2.30    1.50
   0   1  -8    1.90    2.10
   0   1   8   -1.40    1.10
   0   1   8    0.50    1.20
   0   1  -8   -0.90    1.20
   0  -1   8   -0.70    1.00
   0  -1   8   -1.30    1.70
   0  -1  -8   -1.10    1.30
   0  -1  -8   -1.10    2.00
   0   1  -9    4.90    1.70
   0   1  -9    1.50    2.20
   0   1   9    5.30    1.50
   0  -1  -9    2.90    2.30
   0  -1   9    4.10    1.20
   0  -1   9    3.70    2.10
   0  -1  -9    3.20    1.70
   0   1 -10    3.80    2.70
   0   1 -10    6.00    1.80
   0   1  10    7.80    1.60
   0  -1 -10   -0.10    2.60
   0  -1 -10    4.10    1.90
   0   2   0  166.28    3.50
   0   2   0  170.38    3.40
   0   2   0  170.98    3.60
   0   2   0  171.38    3.40
   0  -2   0  171.28    3.60
   0  -2   0  167.68    3.50
   0  -2   0  171.38    3.40
   0  -2   0  172.48    3.40
   0   2   1    1.10    0.60
   0   2   1    0.80    0.50
   0   2   1    0.30    0.40
   0   2   1    0.50    0.50
   0  -2   1    1.10    0.40
   0  -2  -1    2.10    0.80
   0  -2  -1    1.70    0.60
   0  -2  -1    0.70    0.60
   0  -2  -1    0.60    0.40
   0  -2  -1    0.60    0.50
   0  -2  -1    2.60    0.60
   0   2   2 1895.11   35.10
   0   2  -2 1784.32   35.40
   0   2  -2 1795.92   35.30
   0   2   2 1793.62   34.90
   0   2   2 1858.01   35.50
   0   2   2 1814.92   35.10
   0   2   2 1810.22   35.40
   0   2  -2 1801.92   35.30
   0  -2   2 1788.12   35.10
   0  -2  -2 1833.12   35.10
   0  -2   2 1818.12   35.30
   0  -2  -2 1805.62   35.10
   0  -2   2 1754.22   34.90
   0  -2  -2 1825.22   35.50
   0  -2  -2 1836.62   35.00
   0  -2  -2 1803.82   34.90
   0   2  -3  480.15    9.80
   0   2  -3  488.15    9.80
   0   2   3  490.85   10.10
   0   2   3  480.25    9.80
   0   2   3  494.75   10.10
   0   2  -3  499.15   10.50
   0   2   3  489.95   10.00
   0   2  -3  484.15   10.00
   0  -2  -3  491.75   10.00
   0  -2  -3  495.95   10.70
   0  -2   3  450.75   10.40
   0  -2  -3  483.95    9.80
   0  -2   3  499.85   10.20
   0  -2  -3  503.05   10.20
   0  -2   3  496.45    9.60
   0  -2   3  494.05    9.60
   0  -2   3  495.95    9.60
   0   2  -4   58.29    1.60
   0   2   4   57.59    1.70
   0   2  -4   59.99    2.70
   0   2   4   56.19    2.10
   0   2  -4   64.79    1.90
   0   2   4   63.09    2.20
   0   2   4   56.99    2.20
   0   2   4   59.69    2.40
   0   2  -4   56.39    2.10
   0   2  -4   55.79    1.90
   0  -2  -4   56.89    2.20
   0  -2   4   59.29    1.40
   0  -2   4   61.89    2.20
   0  -2   4   57.69    1.70
   0  -2   4   59.29    1.70
   0  -2  -4   57.49    2.00
   0  -2   4   59.09    2.90
   0  -2  -4   60.49    2.90
   0  -2  -4   56.69    1.80
   0   2  -5  818.82   15.60
   0   2   5  798.02   16.60
   0   2  -5  824.22   17.50
   0   2  -5  828.42   15.70
   0   2   5  807.42   16.80
   0   2   5  787.32   16.60
   0   2   5  818.82   15.90
   0   2  -5  793.92   16.40
   0  -2   5  819.12   15.70
   0  -2   5  800.52   16.90
   0  -2  -5  827.82   16.80
   0  -2  -5  807.12   17.70
   0  -2   5  817.52   16.10
   0  -2   5  813.52   16.00
   0   2  -6  308.97    8.20
   0   2   6  299.17    7.40
   0   2   6  293.87    7.10
   0   2   6  302.97    6.00
   0   2  -6  308.07    7.10
   0  -2  -6  315.37    8.60
   0  -2  -6  302.77    7.40
   0  -2   6  312.57    6.60
   0  -2   6  305.47    6.10
   0  -2   6  306.97    7.60
   0  -2   6  303.27    6.60
   0   2   7  258.77    6.50
   0   2   7  252.57    6.80
   0   2  -7  254.57    6.40
   0   2  -7  248.78    7.60
   0   2   7  246.78    6.40
   0  -2   7  250.77    6.90
   0  -2  -7  256.47    7.90
   0  -2   7  241.28    6.10
   0  -2   7  254.57    5.70
   0  -2  -7  253.77    6.70
   0   2   8    1.20    1.30
   0   2  -8   -0.20    1.90
   0   2  -8    1.70    1.30
   0   2   8   -0.90    1.50
   0   2   8   -0.30    1.20
   0  -2   8    0.10    0.80
   0  -2  -8    3.20    1.60
   0  -2   8   -1.80    1.70
   0  -2  -8   -2.80    2.00
   0   2  -9   18.70    3.00
   0   2   9   27.00    2.30
   0   2   9   23.40    2.20
   0   2  -9   25.30    2.20
   0  -2   9   23.30    2.90
   0  -2  -9   26.00    2.50
   0  -2  -9   20.60    3.20
   0   2  10    6.50    1.70
   0   2 -10    6.10    1.90
   0   2 -10    1.60    2.50
   0  -2 -10    4.70    2.80
   0  -2 -10    5.90    2.00
   0   3   0    0.30    0.40
   0   3   0   -0.20    0.50
   0   3   0    0.00    0.40
   0   3   0   -0.60    0.50
   0  -3   0   -0.20    0.60
   0  -3   0    0.40    0.50
   0  -3   0    0.10    0.30
   0  -3   0    0.40    0.30
   0   3   1    1.70    0.60
   0   3   1    2.70    0.60
   0   3  -1    2.80    0.70
   0   3   1    4.30    0.90
   0   3   1    2.30    0.50
   0   3   1    2.20    0.70
   0  -3  -1    1.30    0.80
   0  -3  -1    2.50    0.60
   0  -3   1    2.10    0.50
   0  -3  -1    2.50    0.50
   0  -3  -1    2.20    0.70
   0  -3  -1    3.20    0.60
   0  -3  -1    2.90    0.60
   0   3   2  751.32   14.80
   0   3   2  773.12   14.90
   0   3  -2  745.93   14.40
   0   3  -2  749.53   15.10
   0   3   2  760.92   15.30
   0   3  -2  741.03   14.30
   0   3   2  746.23   14.90
   0  -3  -2  758.02   14.90
   0  -3   2  723.43   14.60
   0  -3  -2  746.73   15.30
   0  -3  -2  742.03   14.70
   0  -3  -2  740.63   14.80
   0  -3   2  751.72   14.80
   0  -3  -2  750.12   14.90
   0  -3  -2  728.93   14.90
   0   3   3   69.59    2.70
   0   3   3   67.79    2.10
   0   3  -3   66.19    1.70
   0   3  -3   67.99    1.80
   0   3   3   69.69    2.30
   0   3   3   70.49    2.20
   0   3  -3   69.59    2.50
   0   3   3   70.59    2.30
   0  -3  -3   73.59    2.90
   0  -3  -3   67.99    2.20
   0  -3  -3   70.69    2.30
   0  -3   3   69.09    2.30
   0  -3  -3   67.19    2.00
   0  -3  -3   63.99    2.20
   0  -3  -3   69.29    2.00
   0  -3   3   70.09    1.70
   0   3  -4  363.26    8.60
   0   3   4  352.06    8.10
   0   3  -4  369.96    8.00
   0   3  -4  378.76    7.70
   0   3   4  371.46    7.80
   0   3  -4  356.86    7.60
   0   3   4  378.06    8.10
   0   3   4  366.26    8.00
   0  -3   4  372.56    7.40
   0  -3  -4  353.86    8.00
   0  -3  -4  379.46    9.00
   0  -3  -4  377.16    8.20
   0  -3   4  381.76    8.30
   0  -3  -4  358.56    7.70
   0   3   5  235.48    5.80
   0   3   5  232.78    5.80
   0   3   5  225.68    5.70
   0   3  -5  239.18    5.10
   0   3   5  235.88    5.30
   0   3  -5  235.58    5.40
   0   3  -5  243.08    6.50
   0  -3   5  236.38    4.80
   0  -3   5  231.68    4.80
   0  -3   5  239.78    4.80
   0  -3  -5  231.38    5.90
   0  -3  -5  233.48    6.70
   0  -3   5  246.48    6.10
   0   3  -6  346.07    8.90
   0   3  -6  333.17    6.70
   0   3   6  345.37    8.00
   0   3   6  336.87    7.10
   0   3   6  326.47    8.00
   0   3  -6  329.07    7.60
   0   3  -6  331.27    6.70
   0   3   6  337.27    8.00
   0  -3   6  335.77    6.70
   0  -3   6  355.86    8.40
   0  -3   6  335.67    6.90
   0  -3   6  340.77    6.90
   0  -3  -6  339.67    9.20
   0  -3  -6  329.87    8.10
   0   3   7  559.04   12.30
   0   3   7  545.45   12.40
   0   3   7  555.34   10.90
   0   3  -7  548.45   13.50
   0   3  -7  558.84   12.00
   0  -3  -7  527.35   12.40
   0  -3   7  568.74   12.80
   0  -3   7  562.14   11.10
   0  -3  -7  564.54   13.90
   0   3  -8    9.20    1.50
   0   3   8   12.60    1.80
   0   3   8    8.90    1.60
   0   3  -8   10.00    2.30
   0  -3  -8   12.80    2.60
   0  -3   8   10.60    2.20
   0  -3  -8   12.30    1.90
   0   3  -9    6.30    1.60
   0   3   9    9.10    1.70
   0   3  -9    5.80    2.40
   0   3   9    8.50    1.80
   0  -3   9    7.60    2.30
   0  -3  -9    3.40    2.60
   0  -3  -9   11.00    2.10
   0   3 -10   -3.40    2.20
   0   3  10    0.80    1.60
   0   3  10   -0.50    1.40
   0   3 -10   -0.70    1.50
   0  -3 -10   -2.60    2.60
   0  -3 -10    1.50    1.80
   0   4   0  547.65   11.10
   0   4   0  571.24   11.00
   0   4   0  571.44   11.40
   0   4   0  549.95   11.00
   0  -4   0  540.65   11.20
   0  -4   0  564.64   11.10
   0  -4   0  561.34   10.90
   0  -4   0  570.64   10.90
   0   4  -1  499.05   10.20
   0   4   1  502.05    9.90
   0   4   1  507.55   10.10
   0   4   1  489.95   10.10
   0   4   1  498.35   10.30
   0   4   1  508.45   10.50
   0  -4  -1  509.35   10.30
   0  -4  -1  490.05   10.40
   0  -4  -1  506.95    9.90
   0  -4  -1  499.75   10.00
   0  -4   1  492.95   10.10
   0  -4  -1  501.65   10.00
   0  -4  -1  485.15   10.10
   0   4   2  687.63   13.70
   0   4   2  699.43   14.10
   0   4   2  654.63   13.60
   0   4  -2  670.13   13.80
   0   4   2  691.03   13.60
   0  -4  -2  687.53   14.10
   0  -4  -2  602.04   13.50
   0  -4  -2  676.53   13.60
   0  -4   2  684.73   13.50
   0  -4  -2  682.03   13.60
   0  -4   2  668.63   13.40
   0  -4  -2  678.63   13.40
   0  -4  -2  700.33   13.70
   0   4  -3    3.80    0.90
   0   4  -3    4.00    0.40
   0   4  -3    4.00    0.40
   0   4   3    2.80    0.90
   0   4   3    5.20    1.00
   0  -4  -3    4.40    0.90
   0  -4  -3    4.30    0.70
   0  -4   3    3.20    0.60
   0  -4  -3    4.40    0.90
   0  -4  -3    4.30    1.20
   0  -4   3    2.40    0.90
   0  -4  -3    3.20    0.90
   0  -4  -3    4.20    1.00
   0   4   4    5.80    0.90
   0   4  -4    4.40    1.00
   0   4   4    3.60    1.00
   0   4  -4    5.40    0.60
   0   4   4    4.70    0.80
   0   4   4    4.90    1.00
   0   4  -4    4.70    0.60
   0  -4  -4    6.70    1.50
   0  -4  -4    4.40    1.00
   0  -4   4    5.10    0.60
   0  -4  -4    4.80    0.90
   0  -4   4    5.90    1.10
   0  -4  -4    6.00    0.90
   0   4  -5   29.30    1.40
   0   4   5   28.20    1.60
   0   4  -5   30.90    2.40
   0   4   5   27.00    1.90
   0   4   5   30.30    1.90
   0   4   5   27.40    1.70
   0   4  -5   28.10    1.50
   0  -4  -5   22.50    1.90
   0  -4   5   30.30    2.10
   0  -4  -5   27.20    2.70
   0  -4  -5   25.30    1.50
   0  -4   5   26.80    1.10
   0   4  -6  120.69    3.10
   0   4   6  119.39    3.90
   0   4  -6  122.99    4.60
   0   4   6  127.09    3.40
   0   4  -6  123.29    3.50
   0   4   6  126.09    4.00
   0   4   6  122.49    3.80
   0  -4  -6  119.89    5.10
   0  -4   6  121.69    2.70
   0  -4   6  118.19    4.20
   0  -4  -6  121.99    4.10
   0   4  -7  516.45   12.70
   0   4   7  512.65   11.50
   0   4   7  514.65   10.50
   0   4  -7  516.75   11.10
   0  -4   7  501.35   12.00
   0  -4  -7  506.65   13.10
   0  -4  -7  510.05   11.80
   0   4  -8   84.39    3.20
   0   4   8   77.49    3.50
   0   4   8   80.19    3.70
   0   4  -8   83.09    4.60
   0  -4   8   78.49    4.10
   0  -4  -8   79.59    3.80
   0  -4  -8   82.59    5.10
   0   4  -9   89.49    5.40
   0   4  -9   94.19    3.80
   0   4   9   89.89    3.90
   0   4   9  100.39    4.20
   0  -4  -9   92.59    4.30
   0  -4  -9   87.59    5.70
   0  -4   9   92.69    4.70
   0   4 -10    2.80    2.70
   0   4  10    4.80    1.80
   0   4  10    7.80    1.90
   0  -4 -10    6.30    3.00
   0  -4 -10    8.70    2.20
   0   5   0   -1.00    0.70
   0   5   0    0.20    0.40
   0   5   0    0.30    0.50
   0   5   0    0.50    0.80
   0   5   0    0.20    0.60
   0  -5   0   -0.10    0.30
   0  -5   0   -0.70    0.70
   0  -5   0   -0.20    0.30
   0  -5   0   -0.30    0.50
   0   5   1   -0.30    0.60
   0   5  -1    0.50    0.70
   0   5  -1    0.30    0.30
   0   5   1    0.30    0.50
   0   5   1   -0.10    0.80
   0   5   1   -0.40    0.90
   0   5   1    0.50    0.70
   0   5  -1    0.10    0.30
   0  -5   1    0.20    0.70
   0  -5  -1    1.10    0.60
   0  -5  -1    0.70    0.70
   0  -5  -1   -0.20    0.50
   0  -5  -1    0.30    0.50
   0  -5   1   -0.60    0.50
   0  -5  -1    0.30    0.70
   0   5   2  690.53   14.20
   0   5   2  715.03   14.40
   0   5   2  690.33   14.20
   0   5  -2  706.63   14.40
   0   5   2  700.93   13.90
   0   5   2  713.33   14.80
   0  -5  -2  683.73   14.20
   0  -5  -2  706.63   14.20
   0  -5  -2  697.63   14.40
   0  -5  -2  700.33   14.80
   0  -5   2  699.93   14.10
   0  -5   2  708.43   14.00
   0  -5  -2  720.63   14.00
   0   5   3   23.70    1.60
   0   5  -3   21.30    1.70
   0   5   3   21.30    1.60
   0   5  -3   20.70    0.70
   0   5  -3   21.20    0.70
   0  -5  -3   19.40    1.40
   0  -5   3   21.20    1.40
   0  -5  -3   20.10    1.20
   0  -5  -3   17.60    1.80
   0  -5  -3   19.90    1.50
   0  -5   3   20.90    1.10
   0   5  -4  147.19    3.20
   0   5   4  145.39    4.00
   0   5   4  138.19    4.00
   0   5  -4  142.79    4.30
   0   5  -4  141.59    3.20
   0  -5  -4  138.99    3.70
   0  -5  -4  148.79    4.90
   0  -5   4  141.69    4.10
   0  -5   4  145.89    3.40
   0  -5  -4  143.39    4.10
   0  -5  -4  142.59    3.80
   0   5   5    1.40    1.10
   0   5   5    1.80    1.10
   0   5  -5    3.50    1.30
   0   5  -5    1.90    0.70
   0   5  -5    3.00    0.70
   0   5   5    1.00    0.80
   0  -5  -5    0.40    1.20
   0  -5  -5    2.60    1.00
   0  -5   5    0.20    1.10
   0  -5   5    2.20    0.60
   0  -5  -5    2.30    1.60
   0   5   6  169.88    5.00
   0   5   6  173.58    5.00
   0   5  -6  172.58    4.30
   0   5   6  174.08    4.60
   0   5  -6  173.08    5.70
   0   5  -6  175.58    4.30
   0  -5   6  170.48    3.80
   0  -5  -6  171.68    6.20
   0  -5  -6  174.28    4.60
   0  -5   6  167.38    5.20
   0  -5  -6  169.78    5.10
   0   5   7    5.60    1.60
   0   5  -7    4.80    1.80
   0   5  -7    3.10    1.10
   0   5   7    4.40    1.60
   0   5   7    3.90    0.90
   0  -5  -7    4.90    1.60
   0  -5  -7    2.10    2.10
   0  -5   7    3.60    1.80
   0   5  -8   83.79    3.20
   0   5  -8   84.19    4.80
   0   5   8   84.29    3.90
   0  -5   8   92.69    4.30
   0  -5  -8   96.49    4.10
   0  -5  -8   93.39    5.00
   0   5  -9   71.99    4.80
   0   5   9   84.99    3.80
   0   5   9   86.09    4.00
   0  -5  -9   73.89    5.40
   0  -5   9   86.99    4.50
   0  -5  -9   83.79    4.40
   0   5  10   74.39    4.00
   0   5 -10   66.59    5.20
   0   5  10   78.39    4.10
   0  -5 -10   77.99    5.90
   0  -5 -10   84.69    4.70
   0   6   0  108.89    3.30
   0   6   0  113.79    2.70
   0   6   0  109.79    3.00
   0   6   0  117.89    2.80
   0   6   0  112.89    3.20
   0  -6   0  112.69    3.10
   0  -6   0  112.59    2.90
   0  -6   0  111.89    2.40
   0  -6   0  114.39    2.40
   0   6   1    0.70    0.90
   0   6   1    0.50    0.60
   0   6  -1    0.40    0.40
   0   6  -1   -1.20    0.70
   0   6  -1   -0.30    0.40
   0   6   1    1.20    0.90
   0   6   1    0.10    0.60
   0   6   1    0.30    0.70
   0  -6   1    1.00    0.80
   0  -6  -1    0.60    0.60
   0  -6  -1   -0.80    0.80
   0  -6  -1    1.40    0.60
   0  -6  -1    0.30    0.50
   0  -6   1   -0.20    0.50
   0   6  -2  357.76    7.90
   0   6   2  354.26    7.70
   0   6  -2  347.07    6.80
   0   6  -2  355.06    6.80
   0   6   2  366.36    8.90
   0   6   2  352.66    7.40
   0   6   2  348.87    7.90
   0  -6  -2  349.07    7.40
   0  -6  -2  352.46    8.30
   0  -6  -2  340.17    7.70
   0  -6   2  347.97    7.40
   0  -6   2  352.46    7.50
   0  -6  -2  350.06    7.60
   0   6  -3  589.54   11.40
   0   6  -3  591.04   12.70
   0   6  -3  588.44   11.40
   0   6  -3  587.64   12.60
   0   6   3  576.94   12.40
   0   6   3  578.34   12.50
   0  -6  -3  578.04   12.30
   0  -6   3  584.94   12.00
   0  -6  -3  598.34   12.40
   0  -6  -3  595.44   13.10
   0  -6  -3  604.44   12.00
   0  -6   3  589.44   12.20
   0   6  -4   28.50    1.10
   0   6  -4   30.40    1.10
   0   6   4   31.40    2.00
   0   6  -4   27.30    2.10
   0   6   4   29.50    2.10
   0   6  -4   28.40    2.10
   0  -6   4   29.20    1.40
   0  -6  -4   31.70    1.90
   0  -6  -4   31.00    2.60
   0  -6  -4   31.20    1.60
   0  -6  -4   30.80    1.90
   0  -6   4   28.40    2.00
   0   6  -5   -0.30    1.00
   0   6  -5    0.30    0.60
   0   6  -5   -0.50    0.60
   0   6   5   -0.40    1.00
   0   6   5    0.10    1.00
   0   6   5    0.10    1.20
   0  -6   5   -0.90    0.60
   0  -6  -5   -1.30    1.10
   0  -6   5   -0.90    1.10
   0  -6  -5   -1.80    1.50
   0  -6  -5    3.30    1.10
   0   6   6   75.59    3.30
   0   6  -6   72.69    2.40
   0   6  -6   70.49    3.70
   0   6   6   71.29    3.30
   0   6   6   70.39    2.90
   0   6  -6   71.59    3.20
   0  -6  -6   65.59    2.80
   0  -6  -6   70.19    3.30
   0  -6   6   71.19    3.30
   0  -6  -6   72.19    4.30
   0  -6   6   70.69    2.10
   0   6   7    0.50    1.00
   0   6  -7    0.20    1.00
   0   6  -7    1.30    1.60
   0   6  -7    1.70    1.00
   0   6   7   -0.20    1.30
   0   6   7    0.50    1.50
   0  -6  -7    0.40    1.40
   0  -6   7    3.50    1.70
   0  -6  -7    0.70    2.10
   0   6  -8    1.50    1.90
   0   6   8   -0.20    1.50
   0  -6  -8    4.00    1.70
   0  -6  -8    1.80    2.40
   0  -6   8    3.90    2.10
   0   6  -9   99.79    5.40
   0   6   9  103.99    4.70
   0   6   9   96.69    4.40
   0   6  -9   99.29    5.10
   0  -6  -9  102.69    4.80
   0  -6   9  102.99    5.20
   0  -6  -9   93.09    6.00
   0   6  10   25.30    2.70
   0   6  10   25.90    2.70
   0   6 -10   32.40    3.50
   0   6 -10   26.50    3.50
   0  -6 -10   26.50    2.90
   0  -6 -10   27.80    4.00
   0   7   0   -0.60    0.70
   0   7   0    0.00    0.90
   0   7   0   -0.10    0.60
   0   7   0   -1.00    0.60
   0   7   0   -0.30    0.80
   0  -7   0    0.00    0.60
   0  -7   0   -0.20    0.20
   0  -7   0   -0.50    0.80
   0  -7   0    0.10    0.20
   0   7  -1   46.50    2.20
   0   7  -1   45.60    2.00
   0   7   1   43.30    2.30
   0   7   1   44.20    1.70
   0   7  -1   46.30    1.40
   0   7   1   42.00    1.80
   0   7   1   44.30    2.20
   0   7  -1   45.10    1.40
   0  -7  -1   44.60    1.60
   0  -7  -1   41.60    1.60
   0  -7  -1   43.10    2.00
   0  -7   1   43.90    1.40
   0  -7   1   45.70    1.90
   0  -7  -1   44.60    1.60
   0   7  -2  715.93   13.60
   0   7  -2  700.93   14.70
   0   7  -2  707.73   13.60
   0   7   2  701.53   14.50
   0   7   2  713.43   14.10
   0   7   2  694.93   14.80
   0  -7  -2  693.83   14.60
   0  -7   2  706.43   14.20
   0  -7  -2  709.73   14.10
   0  -7  -2  694.23   15.10
   0  -7  -2  683.93   14.30
   0  -7  -2  713.73   14.30
   0  -7   2  711.43   14.40
   0   7   3    4.00    1.10
   0   7  -3    3.20    1.10
   0   7   3    4.90    1.20
   0   7  -3    4.30    1.00
   0   7  -3    5.10    0.40
   0   7  -3    4.90    0.40
   0  -7   3    6.40    1.00
   0  -7  -3    5.30    0.80
   0  -7  -3    4.90    1.40
   0  -7  -3    4.20    1.00
   0  -7   3    4.50    1.00
   0  -7  -3    6.30    1.20
   0   7  -4  148.29    4.40
   0   7  -4  147.19    3.20
   0   7  -4  143.19    4.50
   0   7   4  140.19    4.30
   0   7   4  140.19    4.30
   0   7  -4  145.19    3.20
   0  -7   4  144.39    3.70
   0  -7  -4  150.68    4.20
   0  -7  -4  141.89    3.80
   0  -7  -4  141.29    4.10
   0  -7  -4  146.59    5.10
   0  -7   4  143.69    4.10
   0   7  -5   62.49    1.90
   0   7  -5   63.79    3.20
   0   7   5   59.09    2.90
   0   7   5   57.59    2.90
   0   7   5   53.79    2.80
   0   7  -5   61.39    3.00
   0   7  -5   63.49    1.90
   0  -7  -5   61.19    2.60
   0  -7  -5   63.69    3.80
   0  -7  -5   59.19    2.90
   0  -7   5   59.19    2.10
   0  -7   5   61.69    2.80
   0   7   6   75.99    3.50
   0   7  -6   77.99    2.50
   0   7   6   83.69    3.50
   0   7  -6   76.69    3.80
   0   7   6   77.09    3.30
   0   7  -6   76.59    3.80
   0  -7   6   75.59    3.40
   0  -7  -6   75.99    3.00
   0  -7  -6   83.79    4.50
   0  -7  -6   74.89    3.40
   0  -7   6   74.69    2.30
   0   7  -7   61.89    3.80
   0   7   7   65.79    3.00
   0   7   7   66.59    3.40
   0   7  -7   68.89    4.00
   0   7   7   69.09    3.60
   0   7  -7   63.19    3.70
   0  -7  -7   67.69    3.50
   0  -7   7   61.09    3.40
   0  -7  -7   62.89    3.00
   0  -7  -7   58.69    4.50
   0   7   8   33.20    2.80
   0   7  -8   34.80    3.40
   0   7   8   38.40    3.00
   0   7  -8   39.40    3.50
   0  -7  -8   37.00    3.80
   0  -7  -8   41.80    3.20
   0  -7   8   34.50    3.10
   0   7   9   25.20    2.70
   0   7  -9   28.70    3.20
   0   7  -9   24.90    3.30
   0  -7  -9   22.20    3.60
   0  -7   9   26.50    3.10
   0  -7  -9   29.00    3.00
   0   8   0  146.19    4.20
   0   8   0  145.39    3.60
   0   8   0  139.19    3.50
   0   8   0  145.89    3.80
   0   8   0  143.09    4.20
   0  -8   0  138.59    4.00
   0   8  -1  147.59    3.30
   0   8   1  144.19    3.70
   0   8  -1  143.49    3.30
   0   8  -1  140.69    3.90
   0   8   1  139.49    4.20
   0   8  -1  146.39    4.20
   0   8   1  143.09    3.80
   0  -8   1  141.09    3.30
   0  -8  -1  148.49    4.10
   0  -8   1  140.99    3.90
   0  -8  -1  141.79    3.40
   0  -8  -1  142.19    3.60
   0  -8  -1  143.29    3.40
   0   8  -2  431.56    9.70
   0   8   2  435.76    9.10
   0   8  -2  431.16    8.60
   0   8  -2  444.16    8.70
   0   8   2  449.06    9.90
   0   8   2  422.96    9.50
   0  -8  -2  438.76    9.10
   0  -8   2  422.86    9.10
   0  -8  -2  434.76    9.30
   0  -8  -2  437.96    9.70
   0  -8   2  429.26    9.40
   0  -8  -2  433.16    9.20
   0   8   3   33.60    2.20
   0   8  -3   29.30    2.20
   0   8  -3   32.30    1.00
   0   8  -3   32.40    2.00
   0   8   3   30.90    2.00
   0   8  -3   33.80    1.00
   0  -8   3   29.10    1.70
   0  -8  -3   32.50    2.70
   0  -8  -3   32.90    2.00
   0  -8  -3   31.40    2.10
   0  -8   3   28.50    1.80
   0   8  -4    0.00    0.90
   0   8   4    0.60    1.10
   0   8  -4   -0.20    1.20
   0   8  -4    0.10    0.40
   0   8  -4    1.00    0.40
   0   8   4   -1.80    1.10
   0  -8  -4   -0.60    1.10
   0  -8  -4   -2.20    1.20
   0  -8  -4   -0.50    0.80
   0  -8   4    0.30    0.90
   0  -8   4    2.70    1.10
   0  -8  -4   -1.00    1.40
   0   8   5  161.08    5.30
   0   8   5  171.98    5.10
   0   8   5  171.48    5.10
   0   8  -5  160.38    3.70
   0   8  -5  164.78    5.30
   0   8  -5  174.08    5.40
   0  -8   5  161.68    4.90
   0  -8  -5  164.28    5.90
   0  -8  -5  154.78    4.90
   0  -8   5  165.28    4.20
   0  -8  -5  155.08    4.80
   0   8   6   52.39    3.10
   0   8  -6   52.29    3.30
   0   8   6   46.70    2.90
   0   8  -6   51.29    3.30
   0   8   6   52.39    3.00
   0  -8   6   49.80    3.00
   0  -8  -6   48.30    2.70
   0  -8  -6   46.10    3.20
   0  -8  -6   46.40    3.90
   0  -8   6   50.89    2.20
   0   8   7   34.20    2.50
   0   8   7   31.40    2.80
   0   8   7   38.20    3.00
   0   8  -7   38.70    3.40
   0   8  -7   33.20    3.30
   0  -8  -7   27.00    2.50
   0  -8  -7   38.00    4.00
   0  -8  -7   40.30    2.80
   0  -8   7   32.90    2.80
   0   8  -8  100.39    5.00
   0   8   8   98.39    4.60
   0   8   8   97.69    4.50
   0   8  -8  101.79    5.10
   0  -8   8   97.19    4.60
   0  -8  -8  103.09    4.70
   0  -8  -8   94.69    5.70
   0   8   9  103.69    4.90
   0   8  -9  123.39    5.60
   0   8  -9  118.79    5.90
   0  -8  -9  114.29    6.60
   0  -8  -9  117.49    5.10
   0   9   0   -0.30    0.70
   0   9   0   -1.90    0.80
   0   9   0    0.30    1.10
   0  -9   0   -1.40    1.00
   0   9  -1   21.90    1.80
   0   9   1   20.50    1.80
   0   9  -1   20.40    1.20
   0   9  -1   19.90    1.20
   0   9   1   23.50    1.70
   0   9  -1   20.00    1.80
   0   9   1   18.70    1.50
   0  -9  -1   20.50    1.10
   0  -9   1   21.50    1.80
   0  -9  -1   20.00    1.20
   0  -9  -1   22.10    1.80
   0   9   2   26.20    1.50
   0   9  -2   21.10    1.80
   0   9   2   23.10    1.90
   0   9   2   25.00    2.20
   0   9  -2   24.70    1.10
   0   9  -2   22.80    1.80
   0   9  -2   24.10    1.10
   0  -9   2   23.90    1.80
   0  -9  -2   22.90    1.90
   0  -9   2   23.40    1.40
   0  -9  -2   25.30    1.50
   0  -9  -2   25.20    1.60
   0   9  -3  155.98    4.70
   0   9   3  152.48    4.40
   0   9  -3  153.28    3.30
   0   9   3  157.78    4.80
   0   9  -3  146.39    4.60
   0   9  -3  148.39    3.30
   0  -9  -3  149.29    4.30
   0  -9  -3  149.99    4.60
   0  -9   3  153.38    4.20
   0  -9   3  154.58    4.10
   0  -9  -3  141.09    5.00
   0   9  -4   53.79    1.60
   0   9   4   50.89    3.00
   0   9  -4   59.59    3.00
   0   9   4   56.29    3.00
   0   9  -4   55.19    2.90
   0  -9   4   57.09    2.40
   0  -9  -4   55.59    2.80
   0  -9   4   59.99    2.60
   0  -9  -4   55.29    3.00
   0  -9  -4   53.89    2.20
   0  -9  -4   58.89    3.50
   0   9  -5  145.79    4.90
   0   9   5  147.99    4.90
   0   9  -5  144.89    5.10
   0   9   5  137.59    5.10
   0   9   5  143.79    4.70
   0  -9  -5  133.59    4.50
   0  -9   5  148.49    4.50
   0  -9  -5  142.99    5.60
   0  -9  -5  140.69    4.60
   0  -9   5  147.69    4.00
   0   9   6    8.30    2.00
   0   9  -6    6.40    1.60
   0   9   6   10.00    1.80
   0   9   6    9.20    1.70
   0   9  -6    6.40    2.00
   0  -9  -6   10.30    1.80
   0  -9   6    6.70    1.70
   0  -9  -6    8.70    2.20
   0  -9  -6    8.00    1.80
   0   9   7  326.77    8.60
   0   9   7  320.57    8.70
   0   9   7  320.47    8.80
   0   9  -7  330.07    9.20
   0   9  -7  305.27    9.10
   0  -9  -7  339.77    8.40
   0  -9   7  322.37    8.80
   0  -9  -7  336.07   10.20
   0  -9  -7  328.07    8.70
   0   9   8  204.58    6.70
   0   9  -8  201.58    7.10
   0   9  -8  198.68    7.20
   0   9   8  207.48    6.70
   0  -9  -8  210.18    6.70
   0  -9   8  206.18    6.70
   0  -9  -8  205.88    8.10
   0   9   9   -0.50    2.00
   0   9  -9    1.20    2.00
   0   9  -9    1.80    2.10
   0  -9  -9    5.00    2.20
   0  -9  -9    2.30    2.60
   0  10   0   80.29    2.60
   0  10   0   79.49    2.80
   0  10   0   79.09    3.40
   0 -10   0   78.59    3.30
   0  10   1   27.30    2.40
   0  10  -1   29.70    2.00
   0  10  -1   26.50    1.50
   0  10   1   30.10    1.90
   0  10  -1   26.90    2.30
   0  10   1   27.70    1.80
   0 -10   1   29.40    2.10
   0 -10  -1   28.30    1.20
   0 -10  -1   27.00    1.20
   0 -10  -1   30.10    1.60
   0 -10  -1   27.80    2.30
   0  10   2  192.88    5.50
   0  10  -2  177.78    4.00
   0  10  -2  179.58    4.00
   0  10  -2  191.98    5.40
   0  10  -2  181.38    5.00
   0  10   2  182.08    4.40
   0  10   2  177.68    4.90
   0 -10   2  175.18    4.90
   0 -10  -2  150.18    4.20
   0 -10  -2  151.88    4.20
   0 -10  -2  175.98    5.20
   0 -10  -2  176.18    4.40
   0  10  -3   38.00    2.50
   0  10   3   43.00    1.90
   0  10   3   36.40    2.80
   0  10  -3   40.50    1.40
   0  10   3   41.80    2.50
   0  10  -3   42.10    2.60
   0 -10  -3   44.20    2.70
   0 -10   3   40.20    2.10
   0 -10   3   40.00    2.40
   0 -10  -3   42.80    2.30
   0  10   4  331.17    8.50
   0  10   4  305.87    8.20
   0  10  -4  338.67    8.40
   0  10  -4  326.27    8.50
   0 -10   4  323.27    7.70
   0 -10   4  340.97    7.80
   0 -10  -4  325.97    9.00
   0 -10  -4  328.97    7.90
   0 -10  -4  320.47    8.20
   0  10  -5    0.30    1.50
   0  10  -5    1.40    1.30
   0  10   5    4.10    1.70
   0  10   5    1.40    1.50
   0  10   5    0.80    1.60
   0 -10   5    2.80    1.10
   0 -10  -5    1.70    1.70
   0 -10  -5    3.10    1.60
   0 -10  -5    3.00    1.60
   0 -10   5    1.40    1.40
   0  10  -6   72.59    3.80
   0  10   6   66.69    3.60
   0  10  -6   73.09    4.20
   0  10   6   75.09    4.00
   0  10   6   75.99    3.80
   0 -10  -6   77.29    3.60
   0 -10  -6   72.49    3.70
   0 -10   6   71.49    3.60
   0 -10  -6   71.69    4.50
   0  10   7  377.96    9.90
   0  10   7  375.66    9.90
   0  10  -7  373.46   10.40
   0  10  -7  380.46   10.30
   0  10   7  378.86    9.90
   0 -10  -7  387.46    9.60
   0 -10  -7  372.26    9.80
   0 -10  -7  369.06   11.10
   0 -10   7  379.96    9.70
   0  10   8   10.50    2.30
   0  10   8   10.80    2.30
   0  10  -8   12.70    2.70
   0  10  -8    9.70    2.30
   0 -10  -8   11.70    3.10
   0 -10  -8   14.40    2.50
   0  11   0    0.80    1.30
   0  11   0   -0.50    0.90
   0  11   0   -2.20    1.00
   0 -11   0    0.20    1.30
   0  11   1  105.19    3.30
   0  11  -1  104.89    3.60
   0  11  -1  104.19    4.10
   0  11   1  106.19    4.20
   0  11   1  107.69    3.50
   0  11  -1  108.39    3.10
   0 -11  -1  104.69    4.00
   0 -11  -1  108.49    2.50
   0 -11   1  108.49    4.00
   0  11   2   46.40    3.00
   0  11   2   47.90    2.10
   0  11  -2   50.59    1.80
   0  11  -2   52.79    3.10
   0  11   2   49.30    2.60
   0  11  -2   49.20    2.60
   0 -11  -2   44.60    2.90
   0 -11  -2   50.59    2.10
   0 -11   2   53.49    2.70
   0  11   3   28.90    2.40
   0  11   3   26.50    1.70
   0  11  -3   24.10    2.30
   0  11   3   23.00    2.30
   0  11  -3   23.10    2.10
   0  11  -3   25.40    2.30
   0 -11  -3   27.20    2.40
   0 -11   3   26.80    2.10
   0 -11  -3   24.00    2.00
   0  11  -4    4.10    1.40
   0  11   4    3.10    1.50
   0  11   4   -0.60    1.50
   0  11  -4    1.70    1.50
   0 -11   4    2.30    1.30
   0 -11  -4    3.30    1.30
   0 -11  -4    2.20    1.60
   0 -11   4    3.60    1.20
   0  11   5    1.80    1.70
   0  11  -5    3.00    1.50
   0  11   5    6.80    1.80
   0  11  -5    5.30    1.70
   0  11   5    4.00    1.70
   0 -11  -5    4.30    1.50
   0 -11   5    2.90    1.50
   0 -11  -5    5.70    1.90
   0 -11   5    3.10    1.30
   0 -11  -5    1.80    1.60
   0  11   6    0.50    1.70
   0  11  -6    0.60    1.50
   0  11  -6    3.70    1.90
   0  11   6   -0.30    1.70
   0  11   6    0.70    1.70
   0 -11  -6    1.00    1.70
   0 -11  -6    1.00    1.80
   0 -11  -6    1.10    2.00
   0  11   7  158.88    5.80
   0  11  -7  155.38    6.10
   0  11   7  153.38    5.80
   0  11  -7  145.89    5.80
   0  11   7  153.08    5.90
   0 -11  -7  152.78    6.80
   0 -11  -7  150.48    5.50
   0 -11  -7  164.48    5.70
   0  11   8  174.78    6.50
   0  11   8  181.08    6.40
   0  11  -8  158.08    6.60
   0 -11  -8  179.48    7.70
   0 -11  -8  179.08    6.40
   0  12   0  384.16    9.70
   0  12   0  385.96    8.60
   0  12   0  379.16    8.80
   0 -12   0  383.06    9.40
   0  12   1  443.76   10.80
   0  12   1  442.86    9.70
   0  12  -1  439.56   10.80
   0  12  -1  448.66   10.20
   0  12  -1  449.56    9.50
   0  12   1  444.06   10.00
   0 -12   1  428.96   10.40
   0 -12  -1  437.66   10.60
   0  12  -2   27.50    2.30
   0  12   2   33.70    2.90
   0  12   2   28.90    1.90
   0  12   2   32.90    2.50
   0  12  -2   32.50    2.80
   0 -12  -2   30.60    2.60
   0 -12   2   30.10    2.40
   0 -12  -2   28.50    1.60
   0  12   3    1.80    1.60
   0  12  -3    0.30    1.40
   0  12  -3    2.40    1.20
   0  12   3   -0.40    1.40
   0  12  -3   -0.30    1.40
   0 -12  -3    0.10    1.60
   0 -12   3   -1.90    1.20
   0 -12  -3    0.40    1.00
   0  12   4   43.90    3.00
   0  12  -4   48.20    3.40
   0  12  -4   52.29    3.20
   0  12  -4   49.30    3.00
   0  12   4   46.10    3.30
   0 -12   4   46.90    2.80
   0 -12  -4   53.79    3.30
   0 -12  -4   46.90    2.70
   0  12   5    0.70    1.70
   0  12  -5    2.90    1.80
   0  12   5    3.30    1.70
   0  12   5    2.60    1.90
   0  12  -5    1.30    1.50
   0 -12   5    0.50    1.30
   0 -12  -5    0.70    1.40
   0 -12  -5    1.50    1.90
   0  12  -6   30.00    3.10
   0  12   6   24.20    2.70
   0  12   6   21.50    2.50
   0  12   6   24.20    2.80
   0 -12  -6   27.00    2.70
   0 -12  -6   22.50    2.30
   0 -12  -6   27.30    3.20
   0  12   7   71.49    4.30
   0  12  -7   73.49    4.80
   0  12   7   73.59    4.50
   0  12   7   72.09    4.30
   0 -12  -7   77.09    5.20
   0 -12  -7   69.79    4.00
   0 -12  -7   69.49    4.00
   0  13   0    1.70    1.20
   0  13   0    0.30    1.30
   0  13   0   -0.80    1.60
   0 -13   0    4.10    1.90
   0  13   1  118.19    4.10
   0  13   1  118.49    4.00
   0  13  -1  122.39    4.20
   0  13  -1  130.39    5.00
   0  13   1  116.09    4.80
   0 -13   1  125.79    4.70
   0 -13  -1  128.79    4.80
   0  13   2   12.00    1.80
   0  13   2    8.40    2.00
   0  13  -2    5.20    1.60
   0  13  -2    7.30    1.90
   0 -13  -2   13.10    2.10
   0 -13   2   11.40    1.90
   0  13   3   25.10    2.60
   0  13   3   22.90    2.20
   0  13  -3   23.40    2.50
   0  13  -3   23.80    2.40
   0  13  -3   29.50    2.60
   0 -13  -3   23.10    1.70
   0 -13   3   25.60    2.30
   0 -13  -3   22.80    2.50
   0  13  -4   50.29    4.20
   0  13  -4   45.60    3.30
   0  13   4   45.70    3.10
   0  13   4   42.50    3.40
   0  13  -4   41.90    3.10
   0 -13   4   45.50    3.00
   0 -13  -4   47.70    3.40
   0 -13  -4   44.70    2.60
   0  13  -5   19.30    2.40
   0  13   5   23.50    2.70
   0  13  -5   20.10    2.50
   0  13   5   18.10    2.30
   0  13   5   24.30    2.80
   0 -13  -5   21.90    2.60
   0 -13   5   20.80    2.10
   0 -13  -5   20.90    2.10
   0  13   6   36.10    3.20
   0  13   6   41.10    3.40
   0  13   6   39.10    3.60
   0  13  -6   37.50    3.50
   0 -13  -6   37.30    3.20
   0 -13  -6   36.50    3.10
   0  14   0  302.87    8.60
   0 -14   0  301.47    8.30
   0  14  -1    6.90    2.10
   0  14   1   11.20    1.60
   0  14  -1    7.60    1.70
   0  14   1   12.10    2.30
   0 -14   1   13.90    2.20
   0 -14  -1   10.10    2.10
   0  14  -2    2.00    1.60
   0  14   2    7.50    2.00
   0  14  -2    5.50    1.90
   0  14   2    6.70    1.60
   0 -14  -2    2.20    1.80
   0 -14   2    5.60    2.00
   0  14  -3   36.50    3.10
   0  14   3   40.20    3.10
   0  14   3   34.80    3.10
   0  14  -3   33.60    3.00
   0 -14  -3   39.20    3.20
   0 -14   3   36.90    3.10
   0  14  -4   10.60    2.20
   0  14   4   10.90    2.10
   0  14   4    9.70    2.30
   0  14  -4    9.70    2.10
   0  14   4    8.20    2.40
   0 -14  -4    7.90    2.30
   0 -14   4   13.40    1.90
   0  14   5    5.10    2.10
   0  14  -5    4.60    1.90
   0  14  -5    2.00    1.80
   0  14   5    4.60    1.90
   0  14   5    5.70    2.20
   0 -14  -5    3.50    2.30
   0 -14  -5    7.00    1.60
   0 -14   5    4.50    1.70
   0  15   0    1.60    1.80
   0 -15   0    4.10    2.00
   0  15   1   45.10    3.70
   0  15  -1   46.40    3.60
   0 -15   1   54.09    3.80
   0 -15  -1   49.30    3.60
   0  15   2   93.69    4.70
   0  15  -2   97.89    4.70
   0  15   2   98.69    4.10
   0 -15  -2   95.89    4.60
   0 -15   2   94.69    4.30
   0  15  -3    1.80    1.90
   0  15  -3    0.00    1.80
   0  15   3    4.00    2.20
   0  15   3   -0.70    1.70
   0 -15  -3    4.30    2.10
   0 -15   3    7.00    1.90
   0  15   4   66.09    4.80
   0  15   4   62.49    3.90
   0  15   4   54.49    4.40
   0  15  -4   61.09    4.00
   0  15  -4   57.79    4.00
   0 -15   4   68.69    3.80
   0 -15  -4   64.89    4.20
   0  16   0    7.30    2.20
   0 -16   0    7.50    2.20
   0  16  -1   17.20    2.60
   0  16   1   12.90    2.50
   0 -16  -1   16.10    2.60
   0 -16   1   20.40    2.70
   0  16   2   43.90    3.80
   0  16  -2   44.70    3.70
   0 -16   2   46.50    3.80
   0 -16  -2   38.60    3.40
   0  16   3    5.40    1.90
   0  16   3    6.20    2.30
   0  16   3    4.40    2.70
   0  16  -3    4.50    2.10
   0 -16   3    6.40    2.10
   0 -16  -3    5.60    2.30
  -1   0  11    0.90    2.20
   1   0 -11    0.50    1.70
   1   0 -11   -4.40    2.60
   1   0 -10   59.99    5.10
   1   0 -10   63.69    3.50
  -1   0  10   62.69    4.10
  -1   0  10   70.19    3.00
  -1   0   9    0.60    1.10
  -1   0   9   -1.10    1.80
   1   0  -9   -1.50    2.10
   1   0  -9   -0.50    1.40
  -1   0   8  595.84   13.20
   1   0  -8  651.53   15.40
  -1   0   8  624.24   14.20
   1   0  -8  623.14   13.70
  -1   0   7   -1.10    0.90
   1   0  -7   -0.20    1.70
  -1   0   7   -1.10    1.30
   1   0  -7    1.10    1.20
   1   0  -6  120.49    3.60
  -1   0   6  119.99    3.40
  -1   0   6  119.89    3.30
   1   0  -6  117.79    3.30
  -1   0   6  119.99    3.30
  -1   0   6  114.59    3.80
   1   0  -6  125.39    4.60
  -1   0   5    0.20    0.50
  -1   0   5   -0.50    0.60
  -1   0   5    0.30    0.90
   1   0  -5    0.00    0.80
   1   0  -5   -0.10    0.60
   1   0  -5    0.20    1.10
  -1   0   4 2148.58   41.80
   1   0  -4 2093.59   41.20
  -1   0   4 2057.09   40.20
   1   0  -4 2056.29   40.30
   1   0  -4 2093.49   40.40
  -1   0   4 2021.30   40.50
   1   0  -4 2035.00   40.10
  -1   0   4 2107.49   40.50
  -1   0   4 2125.69   40.30
  -1   0   3    0.60    0.60
  -1   0   3    0.40    0.20
  -1   0   3   -0.20    0.70
  -1   0   3   -0.20    0.20
   1   0  -3    2.20    0.60
  -1   0   3    0.20    0.40
   1   0  -3   -0.40    0.60
   1   0  -3   -0.40    0.70
   1   0  -3    0.50    0.40
  -1   0   3    0.50    0.60
  -1   0   2  648.94   12.90
  -1   0   2  657.33   13.10
   1   0  -2  678.83   13.20
   1   0  -2  655.33   12.80
   1   0  -2  668.43   13.00
   1   0  -2  685.83   13.40
   1   0  -2  673.63   13.00
  -1   0   2  647.94   12.80
  -1   0   2  646.24   12.90
  -1   0   2  658.13   13.10
   1   0  -1    3.40    0.40
  -1   0   1    5.20    0.50
   1   0  -1    2.90    0.50
  -1   0   1    6.20    0.50
  -1   0   1    3.40    0.50
  -1   0   1    3.60    0.40
   1   0  -1    2.80    0.40
   1   0  -1    4.20    0.40
  -1   0   1    4.10    0.50
  -1   0   0 1175.78   22.90
  -1   0   0 1184.78   23.10
  -1   0   0 1158.28   22.90
   1   0   0 1136.59   22.70
   1   0   0 1185.78   23.10
   1   0   0 1150.28   22.90
   1   0   0 1184.28   23.50
  -1   0  -1    0.90    0.60
  -1   0  -1    0.70    0.60
  -1   0  -1    2.90    0.70
   1   0   1    2.90    0.70
   1   0   1    1.70    0.60
  -1   0  -1    1.20    0.50
   1   0   1    0.80    0.50
  -1   0  -1    1.00    0.50
   1   0   1    0.60    0.50
  -1   0  -1    1.30    0.50
  -1   0  -2 1138.09   22.70
   1   0   2 1159.08   23.00
  -1   0  -2 1122.69   22.40
  -1   0  -2 1134.19   22.20
   1   0   2 1097.19   22.30
   1   0   2 1149.98   22.70
   1   0   2 1149.98   22.50
   1   0   2 1140.19   22.30
  -1   0  -2 1180.88   22.40
  -1   0  -2 1196.88   22.50
   1   0   3    0.20    0.60
   1   0   3   -0.50    0.80
   1   0   3    0.90    0.80
  -1   0  -3    0.00    0.70
   1   0   3   -0.60    0.70
   1   0   3    0.50    0.50
  -1   0  -3    0.00    0.70
  -1   0  -3    0.80    0.70
  -1   0  -3    1.90    1.00
   1   0   3   -0.90    0.70
  -1   0  -3    0.20    0.40
   1   0   4 1314.67   26.30
  -1   0  -4 1381.86   26.50
  -1   0  -4 1396.46   27.30
   1   0   4 1162.78   26.20
   1   0   4 1362.66   25.90
   1   0   4 1383.26   26.70
   1   0   4 1348.47   26.50
  -1   0  -4 1354.06   25.90
  -1   0  -5   -0.80    0.90
   1   0   5   -0.30    0.80
   1   0   5   -1.00    1.00
  -1   0  -5   -0.10    1.30
   1   0   5   -0.60    0.90
  -1   0  -6   31.00    3.00
   1   0   6   27.20    2.20
   1   0   6   28.60    1.90
  -1   0  -6   28.60    2.20
  -1   0  -7   -1.60    1.90
   1   0   7   -0.60    1.10
  -1   0  -7    0.00    1.20
   1   0   8   11.80    1.50
  -1   0  -8    8.80    2.50
  -1   0  -8   11.00    1.90
   1   0   9    0.40    1.20
  -1   0  -9   -2.30    2.20
  -1   0  -9   -0.50    1.50
  -1   0 -10   10.00    2.10
  -1   0 -10    7.60    2.90
   1   1 -11   -1.50    2.60
   1   1 -11    0.20    1.80
   1  -1 -11    3.10    1.90
   1  -1 -11   -2.50    2.70
  -1  -1  11    3.80    2.40
  -1   1  10   -0.10    1.30
   1   1 -10    0.30    1.60
  -1   1  10   -0.90    2.00
   1   1 -10    0.40    2.40
  -1  -1  10    0.20    2.10
   1  -1 -10   -2.10    2.50
   1  -1 -10    1.00    1.70
   1   1  -9    2.80    2.30
   1   1  -9    4.50    1.60
  -1   1   9    3.00    1.30
  -1   1   9    3.10    1.80
  -1  -1   9    2.00    2.00
   1  -1  -9    4.00    2.40
   1  -1  -9    2.20    1.70
  -1  -1   9    3.30    1.10
   1   1  -8   63.19    4.20
  -1   1   8   67.09    2.90
  -1   1   8   65.69    2.90
   1   1  -8   68.79    3.20
  -1   1   8   65.79    3.40
  -1  -1   8   68.19    3.60
   1  -1  -8   64.99    4.50
  -1  -1   8   64.29    2.50
   1  -1  -8   73.99    3.50
   1   1  -7    2.80    1.70
   1   1  -7    1.80    1.10
  -1   1   7    0.30    1.30
  -1   1   7    1.50    1.00
   1  -1  -7   -0.70    1.20
   1  -1  -7    1.80    1.80
  -1  -1   7   -0.20    1.40
  -1  -1   7    0.70    0.80
  -1  -1   7    0.50    0.80
  -1   1   6   10.80    1.30
   1   1  -6    9.70    1.70
   1   1  -6    9.20    1.10
   1   1  -6    8.00    1.00
  -1   1   6    8.20    1.10
  -1   1   6   10.60    1.50
  -1  -1   6   10.00    1.00
   1  -1  -6   11.00    1.30
   1  -1  -6    8.10    1.70
  -1  -1   6    5.50    0.80
  -1  -1   6    8.00    1.40
   1   1  -5    0.30    0.70
   1   1  -5    1.40    1.20
  -1   1   5    1.30    0.90
   1   1  -5    2.70    0.80
  -1   1   5    1.80    0.80
  -1   1   5    0.40    0.70
  -1   1   5    1.80    1.00
   1  -1  -5    2.80    0.70
   1  -1  -5    1.20    1.20
  -1  -1   5    1.30    0.60
  -1  -1   5    0.20    0.70
  -1  -1   5    2.10    1.00
   1  -1  -5    1.30    1.00
   1   1  -4    0.00    0.60
   1   1  -4    1.00    1.00
  -1   1   4   -0.70    0.40
  -1   1   4    1.20    0.80
   1   1  -4   -0.10    0.50
  -1   1   4    1.00    0.30
   1   1  -4    0.80    0.20
   1   1  -4    1.00    0.60
  -1   1   4    0.50    0.70
  -1   1   4    0.80    0.60
   1  -1  -4    0.30    0.70
   1  -1  -4    0.30    0.60
  -1  -1   4    0.50    0.50
   1  -1  -4    0.30    0.70
  -1  -1   4    0.60    1.00
  -1  -1   4    0.50    0.80
   1  -1  -4    0.40    0.40
   1  -1  -4    0.90    1.10
  -1   1   3  428.56    8.30
   1   1  -3  407.46    8.40
  -1   1   3  425.16    8.40
   1   1  -3  441.86    9.20
  -1   1   3  418.36    8.60
  -1   1   3  424.56    8.60
   1   1  -3  414.36    8.40
  -1   1   3  412.56    8.70
  -1   1   3  406.66    9.10
   1   1  -3  422.96    8.50
   1   1  -3  422.86    8.30
   1  -1  -3  408.26    8.30
   1  -1  -3  422.06    9.20
  -1  -1   3  417.36    8.40
   1  -1  -3  410.66    8.70
   1  -1  -3  422.46    8.40
   1  -1  -3  422.16    8.70
  -1  -1   3  426.76    8.80
  -1   1   2   38.80    1.30
   1   1  -2   39.70    1.20
  -1   1   2   39.10    1.40
  -1   1   2   38.50    1.30
  -1   1   2   40.70    1.70
   1   1  -2   42.10    1.20
  -1   1   2   38.70    1.20
   1   1  -2   38.00    1.80
   1   1  -2   38.80    1.20
  -1   1   2   38.70    1.40
  -1  -1   2   37.10    1.20
  -1  -1   2   38.50    1.10
   1  -1  -2   38.60    1.20
   1  -1  -2   40.20    1.80
  -1  -1   2   38.40    1.40
   1  -1  -2   37.10    1.10
  -1  -1   2   36.90    1.70
  -1  -1   2   39.40    1.10
   1  -1  -2   48.70    1.60
   1  -1  -2   38.80    1.40
  -1   1   1  622.14   12.10
  -1   1   1  630.24   12.20
   1   1  -1  616.74   11.90
   1   1  -1  632.84   12.20
   1   1  -1  626.44   12.10
  -1   1   1  618.04   12.10
  -1   1   1  637.04   12.10
   1   1  -1  618.44   12.10
   1  -1  -1  619.74   12.10
  -1  -1   1  605.94   11.90
  -1  -1   1  616.04   12.00
   1  -1  -1  551.94   12.00
  -1  -1   1  622.64   12.10
   1  -1  -1  630.24   12.10
  -1  -1   1  604.04   12.20
   1  -1  -1  634.54   12.20
   1  -1  -1  619.34   12.10
   1  -1  -1  626.94   12.00
  -1   1   0  422.26    8.40
   1   1   0  430.06    8.30
   1   1   0  416.66    8.30
   1   1   0  419.76    8.20
  -1   1   0  417.06    8.30
  -1   1   0  429.16    8.30
   1   1   0  417.46    8.30
   1   1   0  414.56    8.50
  -1  -1   0  414.26    8.20
   1  -1   0  407.96    8.30
   1  -1   0  442.46    8.30
   1  -1   0  438.36    8.50
  -1  -1   0  419.66    8.30
  -1  -1   0  429.26    8.30
  -1  -1   0  423.66    8.30
   1   1   1  307.87    6.30
  -1   1  -1  265.47    6.30
  -1   1  -1  302.37    6.20
   1   1   1  323.27    6.30
   1   1   1  301.17    6.30
  -1   1  -1  319.87    6.40
  -1   1  -1  304.77    6.40
  -1   1  -1  310.87    6.20
   1   1   1  318.47    6.40
  -1   1  -1  314.07    6.40
   1   1   1  316.77    6.60
   1  -1   1  306.57    6.40
  -1  -1  -1  305.37    6.30
  -1  -1  -1  309.17    6.30
  -1  -1  -1  312.67    6.30
   1  -1   1  307.37    6.30
   1  -1   1  301.77    6.20
   1  -1   1  308.57    6.20
  -1  -1  -1  317.87    6.70
   1   1   2  130.09    3.20
  -1   1  -2  131.09    3.10
   1   1   2  135.59    3.20
  -1   1  -2  136.09    3.20
   1   1   2  133.89    3.30
  -1   1  -2  134.39    3.40
   1   1   2  139.29    3.70
   1   1   2  133.59    3.10
  -1   1  -2  137.69    3.10
  -1   1  -2  135.09    3.30
  -1  -1  -2  137.29    3.30
   1  -1   2  134.89    3.10
   1  -1   2  132.99    3.40
  -1  -1  -2  132.29    3.10
  -1  -1  -2  140.89    3.80
  -1  -1  -2  129.69    3.30
   1  -1   2  131.59    3.10
   1  -1   2  135.39    3.10
  -1   1  -3  487.05   10.50
  -1   1  -3  489.75   10.10
   1   1   3  487.05    9.80
   1   1   3  498.85   10.20
  -1   1  -3  486.05   10.00
  -1   1  -3  492.45    9.70
   1   1   3  481.65   10.60
   1   1   3  492.95   10.10
  -1   1  -3  475.55    9.90
   1  -1   3  473.55    9.80
  -1  -1  -3  490.05   10.70
   1  -1   3  480.15   10.20
  -1  -1  -3  489.35    9.80
   1  -1   3  488.85    9.90
  -1  -1  -3  480.25   10.10
  -1  -1  -3  485.45   10.10
  -1  -1  -3  464.35   10.00
  -1   1  -4  126.49    3.00
   1   1   4  127.49    3.60
  -1   1  -4  133.19    4.20
   1   1   4  129.69    3.10
   1   1   4  129.69    3.50
  -1   1  -4  124.89    3.50
   1   1   4  137.09    3.80
  -1  -1  -4  132.89    3.60
   1  -1   4  122.49    3.20
   1  -1   4  132.29    3.70
   1  -1   4  125.99    3.30
  -1  -1  -4  137.99    4.30
   1   1   5    0.40    0.80
   1   1   5    0.20    0.50
  -1   1  -5    0.20    0.30
  -1   1  -5   -0.70    0.80
  -1   1  -5    0.20    1.20
   1   1   5   -0.20    0.90
  -1  -1  -5    0.70    1.00
  -1  -1  -5    0.20    1.40
   1  -1   5   -1.10    0.70
   1  -1   5    0.40    0.70
   1  -1   5   -0.50    1.10
  -1   1  -6   19.90    1.70
  -1   1  -6   21.60    2.30
   1   1   6   19.50    1.70
   1   1   6   17.60    1.60
   1  -1   6   17.80    1.90
   1  -1   6   19.30    1.60
  -1  -1  -6   14.20    2.20
  -1  -1  -6   18.30    1.80
   1   1   7   51.69    2.80
  -1   1  -7   56.19    2.70
  -1   1  -7   57.09    3.90
   1   1   7   53.29    2.60
  -1  -1  -7   51.99    2.90
   1  -1   7   56.09    2.40
  -1  -1  -7   54.69    4.00
  -1   1  -8   10.50    1.80
   1   1   8   10.50    1.80
  -1   1  -8   11.80    2.50
   1   1   8   10.80    1.60
  -1  -1  -8   13.20    2.70
   1  -1   8   10.40    1.40
  -1  -1  -8    9.00    1.80
   1   1   9    6.20    1.60
  -1   1  -9   -0.40    2.30
  -1   1  -9    3.30    1.70
   1  -1   9    4.30    1.30
  -1  -1  -9    2.10    2.40
  -1  -1  -9    4.20    1.80
   1   1  10   38.10    2.80
  -1   1 -10   37.60    3.10
  -1   1 -10   33.90    4.00
  -1  -1 -10   31.40    4.00
  -1  -1 -10   42.60    3.40
  -1   2  11    8.90    1.80
   1   2 -11   11.70    2.20
   1   2 -11    5.80    3.00
  -1  -2  11   11.40    2.80
   1  -2 -11    4.80    3.00
   1  -2 -11   10.40    2.40
   1   2 -10   79.89    3.90
  -1   2  10   81.29    3.60
   1   2 -10   79.19    5.40
  -1   2  10   78.29    4.30
   1  -2 -10   76.09    5.60
   1  -2 -10   81.99    4.20
  -1  -2  10   92.49    4.90
   1   2  -9    0.20    2.10
  -1   2   9    1.60    1.20
  -1   2   9   -1.60    1.60
  -1   2   9    0.10    1.40
   1   2  -9    0.30    1.40
  -1  -2   9    0.40    1.90
   1  -2  -9   -1.20    1.40
   1  -2  -9   -1.90    2.10
  -1   2   8   57.29    2.70
   1   2  -8   55.69    2.80
  -1   2   8   60.99    2.90
   1   2  -8   58.79    4.10
  -1   2   8   53.39    3.20
   1  -2  -8   48.70    4.20
   1  -2  -8   55.89    3.00
  -1  -2   8   51.69    3.30
  -1  -2   8   50.39    2.00
   1   2  -7  377.06    8.80
  -1   2   7  393.56    8.90
  -1   2   7  388.76    8.80
  -1   2   7  388.96    9.30
   1   2  -7  389.96   10.30
  -1  -2   7  382.16    8.20
   1  -2  -7  384.36    9.20
   1  -2  -7  397.86   10.50
  -1  -2   7  389.86    8.20
  -1  -2   7  402.56    9.50
   1   2  -6   12.20    1.30
   1   2  -6   15.80    1.90
  -1   2   6   15.20    1.50
  -1   2   6   13.20    1.50
  -1   2   6   14.80    0.50
  -1   2   6   12.70    1.30
  -1   2   6   13.70    0.60
   1   2  -6   14.90    1.40
   1  -2  -6   14.80    2.00
  -1  -2   6   12.50    1.00
   1  -2  -6   12.70    1.50
  -1  -2   6   14.70    1.10
  -1  -2   6   15.00    1.60
  -1   2   5    8.60    1.20
  -1   2   5    8.50    1.00
   1   2  -5    7.20    0.90
   1   2  -5    8.80    1.40
  -1   2   5    8.90    0.80
   1   2  -5    8.00    0.90
   1   2  -5    8.50    0.50
  -1   2   5    8.80    1.20
  -1  -2   5    8.30    0.70
   1  -2  -5    7.70    1.60
  -1  -2   5    8.20    1.30
   1  -2  -5    9.70    1.00
  -1  -2   5    8.60    0.70
   1  -2  -5    9.70    0.80
   1  -2  -5    7.60    1.10
  -1   2   4  383.86    8.00
  -1   2   4  380.66    8.20
  -1   2   4  364.86    8.10
   1   2  -4  385.76    8.90
   1   2  -4  373.96    7.80
  -1   2   4  383.46    8.20
   1   2  -4  388.46    7.70
   1   2  -4  386.36    7.90
   1   2  -4  380.46    7.90
   1  -2  -4  378.16    8.00
   1  -2  -4  379.76    8.30
  -1  -2   4  382.16    7.60
  -1  -2   4  381.16    8.30
  -1  -2   4  376.96    7.60
   1  -2  -4  392.46    9.00
   1  -2  -4  386.96    7.80
   1   2  -3   41.50    1.20
  -1   2   3   41.80    1.80
   1   2  -3   43.20    1.40
  -1   2   3   42.50    1.50
  -1   2   3   42.00    1.50
   1   2  -3   41.00    1.30
  -1   2   3   39.40    2.00
   1   2  -3   41.70    2.00
   1  -2  -3   40.60    1.30
   1  -2  -3   39.80    1.70
   1  -2  -3   42.50    1.40
   1  -2  -3   38.40    1.60
  -1  -2   3   42.30    0.90
  -1  -2   3   42.30    0.90
  -1  -2   3   38.70    1.70
   1  -2  -3   40.20    2.10
  -1   2   2 5279.47  104.69
   1   2  -2 5366.86  102.99
   1   2  -2 5375.16  106.79
  -1   2   2 5467.75  104.69
   1   2  -2 5433.86  113.39
  -1   2   2 5318.87  105.69
  -1   2   2 5331.67  106.29
   1   2  -2 5398.36  105.69
  -1   2   2 5529.65  104.89
   1  -2  -2 5285.37  104.79
   1  -2  -2 5500.25  104.79
   1  -2  -2 5287.17  104.19
   1  -2  -2 5352.16  104.39
   1  -2  -2 5286.17  105.39
   1  -2  -2 5305.17  106.99
  -1  -2   2 5467.15  104.99
  -1   2   1 9722.63  185.38
   1   2  -1 9492.85  184.88
  -1   2   1 8903.41  226.28
   1   2  -1 9947.80  186.88
  -1   2   1 9363.36  185.08
  -1   2   1 9438.56  185.58
   1  -2  -1 9747.22  185.18
  -1  -2   1 9764.62  184.48
   1  -2  -1 9710.33  185.88
   1  -2  -1 9999.00  185.38
   1  -2  -1 9922.81  185.28
   1  -2  -1 9167.48  229.68
  -1   2   0 1486.75   29.20
  -1   2   0 1442.26   28.70
   1   2   0 1542.05   29.60
  -1   2   0 1504.65   29.50
   1   2   0 1484.95   29.40
   1   2   0 1448.85   29.20
   1   2   0 1464.45   28.90
  -1  -2   0 1481.85   28.80
  -1  -2   0 1494.15   39.60
   1  -2   0 1544.95   28.80
   1  -2   0 1455.15   28.90
  -1  -2   0 1504.25   28.90
   1  -2   0 1521.65   29.50
  -1  -2   0 1514.05   29.60
   1  -2   0 1567.84   29.00
  -1   2  -1  384.76    7.60
  -1   2  -1  382.26    7.90
  -1   2  -1  390.06    8.00
   1   2   1  405.76    7.90
   1   2   1  370.26    7.90
   1   2   1  384.86    7.80
  -1   2  -1  376.86    7.70
  -1   2  -1  374.76    7.60
  -1  -2  -1  383.06    7.80
   1  -2   1  388.56    7.50
   1  -2   1  377.86    7.50
  -1  -2  -1  371.46    7.70
   1  -2   1  381.46    7.70
  -1  -2  -1  373.76    7.70
  -1  -2  -1  370.66    8.20
  -1  -2  -1  383.56    7.90
   1  -2   1  387.56    7.70
  -1   2  -2  123.39    3.20
  -1   2  -2  125.29    2.80
  -1   2  -2  121.39    3.00
  -1   2  -2  120.89    2.80
   1   2   2  119.99    3.10
   1   2   2  119.79    3.00
  -1   2  -2  121.49    3.10
   1   2   2  122.59    3.10
   1  -2   2  120.99    3.10
  -1  -2  -2  121.49    3.10
   1  -2   2  122.79    2.80
   1  -2   2  117.59    2.70
  -1  -2  -2  117.19    3.10
  -1  -2  -2  115.59    3.50
   1  -2   2  118.19    2.70
   1  -2   2  122.79    3.10
   1   2   3  140.09    3.50
   1   2   3  146.59    4.20
   1   2   3  145.49    3.70
  -1   2  -3  144.29    3.40
  -1   2  -3  140.19    3.40
  -1   2  -3  140.59    3.40
   1   2   3  144.29    3.80
  -1   2  -3  145.39    3.90
  -1   2  -3  137.39    3.60
  -1  -2  -3  141.79    3.70
   1  -2   3  143.39    3.30
  -1  -2  -3  146.99    3.70
   1  -2   3  142.19    3.80
  -1  -2  -3  150.18    4.30
   1  -2   3  142.89    3.30
   1   2   4    3.90    0.70
  -1   2  -4    3.70    1.10
  -1   2  -4    4.60    0.90
   1   2   4    4.10    1.00
   1   2   4    4.50    1.10
  -1   2  -4    3.20    0.60
  -1  -2  -4    4.80    1.50
   1  -2   4    4.60    0.70
   1  -2   4    3.80    0.70
  -1  -2  -4    4.60    1.00
   1  -2   4    3.00    1.10
   1   2   5   23.20    1.90
  -1   2  -5   23.00    2.20
  -1   2  -5   22.40    1.70
  -1   2  -5   23.60    1.10
   1   2   5   22.10    1.20
   1   2   5   23.90    1.80
   1  -2   5   21.70    1.40
  -1  -2  -5   20.40    2.20
   1  -2   5   24.60    2.00
   1  -2   5   22.40    1.30
  -1  -2  -5   21.20    1.80
   1   2   6   99.19    2.50
   1   2   6  104.29    3.60
  -1   2  -6   98.59    4.30
  -1   2  -6  102.39    3.40
  -1   2  -6  100.69    2.20
   1   2   6   94.29    3.50
   1  -2   6  101.59    3.80
   1  -2   6   99.39    2.90
  -1  -2  -6   96.49    3.60
  -1  -2  -6  103.39    4.60
   1   2   7   22.20    2.10
  -1   2  -7   19.00    2.50
  -1   2  -7   20.10    1.80
   1   2   7   18.40    1.80
   1  -2   7   20.30    1.70
  -1  -2  -7   17.70    2.70
  -1  -2  -7   17.80    2.00
  -1   2  -8  105.89    5.20
   1   2   8  105.79    4.10
  -1   2  -8  100.69    4.00
   1   2   8  105.99    4.00
  -1  -2  -8  111.19    4.50
   1  -2   8  106.79    3.30
  -1  -2  -8   97.89    5.50
   1   2   9   14.40    2.00
  -1   2  -9    7.60    2.50
  -1   2  -9   16.70    2.10
   1   2   9   15.20    2.10
  -1  -2  -9   12.00    3.20
  -1  -2  -9   15.70    2.20
   1   2  10   19.40    2.20
  -1   2 -10   16.00    3.50
  -1   2 -10   20.70    2.50
  -1  -2 -10   24.80    2.80
  -1  -2 -10   15.70    3.50
   1  -3 -11    0.30    1.80
   1   3 -10    3.50    2.40
  -1   3  10    3.70    1.60
  -1   3  10    5.10    1.80
  -1   3  10    4.70    2.10
   1   3 -10    6.60    1.60
   1  -3 -10    0.80    2.60
   1  -3 -10    6.30    1.90
  -1  -3  10    3.80    2.20
  -1   3   9   57.19    3.70
   1   3  -9   53.19    4.30
  -1   3   9   53.39    2.90
   1   3  -9   52.19    3.00
  -1   3   9   49.20    3.10
   1  -3  -9   47.40    4.60
   1  -3  -9   61.79    3.60
  -1  -3   9   55.59    3.70
  -1   3   8  167.98    5.30
   1   3  -8  166.28    6.30
   1   3  -8  163.98    4.90
  -1   3   8  172.98    4.90
  -1  -3   8  178.18    5.70
   1  -3  -8  161.68    5.30
   1  -3  -8  169.98    6.70
  -1   3   7 1091.29   22.10
  -1   3   7 1082.49   22.30
   1   3  -7 1088.29   23.60
   1   3  -7 1106.49   22.00
  -1   3   7 1079.39   22.50
  -1   3   7 1083.59   21.00
  -1   3   7 1086.89   21.00
  -1  -3   7 1106.39   22.90
   1  -3  -7 1101.09   23.90
   1  -3  -7 1085.39   22.60
  -1  -3   7 1072.59   21.00
  -1  -3   7 1071.79   21.00
  -1   3   6   29.10    1.30
  -1   3   6   26.80    1.90
   1   3  -6   27.50    1.00
   1   3  -6   25.80    0.90
   1   3  -6   28.00    1.70
  -1   3   6   27.70    1.90
   1   3  -6   26.80    2.60
  -1   3   6   27.00    2.10
  -1   3   6   26.70    1.20
   1  -3  -6   27.30    1.40
  -1  -3   6   31.80    2.30
   1  -3  -6   25.90    2.10
   1  -3  -6   31.10    2.90
  -1  -3   6   26.70    0.80
  -1  -3   6   27.50    0.80
  -1   3   5  399.76    8.50
  -1   3   5  394.56    8.70
  -1   3   5  400.76    8.70
   1   3  -5  398.36    8.10
   1   3  -5  400.66    8.30
   1   3  -5  389.56    9.40
   1   3  -5  383.46    8.20
   1   3  -5  385.86    8.40
  -1  -3   5  380.26    8.80
   1  -3  -5  408.46    9.70
   1  -3  -5  378.16    8.80
   1  -3  -5  388.66    8.50
   1  -3  -5  396.76    8.20
   1   3  -4    2.20    0.50
  -1   3   4    1.20    0.90
   1   3  -4    1.40    0.60
   1   3  -4    1.30    1.00
  -1   3   4    2.10    0.80
   1   3  -4    5.20    0.70
  -1   3   4    2.00    0.90
  -1  -3   4    1.70    0.90
   1  -3  -4    1.00    0.70
   1  -3  -4    3.00    1.30
   1  -3  -4    2.40    0.70
   1  -3  -4    2.30    0.90
   1  -3  -4    2.30    0.80
  -1   3   3    0.80    0.90
   1   3  -3    2.80    0.60
   1   3  -3    1.70    0.90
  -1   3   3    1.80    0.60
  -1   3   3    3.10    0.90
   1   3  -3    2.80    0.40
  -1   3   3    2.80    0.70
  -1   3   3    1.90    0.70
   1  -3  -3    2.40    0.70
   1  -3  -3    1.90    0.70
   1  -3  -3    2.50    0.80
  -1  -3   3    3.00    0.40
   1  -3  -3    2.80    1.10
  -1  -3   3    2.80    0.80
   1  -3  -3    1.30    0.70
   1  -3  -3    2.70    0.70
  -1   3   2  870.51   17.20
  -1   3   2  851.31   17.20
  -1   3   2  879.91   17.30
  -1   3   2  878.01   17.50
   1  -3  -2  857.81   17.20
   1  -3  -2  894.31   17.60
  -1  -3   2  871.91   16.90
  -1  -3   2  862.31   17.20
   1  -3  -2  892.11   17.30
   1  -3  -2  874.51   17.20
   1  -3  -2  876.61   17.20
   1  -3  -2  864.31   17.10
  -1   3   1 3818.32   74.79
  -1   3   1 3659.83   73.99
  -1   3   1 3807.62   74.09
  -1   3   1 3740.33   74.09
  -1   3   1 3838.42   74.69
   1   3  -1 3738.43   74.29
   1  -3  -1 3850.61   75.19
   1  -3  -1 3977.80   74.59
   1  -3  -1 3785.82   73.79
  -1  -3   1 3711.03   73.59
   1  -3  -1 3788.02   74.09
   1  -3  -1 3725.23   73.89
  -1   3   0  546.35   10.80
   1   3   0  533.85   10.50
   1   3   0  554.94   11.30
  -1   3   0  546.45   11.00
   1   3   0  549.54   10.80
  -1   3   0  546.05   10.70
  -1   3   0  540.45   10.70
   1   3   0  557.84   11.00
   1   3   0  537.85   10.70
  -1  -3   0  533.15   10.90
   1  -3   0  552.14   10.70
   1  -3   0  567.84   10.90
  -1  -3   0  546.25   11.00
   1  -3   0  545.75   11.00
  -1  -3   0  545.05   10.70
  -1  -3   0  542.85   10.70
   1  -3   0  551.34   10.70
  -1   3  -1    2.30    0.40
   1   3   1    1.30    0.60
   1   3   1    1.50    0.70
  -1   3  -1    1.50    0.50
  -1   3  -1    2.60    0.50
   1   3   1    1.30    0.70
   1   3   1    1.00    0.70
   1   3   1    1.20    0.90
  -1   3  -1    1.70    0.80
   1  -3   1    1.10    0.60
   1  -3   1    1.20    0.30
   1  -3   1    1.40    0.30
   1  -3   1    2.00    0.60
  -1  -3  -1    1.00    0.60
  -1  -3  -1    1.90    0.70
  -1  -3  -1    1.00    0.30
  -1  -3  -1    0.20    0.90
  -1  -3  -1    1.80    0.60
  -1   3  -2   17.10    0.90
   1   3   2   17.00    1.30
  -1   3  -2   14.60    1.30
   1   3   2   16.10    1.30
  -1   3  -2   16.60    1.20
  -1   3  -2   17.50    0.90
   1   3   2   16.80    1.20
  -1  -3  -2   14.90    1.20
   1  -3   2   17.00    1.20
  -1  -3  -2   13.70    1.40
  -1  -3  -2   16.50    1.30
   1  -3   2   16.30    0.90
   1  -3   2   16.50    0.60
  -1  -3  -2   17.60    1.20
   1  -3   2   16.40    0.60
   1  -3   2   16.50    1.20
   1   3   3    1.30    0.70
  -1   3  -3    0.80    0.60
   1   3   3    1.90    0.90
  -1   3  -3    0.10    0.60
   1   3   3    0.60    0.90
  -1   3  -3    1.90    0.90
  -1   3  -3    0.30    0.80
  -1   3  -3    0.60    0.60
   1  -3   3    1.30    0.40
   1  -3   3    2.00    0.90
  -1  -3  -3    1.60    0.70
   1  -3   3    1.30    0.60
  -1  -3  -3    2.70    1.30
  -1  -3  -3    0.80    0.90
   1  -3   3    1.70    0.80
  -1  -3  -3    0.20    0.90
   1  -3   3    1.00    0.40
  -1   3  -4  611.04   12.20
  -1   3  -4  582.64   12.20
  -1   3  -4  605.04   12.20
   1   3   4  596.54   12.30
  -1   3  -4  609.84   13.00
   1   3   4  577.24   12.60
   1   3   4  610.94   12.70
   1  -3   4  581.04   12.70
   1  -3   4  600.24   11.80
   1  -3   4  598.64   11.90
   1  -3   4  601.24   11.80
  -1  -3  -4  595.14   13.50
  -1  -3  -4  614.54   12.70
  -1   3  -5  328.87    8.30
  -1   3  -5  324.87    7.30
  -1   3  -5  331.37    7.00
   1   3   5  318.97    7.70
   1   3   5  327.87    7.20
   1  -3   5  325.17    6.80
   1  -3   5  331.57    6.90
   1  -3   5  327.77    6.80
   1  -3   5  323.57    7.90
  -1  -3  -5  330.27    8.70
  -1  -3  -5  341.57    7.80
   1   3   6  157.48    3.90
  -1   3  -6  154.98    3.60
  -1   3  -6  157.88    5.30
   1   3   6  154.88    4.70
   1   3   6  155.08    4.60
  -1   3  -6  158.28    4.40
   1  -3   6  153.08    3.70
   1  -3   6  153.58    3.70
   1  -3   6  150.48    3.60
  -1  -3  -6  160.18    4.80
   1  -3   6  152.08    4.90
  -1  -3  -6  157.38    5.90
  -1   3  -7   10.80    1.50
  -1   3  -7   12.50    2.20
   1   3   7   10.80    1.60
   1   3   7   10.20    1.80
  -1  -3  -7   12.10    1.90
  -1  -3  -7   11.60    2.50
   1  -3   7   12.00    1.00
  -1   3  -8  190.78    7.10
   1   3   8  182.48    5.80
   1   3   8  192.08    5.60
  -1   3  -8  184.48    5.50
  -1  -3  -8  185.78    7.10
  -1  -3  -8  171.58    5.80
  -1   3  -9   39.90    4.20
  -1   3  -9   43.20    3.00
   1   3   9   40.90    3.10
   1   3   9   44.40    3.20
  -1  -3  -9   41.90    4.10
  -1  -3  -9   42.20    3.30
   1   3  10  123.69    4.80
  -1   3 -10  122.29    4.90
   1   3  10  117.79    4.70
  -1   3 -10  132.29    5.80
  -1   3 -10  118.39    6.30
  -1  -3 -10  112.79    6.70
  -1  -3 -10  114.39    5.10
   1   4 -10  118.09    6.20
  -1   4  10  119.09    4.70
  -1   4  10  120.19    4.60
   1  -4 -10  120.69    5.00
  -1  -4  10  120.59    5.50
   1  -4 -10  112.29    6.50
  -1   4   9   16.20    2.20
   1   4  -9   18.00    1.90
   1   4  -9   14.40    2.70
  -1   4   9   13.10    1.80
   1  -4  -9   14.20    3.00
  -1  -4   9   14.70    2.50
   1  -4  -9   20.30    2.50
  -1   4   8   21.80    2.10
   1   4  -8   24.50    2.80
  -1   4   8   28.10    2.30
   1   4  -8   25.30    2.10
  -1   4   8   26.00    2.30
   1  -4  -8   26.10    2.40
   1  -4  -8   27.30    3.20
  -1  -4   8   27.20    2.60
  -1   4   7   94.39    3.60
  -1   4   7   91.29    3.40
   1   4  -7   89.99    3.00
  -1   4   7   89.09    3.60
  -1   4   7   94.19    2.60
   1   4  -7   90.99    4.40
   1   4  -7   91.69    2.20
   1  -4  -7   94.39    4.80
  -1  -4   7   86.29    3.80
   1  -4  -7   97.59    3.70
  -1   4   6  125.39    3.80
   1   4  -6  130.69    3.40
  -1   4   6  124.79    3.40
  -1   4   6  128.89    3.80
   1   4  -6  125.49    4.60
   1   4  -6  123.99    3.20
  -1   4   6  129.19    4.00
   1  -4  -6  127.69    3.40
   1  -4  -6  131.49    5.10
   1  -4  -6  128.59    4.10
  -1  -4   6  127.69    4.20
   1   4  -5   93.69    3.60
   1   4  -5   92.59    2.50
  -1   4   5   95.69    3.00
   1   4  -5   92.79    2.50
  -1   4   5   90.29    3.10
   1   4  -5   93.99    2.70
  -1   4   5   96.79    3.00
  -1  -4   5   90.39    2.10
   1  -4  -5   92.09    3.20
  -1  -4   5   90.69    3.20
   1  -4  -5   95.89    2.70
   1  -4  -5   98.29    3.80
  -1   4   4    0.60    0.70
  -1   4   4   -0.10    0.90
   1   4  -4    0.00    0.40
   1   4  -4   -0.10    0.60
   1   4  -4   -0.60    1.00
  -1   4   4    0.80    0.70
   1  -4  -4   -0.20    0.70
  -1  -4   4    0.40    0.40
   1  -4  -4    0.20    0.70
   1  -4  -4   -0.30    0.60
  -1  -4   4   -1.10    0.80
   1  -4  -4    0.70    0.90
   1  -4  -4   -0.60    1.10
  -1   4   3   50.79    1.70
  -1   4   3   54.39    2.10
  -1   4   3   54.49    2.00
   1   4  -3   52.19    2.30
  -1   4   3   53.69    2.40
   1  -4  -3   55.99    1.90
   1  -4  -3   57.99    2.70
  -1  -4   3   52.49    1.50
   1  -4  -3   54.09    1.90
   1  -4  -3   53.39    2.00
   1  -4  -3   54.79    2.10
  -1  -4   3   54.39    2.10
  -1   4   2  380.76    8.00
  -1   4   2  383.46    8.00
  -1   4   2  381.66    7.90
  -1   4   2  382.36    8.20
  -1   4   2  372.76    8.00
  -1  -4   2  375.16    7.70
   1  -4  -2  377.56    8.20
   1  -4  -2  387.56    7.90
  -1  -4   2  369.06    7.80
   1  -4  -2  378.96    7.90
   1  -4  -2  365.86    7.90
   1  -4  -2  381.16    7.90
   1  -4  -2  380.16    8.00
  -1   4   1  592.54   11.90
   1   4  -1  586.34   11.30
  -1   4   1  590.14   11.80
  -1   4   1  586.04   11.90
   1   4  -1  592.24   11.90
  -1   4   1  579.64   11.70
  -1   4   1  590.14   11.80
   1   4  -1  594.04   11.30
  -1  -4   1  590.44   11.60
   1  -4  -1  564.54   11.80
   1  -4  -1  594.84   11.80
  -1  -4   1  574.94   11.70
   1  -4  -1  574.44   11.80
   1  -4  -1  607.04   11.70
   1  -4  -1  581.84   11.70
   1   4   0    3.70    0.60
  -1   4   0    3.90    0.60
  -1   4   0    5.50    0.90
   1   4   0    3.20    0.60
   1   4   0    7.00    0.90
  -1   4   0    3.40    0.50
  -1   4   0    3.90    0.60
   1   4   0    4.20    0.40
   1  -4   0    4.90    0.80
  -1  -4   0    2.60    0.60
   1  -4   0    4.00    0.70
  -1  -4   0    4.40    0.50
  -1  -4   0    3.90    0.50
   1  -4   0    4.50    0.50
   1  -4   0    3.90    0.50
  -1   4  -1   57.59    2.10
  -1   4  -1   56.49    1.50
   1   4   1   61.49    2.40
   1   4   1   58.99    2.00
   1   4   1   55.69    1.80
   1   4   1   56.29    2.20
  -1   4  -1   57.19    1.70
  -1   4  -1   57.39    1.50
   1   4   1   61.19    1.80
  -1  -4  -1   56.19    1.30
  -1  -4  -1   57.09    1.80
  -1  -4  -1   55.69    1.80
  -1  -4  -1   56.29    2.30
   1  -4   1   59.29    1.80
  -1  -4  -1   55.19    1.90
  -1   4  -2  341.77    6.90
   1   4   2  340.37    7.40
  -1   4  -2  339.37    7.30
   1   4   2  347.27    7.60
  -1   4  -2  342.07    7.70
   1   4   2  342.27    7.70
   1   4   2  356.06    8.10
  -1   4  -2  333.07    6.90
   1   4   2  347.37    7.40
   1  -4   2  342.97    7.20
  -1  -4  -2  353.06    8.00
  -1  -4  -2  336.87    7.30
  -1  -4  -2  344.37    6.90
  -1  -4  -2  344.47    7.50
   1  -4   2  342.77    7.30
  -1  -4  -2  326.97    7.40
   1   4   3   10.90    1.20
  -1   4  -3   12.20    1.30
  -1   4  -3   12.60    0.90
  -1   4  -3   11.40    1.00
   1   4   3   10.60    1.20
   1   4   3   11.30    1.10
  -1   4  -3   10.90    1.10
  -1  -4  -3   11.80    1.20
  -1  -4  -3   11.20    1.10
   1  -4   3    6.80    0.90
  -1  -4  -3   10.40    1.60
   1  -4   3    9.50    1.10
   1  -4   3   11.50    0.90
  -1   4  -4  116.99    3.00
   1   4   4  113.49    3.30
   1   4   4  116.89    3.60
  -1   4  -4  113.79    3.80
   1   4   4  118.59    3.50
  -1   4  -4  111.39    3.20
  -1   4  -4  116.69    3.80
  -1   4  -4  114.49    3.00
   1  -4   4  119.09    3.60
  -1  -4  -4  119.49    4.40
  -1  -4  -4  116.99    3.60
   1  -4   4  116.09    2.90
  -1   4  -5  170.28    5.30
  -1   4  -5  173.08    4.40
   1   4   5  177.38    4.90
   1   4   5  182.48    4.90
   1   4   5  174.88    4.50
  -1   4  -5  172.18    4.40
  -1  -4  -5  170.48    5.80
   1  -4   5  170.58    4.00
  -1  -4  -5  186.38    5.10
   1  -4   5  174.58    5.00
  -1   4  -6  101.79    2.90
   1   4   6  106.29    3.80
  -1   4  -6   99.89    4.20
   1   4   6  107.59    3.10
  -1   4  -6  103.39    3.30
   1  -4   6  101.69    3.90
   1  -4   6  102.99    2.70
   1  -4   6   94.79    2.10
   1  -4   6   98.99    2.20
  -1  -4  -6  105.99    3.90
  -1  -4  -6  105.59    4.90
   1   4   7    2.40    1.50
   1   4   7    0.60    1.40
   1   4   7    0.90    0.80
  -1   4  -7    2.70    1.80
  -1   4  -7    1.30    1.20
  -1  -4  -7   -1.70    1.90
  -1  -4  -7    0.30    1.50
   1   4   8   89.89    3.90
  -1   4  -8   86.69    4.80
   1   4   8   82.89    3.80
  -1   4  -8   94.29    3.60
  -1   4  -8   83.19    4.30
  -1  -4  -8   80.39    5.20
  -1  -4  -8   80.69    3.90
  -1   4  -9    1.40    1.90
   1   4   9    2.60    1.60
  -1   4  -9    2.60    1.50
  -1   4  -9   -5.00    2.20
   1   4   9   -1.40    1.50
  -1  -4  -9    1.70    2.50
  -1  -4  -9   -1.30    1.70
  -1   4 -10   13.20    2.70
  -1   4 -10    6.40    2.90
   1   4  10    7.90    2.00
   1   4  10    9.10    2.10
  -1  -4 -10    4.90    3.00
  -1  -4 -10   15.60    2.70
  -1   5  10    3.10    1.90
  -1   5  10    0.50    1.70
   1   5 -10   -0.40    2.20
   1  -5 -10   -1.80    2.60
   1  -5 -10    2.80    1.90
  -1  -5  10    3.20    2.30
   1   5  -9   -1.20    1.90
  -1   5   9   -1.60    1.40
   1  -5  -9   -0.70    2.40
  -1  -5   9    2.60    2.00
   1  -5  -9   -0.90    1.70
  -1   5   8   10.00    1.60
  -1   5   8   11.50    1.90
   1   5  -8   10.90    2.20
   1   5  -8   13.60    1.50
  -1   5   8   13.30    1.90
  -1  -5   8   11.10    2.20
   1  -5  -8   15.00    2.00
   1  -5  -8    9.70    2.60
   1   5  -7   38.00    2.00
  -1   5   7   32.50    2.50
   1   5  -7   33.20    1.60
   1   5  -7   34.70    3.10
  -1   5   7   34.90    2.50
  -1   5   7   38.50    1.90
  -1   5   7   38.10    2.50
   1  -5  -7   33.30    2.60
   1  -5  -7   33.10    1.90
   1  -5  -7   37.00    3.60
  -1  -5   7   35.00    2.80
  -1   5   6   35.00    2.30
  -1   5   6   35.10    2.40
  -1   5   6   35.20    2.10
   1   5  -6   39.20    2.80
   1   5  -6   37.30    1.70
   1   5  -6   35.40    1.70
   1  -5  -6   33.00    2.40
  -1  -5   6   34.40    2.50
   1  -5  -6   35.70    1.90
   1  -5  -6   33.90    3.20
   1   5  -5   95.79    2.90
   1   5  -5   92.49    2.40
  -1   5   5   98.29    3.20
  -1   5   5   92.29    2.90
   1   5  -5   90.79    2.40
   1   5  -5   94.19    3.70
  -1   5   5   92.59    3.20
  -1  -5   5   92.19    3.30
   1  -5  -5   89.59    3.90
  -1  -5   5   90.69    2.20
   1  -5  -5   91.99    2.80
   1  -5  -5   96.09    3.30
   1   5  -4  271.77    6.90
  -1   5   4  273.27    6.40
   1   5  -4  273.97    5.40
  -1   5   4  271.47    6.00
   1   5  -4  273.67    5.40
  -1   5   4  263.17    6.50
  -1  -5   4  264.57    6.30
   1  -5  -4  265.37    6.20
   1  -5  -4  274.47    6.30
   1  -5  -4  269.67    7.10
   1  -5  -4  282.37    6.50
  -1  -5   4  272.67    5.70
  -1   5   3  834.62   16.80
   1   5  -3  847.92   17.40
  -1   5   3  845.52   16.30
  -1   5   3  832.02   17.30
  -1   5   3  833.92   16.90
  -1   5   3  826.12   16.90
   1  -5  -3  852.51   17.40
  -1  -5   3  822.02   16.80
   1  -5  -3  855.41   17.20
   1  -5  -3  807.72   16.70
   1  -5  -3  806.02   16.80
  -1  -5   3  829.02   16.40
  -1   5   2 1556.94   30.30
  -1   5   2 1545.25   30.40
  -1   5   2 1562.54   30.30
  -1   5   2 1558.44   30.60
  -1   5   2 1567.04   30.30
  -1  -5   2 1535.15   30.10
   1  -5  -2 1534.75   30.30
   1  -5  -2 1527.45   30.20
   1  -5  -2 1559.04   30.70
  -1  -5   2 1525.15   30.10
   1  -5  -2 1574.74   30.30
   1   5  -1    1.90    0.30
  -1   5   1    6.60    0.80
   1   5  -1    2.10    0.80
  -1   5   1    3.20    0.70
  -1   5   1    3.00    0.90
  -1   5   1    1.80    0.70
   1   5  -1    2.30    0.60
  -1   5   1    1.70    0.80
   1   5  -1    2.30    0.30
   1  -5  -1    3.30    0.80
   1  -5  -1    1.70    0.70
  -1  -5   1    1.30    0.70
   1  -5  -1    2.00    0.60
   1  -5  -1    2.60    0.60
  -1  -5   1    3.30    0.50
   1  -5  -1    0.70    0.70
  -1   5   0   28.50    1.20
  -1   5   0   27.30    1.30
   1   5   0   26.20    1.10
   1   5   0   29.50    1.20
  -1   5   0   31.30    1.60
  -1   5   0   28.40    1.20
   1   5   0   27.60    1.60
   1   5   0   26.90    1.00
  -1  -5   0   27.00    1.00
   1  -5   0   29.10    1.40
   1  -5   0   27.70    1.40
  -1  -5   0   29.80    1.00
   1  -5   0   28.10    1.00
   1  -5   0   26.50    1.00
  -1  -5   0   24.70    1.40
  -1  -5   0   27.80    1.40
   1   5   1   41.40    1.90
   1   5   1   40.90    1.60
   1   5   1   42.50    1.10
   1   5   1   38.60    2.10
   1   5   1   43.90    1.70
  -1   5  -1   41.60    1.30
  -1   5  -1   41.60    1.80
  -1   5  -1   42.50    1.30
  -1  -5  -1   44.70    1.50
  -1  -5  -1   42.20    1.10
  -1  -5  -1   42.40    1.70
  -1  -5  -1   43.30    1.60
   1  -5   1   40.60    1.60
   1  -5   1   31.70    1.60
  -1   5  -2   15.10    1.40
  -1   5  -2   13.60    0.80
   1   5   2   13.90    1.30
   1   5   2   11.50    1.30
  -1   5  -2   15.30    1.20
   1   5   2   14.50    1.20
  -1   5  -2   15.10    0.90
  -1  -5  -2   13.50    1.20
  -1  -5  -2   13.20    1.10
   1  -5   2   15.10    1.20
  -1  -5  -2   16.10    0.80
   1  -5   2   16.30    1.20
  -1  -5  -2   13.60    1.10
  -1  -5  -2   13.90    1.60
  -1   5  -3    0.20    0.50
   1   5   3   -0.30    0.80
  -1   5  -3    0.80    0.50
   1   5   3   -1.10    0.90
   1   5   3    0.70    0.90
  -1   5  -3   -0.70    1.00
  -1   5  -3    0.30    0.80
  -1  -5  -3    0.60    1.20
  -1  -5  -3   -0.60    0.90
  -1  -5  -3   -0.70    0.80
   1  -5   3    1.60    0.90
  -1  -5  -3   -0.20    0.50
   1  -5   3    0.70    0.70
   1   5   4  145.49    4.30
  -1   5  -4  147.69    4.60
  -1   5  -4  148.89    4.00
  -1   5  -4  144.29    4.30
   1   5   4  149.88    4.10
  -1   5  -4  144.59    3.50
  -1   5  -4  146.59    3.60
   1   5   4  149.49    4.20
   1  -5   4  148.39    4.20
  -1  -5  -4  147.79    5.10
   1  -5   4  146.59    3.60
  -1  -5  -4  141.19    4.20
  -1  -5  -4  146.59    3.90
  -1   5  -5  799.42   17.30
   1   5   5  798.72   17.00
  -1   5  -5  809.62   16.20
   1   5   5  803.12   16.90
  -1   5  -5  812.12   16.50
   1   5   5  808.82   16.70
  -1   5  -5  785.82   17.40
  -1  -5  -5  787.82   18.00
   1  -5   5  799.12   17.00
   1  -5   5  794.22   16.00
  -1  -5  -5  824.42   17.00
   1   5   6   70.89    2.70
  -1   5  -6   64.59    3.60
  -1   5  -6   78.49    3.60
  -1   5  -6   65.59    2.60
   1   5   6   74.59    3.40
  -1  -5  -6   64.29    3.20
   1  -5   6   75.79    3.50
   1  -5   6   69.49    2.20
  -1  -5  -6   69.19    4.30
  -1   5  -7    0.70    1.60
  -1   5  -7    1.60    1.10
  -1   5  -7   -1.00    1.60
   1   5   7   -0.20    1.50
   1   5   7    1.00    1.40
   1   5   7    0.00    0.90
  -1  -5  -7    1.00    2.10
  -1  -5  -7    1.80    1.50
  -1   5  -8   40.40    3.70
   1   5   8   47.30    3.10
  -1   5  -8   48.90    2.70
  -1   5  -8   51.79    3.70
   1   5   8   49.10    3.40
  -1  -5  -8   43.40    4.50
  -1  -5  -8   57.49    3.50
  -1   5  -9  125.09    5.50
  -1   5  -9  107.09    5.60
   1   5   9  114.59    4.80
   1   5   9  104.49    4.50
  -1  -5  -9  111.69    6.40
  -1  -5  -9  114.49    5.20
  -1   6  10   -0.20    2.20
   1   6 -10   -1.10    2.50
   1  -6 -10   -4.30    2.50
  -1  -6  10    0.10    2.20
   1  -6 -10   -0.10    1.80
  -1   6   9   62.99    3.30
  -1   6   9   70.19    3.80
   1   6  -9   66.19    4.50
   1  -6  -9   60.79    5.10
  -1  -6   9   59.39    4.00
   1  -6  -9   68.89    4.00
  -1   6   8   18.30    2.20
   1   6  -8   14.40    2.40
  -1   6   8   13.20    1.90
   1  -6  -8   19.90    2.40
   1  -6  -8   13.80    2.80
  -1  -6   8   16.60    2.40
   1   6  -7   30.00    1.80
  -1   6   7   31.90    2.50
   1   6  -7   32.50    3.00
   1   6  -7   30.00    1.80
  -1   6   7   27.10    2.00
  -1   6   7   31.30    2.30
  -1   6   7   33.00    2.80
   1  -6  -7   28.50    2.40
   1  -6  -7   28.90    3.00
  -1  -6   7   26.10    2.50
   1  -6  -7   30.00    2.10
  -1   6   6   20.50    1.80
   1   6  -6   23.40    1.70
   1   6  -6   20.10    2.20
  -1   6   6   19.30    1.80
   1   6  -6   20.90    1.30
  -1   6   6   19.10    1.90
  -1  -6   6   24.20    2.10
   1  -6  -6   13.60    1.80
   1  -6  -6   18.50    2.50
   1  -6  -6   23.30    1.90
  -1   6   5    6.30    1.20
   1   6  -5    4.80    0.60
  -1   6   5    6.40    1.00
   1   6  -5    5.40    1.30
  -1   6   5    6.40    1.40
   1   6  -5    5.80    1.00
  -1  -6   5    4.40    0.70
   1  -6  -5    4.70    1.10
  -1  -6   5    3.80    1.30
   1  -6  -5    3.00    1.20
   1  -6  -5    2.30    1.60
   1   6  -4    2.60    0.30
   1   6  -4    3.50    1.10
  -1   6   4    0.70    1.10
  -1   6   4    2.70    0.70
   1   6  -4    2.50    0.30
  -1   6   4    2.10    1.00
   1  -6  -4    1.00    1.30
   1  -6  -4    3.10    1.00
   1  -6  -4    1.00    0.90
   1  -6  -4    1.70    1.00
  -1  -6   4    2.90    0.70
  -1  -6   4    1.60    1.00
  -1   6   3  123.89    2.80
  -1   6   3  125.19    3.60
  -1   6   3  122.09    3.50
  -1   6   3  122.69    3.30
   1  -6  -3  121.29    3.40
   1  -6  -3  124.19    4.00
  -1  -6   3  120.49    3.30
  -1  -6   3  117.09    3.10
   1  -6  -3  122.09    3.40
  -1   6   2  193.28    4.80
  -1   6   2  198.78    5.10
  -1   6   2  197.08    4.70
  -1   6   2  192.78    4.60
   1   6  -2  197.78    4.70
   1   6  -2  193.98    4.70
   1  -6  -2  186.48    4.70
  -1  -6   2  189.68    4.40
   1  -6  -2  185.48    4.90
  -1  -6   2  190.28    4.50
   1  -6  -2  193.28    4.60
   1   6  -1   81.69    2.40
   1   6  -1   87.59    2.00
  -1   6   1   86.69    2.50
   1   6  -1   84.79    2.00
  -1   6   1   87.79    2.60
  -1   6   1   84.49    2.80
  -1   6   1   83.29    2.40
  -1   6   1   88.59    2.80
   1   6  -1   88.19    2.80
   1  -6  -1   86.19    2.30
  -1  -6   1   81.59    2.50
  -1  -6   1   86.99    2.20
   1  -6  -1   80.89    2.30
   1  -6  -1   84.69    2.70
   1   6   0  117.69    2.90
   1   6   0  111.39    2.80
   1   6   0  119.29    2.80
  -1   6   0  116.59    3.10
   1   6   0  113.89    3.40
  -1   6   0  116.49    2.90
  -1   6   0  114.49    2.80
   1   6   0  114.29    3.50
  -1   6   0  116.89    3.20
   1  -6   0  115.79    2.60
  -1  -6   0  116.09    2.50
   1  -6   0  117.09    2.60
  -1  -6   0  117.89    2.50
   1  -6   0  111.99    3.20
  -1  -6   0  115.49    3.20
   1   6   1  477.05   10.30
  -1   6  -1  504.05   10.00
   1   6   1  496.85   10.70
  -1   6  -1  502.85    9.90
   1   6   1  500.85   10.30
  -1   6  -1  496.05   10.60
   1   6   1  494.75    9.80
   1  -6   1  507.55   10.60
  -1  -6  -1  499.25    9.80
  -1  -6  -1  484.35   10.50
  -1  -6  -1  505.75   10.20
  -1  -6  -1  501.95   10.20
   1  -6   1  499.95   10.40
  -1   6  -2    1.00    0.50
  -1   6  -2    0.00    0.90
  -1   6  -2    0.40    0.70
   1   6   2   -0.60    0.80
  -1   6  -2    0.90    0.50
   1   6   2    0.00    0.90
  -1  -6  -2    0.10    0.40
   1  -6   2   -0.40    0.70
  -1  -6  -2   -0.20    1.10
  -1  -6  -2   -0.20    0.60
  -1  -6  -2    0.00    0.80
  -1  -6  -2   -0.20    0.70
  -1   6  -3    0.10    0.50
  -1   6  -3    0.00    0.70
   1   6   3    0.50    1.00
   1   6   3   -1.30    0.80
  -1   6  -3    0.20    0.50
   1   6   3    0.50    1.00
  -1   6  -3   -0.60    1.10
  -1  -6  -3   -0.70    0.90
  -1  -6  -3   -0.90    1.20
  -1  -6  -3    0.80    0.90
   1  -6   3    1.00    0.90
   1  -6   3   -0.20    0.60
  -1  -6  -3    0.30    0.50
  -1   6  -4   28.10    1.40
  -1   6  -4   25.90    2.20
   1   6   4   28.60    2.00
   1   6   4   29.00    2.10
   1   6   4   29.50    2.10
  -1   6  -4   28.40    1.40
  -1   6  -4   29.80    2.00
  -1  -6  -4   29.70    2.20
   1  -6   4   26.50    1.90
  -1  -6  -4   29.90    1.90
   1  -6   4   31.70    1.50
  -1  -6  -4   28.80    2.70
  -1   6  -5  171.18    5.30
  -1   6  -5  174.38    4.30
   1   6   5  178.28    5.00
   1   6   5  176.68    5.10
   1   6   5  179.98    5.30
  -1   6  -5  172.48    5.50
   1  -6   5  177.78    4.20
  -1  -6  -5  180.98    6.20
   1  -6   5  167.68    5.00
  -1  -6  -5  171.98    5.10
  -1  -6  -5  167.98    4.70
  -1   6  -6  365.56    8.10
   1   6   6  369.46    8.90
  -1   6  -6  339.87    9.30
   1   6   6  361.66    8.50
  -1   6  -6  364.16    9.20
   1   6   6  351.06    8.90
   1  -6   6  354.96    7.70
   1  -6   6  356.76    8.90
  -1  -6  -6  350.86   10.10
  -1  -6  -6  371.46    9.00
   1   6   7   -0.90    1.00
  -1   6  -7   -0.30    1.10
  -1   6  -7   -2.20    1.60
   1   6   7   -0.50    1.60
  -1   6  -7   -0.20    1.70
  -1  -6  -7    1.80    1.60
  -1  -6  -7    0.90    2.10
   1   6   8    5.10    1.90
   1   6   8    6.70    1.80
  -1   6  -8    8.10    2.20
  -1   6  -8    9.40    2.30
  -1  -6  -8    7.90    2.00
  -1  -6  -8    9.50    2.80
   1   6   9    4.90    1.90
  -1   6  -9   -0.90    2.10
   1   6   9    3.80    2.00
  -1   6  -9    5.10    2.20
  -1  -6  -9    6.20    2.10
  -1  -6  -9    3.80    2.70
   1   7 -10   12.50    3.20
   1  -7 -10   15.40    3.50
  -1  -7  10   20.00    3.00
   1  -7 -10   15.50    2.60
  -1   7   9    9.40    2.20
  -1   7   9    5.40    1.80
   1   7  -9    4.20    2.30
   1  -7  -9    8.20    2.90
   1  -7  -9    6.80    2.00
  -1  -7   9   10.40    2.30
   1   7  -8   -0.40    1.90
  -1   7   8   -0.70    1.70
  -1   7   8   -0.60    1.50
  -1  -7   8   -1.00    1.80
   1  -7  -8   -1.70    1.30
   1  -7  -8    0.30    2.20
   1  -7  -8    2.20    1.70
  -1   7   7   -2.40    1.20
  -1   7   7    2.00    1.50
   1   7  -7   -0.50    1.60
  -1   7   7    0.30    1.10
   1   7  -7    0.40    0.90
   1  -7  -7   -0.60    1.40
   1  -7  -7    0.40    1.10
  -1  -7   7    2.70    1.60
   1  -7  -7    1.60    2.00
  -1   7   6   58.69    3.00
  -1   7   6   48.10    2.90
   1   7  -6   51.39    1.80
   1   7  -6   48.40    3.10
   1   7  -6   57.79    2.60
  -1  -7   6   49.60    2.90
   1  -7  -6   57.09    3.90
  -1  -7   6   43.90    2.30
   1  -7  -6   52.79    2.60
   1  -7  -6   45.50    2.80
  -1   7   5   64.39    2.80
  -1   7   5   65.89    3.00
   1   7  -5   65.39    1.70
   1   7  -5   66.59    1.70
   1   7  -5   62.39    3.10
   1  -7  -5   65.19    3.70
   1  -7  -5   64.89    2.80
   1  -7  -5   66.19    3.10
  -1  -7   5   63.89    2.10
  -1  -7   5   59.99    2.80
  -1   7   4  105.79    3.60
  -1   7   4  108.79    3.60
   1   7  -4  110.59    3.90
  -1  -7   4  110.49    3.40
   1  -7  -4  104.29    3.40
  -1  -7   4  112.19    3.00
   1  -7  -4  111.09    4.20
   1  -7  -4  107.59    3.50
  -1   7   3   32.70    1.90
  -1   7   3   30.20    1.70
  -1   7   3   29.80    1.90
   1   7  -3   26.40    1.80
  -1  -7   3   32.40    1.60
   1  -7  -3   30.30    1.80
   1  -7  -3   36.40    2.30
   1  -7  -3   33.70    1.70
  -1  -7   3   28.90    1.50
   1  -7  -3   30.70    1.90
   1   7  -2   79.09    1.70
   1   7  -2   79.79    1.70
  -1   7   2   81.39    2.90
  -1   7   2   77.19    2.50
   1   7  -2   78.69    2.80
  -1   7   2   75.29    2.60
  -1   7   2   79.29    2.90
   1   7  -2   79.49    2.70
  -1  -7   2   81.59    2.50
   1  -7  -2   83.89    2.50
  -1  -7   2   81.69    2.30
   1  -7  -2   74.69    2.70
   1  -7  -2   78.99    2.90
  -1   7   1  140.89    4.00
  -1   7   1  139.89    3.90
  -1   7   1  137.79    3.70
   1   7  -1  140.79    3.90
   1   7  -1  138.39    3.50
   1   7  -1  142.19    3.20
  -1   7   1  139.59    3.60
   1   7  -1  142.39    3.10
  -1  -7   1  137.39    3.70
   1  -7  -1  139.59    3.30
  -1  -7   1  142.59    3.20
   1  -7  -1  138.49    3.30
   1  -7  -1  137.99    3.80
  -1   7   0  400.66    8.20
  -1   7   0  392.76    8.60
  -1   7   0  384.96    8.10
  -1   7   0  390.26    8.50
  -1   7   0  416.26    8.90
   1   7   0  383.96    8.80
   1   7   0  390.66    8.10
   1   7   0  399.26    8.20
   1   7   0  392.96    8.20
   1  -7   0  388.16    8.50
  -1  -7   0  391.96    7.70
   1  -7   0  396.06    7.70
  -1  -7   0  375.56    8.60
   1  -7   0  391.96    8.60
  -1  -7   0  393.26    7.70
   1  -7   0  390.06    7.70
  -1   7  -1   87.09    2.20
   1   7   1   83.49    2.90
   1   7   1   83.39    2.60
  -1   7  -1   83.19    2.20
   1   7   1   84.59    2.10
  -1   7  -1   82.39    2.90
  -1  -7  -1   82.89    2.10
   1  -7   1   78.49    2.60
  -1  -7  -1   78.79    2.30
  -1  -7  -1   85.79    2.40
  -1  -7  -1   83.09    2.80
  -1   7  -2   50.09    2.50
  -1   7  -2   50.39    2.10
   1   7   2   52.39    2.40
  -1   7  -2   49.20    1.50
   1   7   2   46.70    2.10
  -1   7  -2   48.20    1.50
  -1  -7  -2   48.70    2.20
  -1  -7  -2   51.19    2.10
   1  -7   2   48.20    2.00
  -1  -7  -2   48.60    1.90
  -1  -7  -2   48.60    1.50
   1   7   3  380.06    8.60
  -1   7  -3  381.96    8.90
   1   7   3  379.96    9.00
  -1   7  -3  380.16    8.50
  -1   7  -3  378.46    7.70
   1   7   3  381.76    8.80
  -1   7  -3  369.96    7.70
  -1  -7  -3  375.16    7.80
  -1  -7  -3  366.46    8.50
  -1  -7  -3  365.16    8.40
   1  -7   3  367.96    8.20
  -1  -7  -3  379.36    9.50
  -1   7  -4   24.30    2.00
   1   7   4   28.00    2.30
  -1   7  -4   26.00    1.30
  -1   7  -4   26.20    1.30
   1   7   4   28.40    2.10
   1   7   4   29.10    2.20
  -1   7  -4   23.60    2.10
   1  -7   4   27.20    1.60
  -1  -7  -4   20.70    1.30
  -1  -7  -4   23.50    2.40
   1  -7   4   27.90    1.90
  -1  -7  -4   28.00    2.10
  -1  -7  -4   28.00    2.10
   1   7   5    5.70    1.40
   1   7   5   11.50    1.70
  -1   7  -5    7.50    1.00
  -1   7  -5    7.50    1.50
  -1   7  -5    6.80    1.80
   1   7   5    9.60    1.70
   1  -7   5    6.50    1.10
  -1  -7  -5   10.00    1.30
  -1  -7  -5    4.30    1.60
   1  -7   5    9.60    1.60
  -1  -7  -5    8.30    1.50
  -1  -7  -5    7.10    2.00
   1   7   6  886.51   19.10
  -1   7  -6  909.41   18.10
   1   7   6  874.31   19.10
   1   7   6  904.91   19.00
  -1   7  -6  866.91   19.70
  -1   7  -6  905.41   19.50
   1  -7   6  901.01   17.90
  -1  -7  -6  904.91   20.60
  -1  -7  -6  876.61   19.20
   1   7   7    3.90    1.70
  -1   7  -7    4.30    2.00
  -1   7  -7    3.10    1.80
   1   7   7    4.40    1.30
  -1  -7  -7    6.00    2.50
  -1  -7  -7    6.10    1.80
   1   7   8   41.00    3.20
   1   7   8   43.30    3.50
  -1   7  -8   42.40    3.90
  -1   7  -8   42.50    3.70
  -1  -7  -8   48.50    4.70
  -1  -7  -8   45.90    3.40
   1   7   9   -1.60    1.80
  -1   7  -9    1.00    2.10
   1   7   9   -1.70    1.70
  -1   7  -9   -0.70    2.00
  -1  -7  -9   -2.30    2.50
  -1  -7  -9    2.40    1.90
  -1   8   9  102.49    4.60
   1   8  -9  107.09    5.80
   1   8  -9  114.99    5.40
  -1   8   9  110.19    5.00
   1  -8  -9  103.99    4.80
  -1  -8   9  115.39    5.10
   1  -8  -9  116.69    6.40
  -1   8   8   11.30    2.20
   1   8  -8    9.10    2.10
   1   8  -8   12.00    2.30
  -1   8   8    8.50    1.90
   1  -8  -8    6.50    2.70
   1  -8  -8   10.60    1.70
   1  -8  -8   10.60    2.20
  -1  -8   8   10.30    2.20
   1   8  -7    4.10    1.80
   1   8  -7    2.30    1.10
  -1   8   7    2.50    1.70
  -1   8   7    2.50    1.30
  -1   8   7    1.60    1.60
  -1  -8   7    1.10    1.60
   1  -8  -7    1.60    2.10
   1  -8  -7    3.30    1.60
   1  -8  -7    3.80    1.40
   1   8  -6   11.30    1.90
   1   8  -6   10.70    1.40
  -1   8   6   15.90    2.00
  -1   8   6   11.40    1.80
  -1  -8   6   11.30    1.90
   1  -8  -6   11.70    1.60
   1  -8  -6   12.30    2.30
  -1  -8   6   10.10    1.50
   1  -8  -6   11.10    1.80
   1   8  -5   66.69    1.80
   1   8  -5   66.09    3.20
   1   8  -5   68.19    3.40
  -1   8   5   62.89    3.00
  -1   8   5   62.19    3.00
   1   8  -5   62.89    1.60
   1  -8  -5   59.29    2.90
  -1  -8   5   62.79    2.80
   1  -8  -5   61.59    3.00
   1  -8  -5   63.79    4.00
  -1  -8   5   66.49    2.30
   1   8  -4    6.70    1.40
  -1   8   4    8.40    1.40
  -1   8   4    5.80    1.30
   1   8  -4    7.40    1.40
   1  -8  -4    8.90    1.50
  -1  -8   4    8.80    1.30
   1  -8  -4   10.50    1.50
  -1  -8   4    8.80    1.10
   1  -8  -4    8.50    1.80
   1   8  -3  303.47    7.30
  -1   8   3  292.67    7.20
  -1   8   3  312.87    7.00
  -1   8   3  305.27    7.40
   1   8  -3  305.67    7.30
   1  -8  -3  313.77    7.10
   1  -8  -3  310.57    7.00
   1  -8  -3  313.07    7.80
  -1  -8   3  304.67    6.90
  -1  -8   3  305.87    6.90
   1  -8  -3  304.57    7.30
   1   8  -2    0.90    0.40
   1   8  -2    0.00    0.80
   1   8  -2    1.80    0.40
  -1   8   2    2.90    0.90
  -1   8   2    0.60    0.90
  -1   8   2    0.30    1.00
   1   8  -2    1.20    1.00
  -1  -8   2    1.30    0.90
   1  -8  -2    2.00    1.10
   1  -8  -2    0.20    0.70
   1  -8  -2    2.20    0.80
   1  -8  -2    0.90    0.80
  -1  -8   2    1.70    0.70
   1   8  -1  122.49    3.40
   1   8  -1  128.29    3.00
  -1   8   1  123.49    3.50
  -1   8   1  122.79    3.80
   1   8  -1  127.59    3.80
   1   8  -1  127.99    3.00
  -1   8   1  122.79    3.90
  -1   8   1  124.49    3.40
   1  -8  -1  123.19    3.10
   1  -8  -1  124.19    3.10
   1  -8  -1  120.59    3.70
  -1  -8   1  126.39    3.00
   1  -8  -1  124.89    3.50
  -1  -8   1  127.09    3.70
  -1   8   0   15.80    1.50
   1   8   0   20.30    1.20
  -1   8   0   16.90    1.50
   1   8   0   16.10    1.50
   1   8   0   17.70    1.30
  -1   8   0   16.90    1.20
  -1   8   0   16.30    1.30
   1   8   0   16.00    1.30
  -1   8   0   14.90    1.40
   1  -8   0   15.40    1.50
  -1  -8   0   16.80    1.50
   1   8   1  925.41   19.50
  -1   8  -1  931.81   19.40
  -1   8  -1  954.40   18.70
   1   8   1  950.00   19.10
  -1   8  -1  939.31   18.60
   1   8   1  956.20   18.50
   1  -8   1  941.71   19.30
  -1  -8  -1  951.40   18.70
  -1  -8  -1  968.20   19.50
  -1  -8  -1  946.01   18.70
  -1   8  -2  674.93   13.10
   1   8   2  679.43   13.90
  -1   8  -2  659.03   13.10
   1   8   2  648.74   14.20
  -1   8  -2  656.93   13.80
  -1   8  -2  656.83   14.20
  -1  -8  -2  645.24   14.00
  -1  -8  -2  639.24   13.50
  -1  -8  -2  667.13   13.60
  -1  -8  -2  661.73   13.00
   1  -8   2  654.43   13.70
  -1   8  -3   74.39    2.80
  -1   8  -3   70.59    2.00
   1   8   3   67.19    3.20
  -1   8  -3   73.19    3.30
   1   8   3   75.69    3.20
   1   8   3   68.69    2.80
  -1   8  -3   71.39    2.00
  -1  -8  -3   72.99    2.10
  -1  -8  -3   71.69    3.60
   1  -8   3   74.19    2.70
  -1  -8  -3   71.79    2.90
  -1  -8  -3   70.29    2.70
   1   8   4   -1.10    1.30
  -1   8  -4   -0.40    0.60
   1   8   4   -1.60    1.20
  -1   8  -4    0.80    0.60
  -1   8  -4   -0.40    1.30
   1   8   4    0.00    1.20
  -1   8  -4   -0.10    1.00
   1  -8   4   -2.20    0.90
  -1  -8  -4   -1.90    1.30
  -1  -8  -4   -0.50    1.10
  -1  -8  -4    1.60    1.60
  -1  -8  -4   -1.60    0.70
   1   8   5   -1.30    1.30
   1   8   5   -1.00    1.40
  -1   8  -5   -0.40    0.70
  -1   8  -5   -0.20    1.20
  -1   8  -5   -0.40    1.50
   1   8   5   -0.80    1.50
   1  -8   5    0.10    0.90
  -1  -8  -5   -0.60    1.70
  -1  -8  -5   -1.50    1.20
  -1  -8  -5   -1.80    1.30
   1   8   6   75.19    3.50
  -1   8  -6   63.89    3.90
  -1   8  -6   74.69    3.70
   1   8   6   70.49    3.60
   1   8   6   70.49    3.50
  -1  -8  -6   70.89    4.20
  -1  -8  -6   72.59    3.30
  -1  -8  -6   66.29    3.50
   1  -8   6   73.99    2.60
  -1   8  -7   16.00    2.20
   1   8   7   16.50    2.20
  -1   8  -7   15.50    2.50
   1   8   7   14.50    2.20
   1   8   7   15.90    1.90
  -1  -8  -7   15.70    2.30
  -1  -8  -7   14.60    2.70
  -1   8  -8    5.40    2.20
  -1   8  -8    1.30    2.00
   1   8   8    1.70    1.90
  -1  -8  -8    2.30    1.90
  -1  -8  -8    8.50    2.70
   1   8   9   -1.10    1.80
   1   8   9    1.90    2.10
  -1   8  -9    1.20    2.20
  -1   8  -9   -6.00    2.00
  -1  -8  -9    4.10    2.10
  -1  -8  -9    2.90    2.70
   1   9  -9  151.18    6.50
  -1   9   9  153.88    5.80
  -1   9   9  148.99    5.60
   1   9  -9  156.38    6.40
  -1  -9   9  156.68    6.00
   1  -9  -9  142.39    7.20
   1  -9  -9  165.08    6.00
   1   9  -8    5.40    2.20
   1   9  -8    8.60    2.30
  -1   9   8    5.50    2.00
  -1   9   8    5.50    1.90
   1  -9  -8    9.20    1.80
   1  -9  -8    7.70    2.60
   1  -9  -8    5.80    2.00
  -1  -9   8    8.50    2.20
   1   9  -7   97.89    4.60
  -1   9   7  102.49    4.40
  -1   9   7   95.89    4.10
   1   9  -7   94.69    3.70
   1   9  -7   92.69    4.70
  -1   9   7   94.29    4.00
   1  -9  -7   96.89    4.00
  -1  -9   7  104.49    4.30
   1  -9  -7   98.19    5.30
   1  -9  -7   93.29    4.10
   1   9  -6    8.60    1.80
   1   9  -6    8.40    1.50
  -1   9   6    7.20    1.60
  -1   9   6    7.20    1.80
   1   9  -6    5.80    1.70
  -1  -9   6    9.30    1.70
   1  -9  -6    7.90    1.70
   1  -9  -6    6.80    2.20
   1  -9  -6    6.10    1.60
  -1  -9   6    7.00    1.80
   1   9  -5    8.00    1.80
  -1   9   5   10.20    1.70
  -1   9   5    9.20    1.80
   1   9  -5   10.20    1.70
  -1  -9   5   11.90    1.60
   1  -9  -5    7.40    1.60
   1  -9  -5    9.70    2.00
  -1  -9   5    9.70    1.20
   1  -9  -5   11.10    1.70
   1   9  -4  120.99    4.30
  -1   9   4  124.39    4.10
  -1   9   4  120.99    4.20
   1   9  -4  127.89    4.50
   1  -9  -4  124.89    4.80
  -1  -9   4  124.29    3.60
   1  -9  -4  127.09    4.00
   1  -9  -4  123.29    4.10
  -1  -9   4  126.39    3.80
   1   9  -3   11.70    1.50
   1   9  -3   14.70    1.50
  -1   9   3   18.10    1.80
   1   9  -3   16.60    0.60
   1   9  -3   16.80    0.60
  -1   9   3   17.90    1.60
  -1   9   3   17.00    1.70
   1  -9  -3   14.80    1.80
   1  -9  -3   17.00    1.40
  -1  -9   3   14.20    1.50
  -1  -9   3   14.70    1.40
   1  -9  -3   18.10    1.80
  -1   9   2   40.00    2.40
  -1   9   2   37.10    2.00
   1   9  -2   37.20    2.00
   1   9  -2   40.70    1.30
   1   9  -2   39.20    2.30
  -1   9   2   37.90    1.90
   1   9  -2   41.00    1.30
  -1  -9   2   41.60    2.10
  -1  -9   2   38.60    1.70
   1  -9  -2   37.30    2.30
   1  -9  -2   37.50    1.70
   1  -9  -2   39.30    1.80
  -1   9   1   11.00    1.50
   1   9  -1   10.20    0.90
   1   9  -1   10.70    1.20
  -1   9   1   11.30    1.20
   1   9  -1   11.00    1.50
   1   9  -1   11.40    0.90
  -1   9   1   10.70    1.30
   1  -9  -1   10.40    1.40
  -1  -9   1   12.20    0.90
  -1  -9   1   10.20    1.40
   1  -9  -1   10.80    0.90
   1  -9  -1   10.70    0.80
   1   9   0   26.90    1.50
  -1   9   0   27.60    1.60
   1   9   0   28.70    1.50
  -1   9   0   29.00    2.00
   1   9   0   25.70    2.10
  -1   9   0   27.30    1.80
  -1   9   0   24.50    2.10
   1  -9   0   28.70    2.00
  -1  -9   0   27.10    2.00
  -1   9  -1  492.95   10.00
  -1   9  -1  476.65   10.80
   1   9   1  478.75    9.90
   1   9   1  489.45   10.40
   1   9   1  485.65   11.00
  -1  -9  -1  483.65   10.80
  -1  -9  -1  483.85    9.90
   1  -9   1  490.75   10.70
  -1  -9  -1  482.95    9.90
  -1   9  -2   71.39    2.10
   1   9   2   75.19    3.20
   1   9   2   68.69    2.80
  -1   9  -2   71.29    2.10
  -1   9  -2   66.89    3.00
   1  -9   2   70.49    2.80
  -1  -9  -2   72.69    2.00
  -1  -9  -2   71.89    2.40
  -1  -9  -2   72.19    2.50
  -1  -9  -2   73.49    3.00
  -1   9  -3  168.28    4.70
   1   9   3  160.68    5.40
  -1   9  -3  172.48    5.20
  -1   9  -3  167.88    3.80
   1   9   3  169.68    5.20
  -1   9  -3  164.78    3.80
   1   9   3  162.98    4.80
  -1  -9  -3  160.28    4.90
  -1  -9  -3  165.98    3.80
   1  -9   3  163.58    4.60
  -1  -9  -3  159.08    4.60
   1   9   4   -1.10    1.30
   1   9   4   -1.10    1.30
  -1   9  -4   -0.30    1.50
  -1   9  -4   -1.20    1.00
   1   9   4   -0.20    1.40
  -1   9  -4   -0.30    0.60
  -1  -9  -4   -0.30    1.60
  -1  -9  -4   -1.30    1.10
   1  -9   4   -1.80    1.10
  -1  -9  -4    0.00    1.30
  -1   9  -5   48.60    3.30
  -1   9  -5   46.10    2.90
   1   9   5   44.00    3.20
   1   9   5   54.89    3.20
   1   9   5   43.30    2.90
  -1  -9  -5   40.60    3.70
   1  -9   5   50.69    2.30
  -1  -9  -5   47.30    2.80
  -1  -9  -5   42.80    2.80
   1   9   6   39.30    3.10
   1   9   6   38.80    3.00
  -1   9  -6   38.40    3.00
  -1   9  -6   41.20    3.40
   1   9   6   40.40    3.00
  -1  -9  -6   32.70    2.70
  -1  -9  -6   37.60    3.80
  -1  -9  -6   36.20    2.70
   1  -9   6   39.70    2.60
  -1   9  -7    6.90    2.20
  -1   9  -7    4.60    1.80
   1   9   7    1.40    1.80
   1   9   7    4.50    1.90
   1   9   7    3.20    1.60
  -1  -9  -7    4.10    1.90
  -1  -9  -7    7.30    2.50
  -1   9  -8   68.49    5.10
  -1   9  -8   60.79    4.30
   1   9   8   59.69    4.20
  -1  -9  -8   62.89    5.50
  -1  -9  -8   63.59    4.20
  -1  10   9   20.40    2.80
   1 -10  -9   27.80    3.10
   1  10  -8   58.99    4.30
  -1  10   8   60.29    4.10
   1  10  -8   57.99    4.10
  -1  10   8   49.50    3.50
   1 -10  -8   57.69    3.60
   1 -10  -8   61.99    4.80
   1 -10  -8   52.19    3.60
  -1 -10   8   63.89    4.10
  -1  10   7    3.30    1.90
   1  10  -7    7.20    2.00
   1  10  -7    6.40    1.70
   1  10  -7    7.00    2.20
  -1  10   7    6.10    2.00
  -1  10   7    2.80    1.60
   1 -10  -7    3.50    1.60
   1 -10  -7    3.70    1.80
  -1 -10   7    5.40    2.00
   1 -10  -7    3.70    2.20
   1  10  -6    8.90    1.60
   1  10  -6    9.00    1.90
   1  10  -6    9.50    2.00
  -1  10   6    8.80    1.90
  -1  10   6    8.40    1.80
   1 -10  -6   10.30    1.80
   1 -10  -6    9.70    2.40
  -1 -10   6    8.80    1.80
   1 -10  -6    8.80    1.80
  -1  10   5  132.09    4.60
  -1  10   5  125.69    4.60
   1  10  -5  125.79    4.80
   1  10  -5  136.39    5.00
  -1 -10   5  133.99    4.20
   1 -10  -5  125.79    4.50
   1 -10  -5  124.99    5.20
   1 -10  -5  131.69    4.30
  -1 -10   5  132.39    3.90
   1  10  -4  226.48    6.30
   1  10  -4  225.58    6.60
  -1  10   4  242.18    6.40
   1  10  -4  224.58    6.40
  -1  10   4  233.28    6.60
  -1 -10   4  235.18    5.90
   1 -10  -4  235.78    7.00
   1 -10  -4  231.28    6.10
  -1 -10   4  230.28    5.90
   1 -10  -4  233.38    6.40
  -1  10   3  157.48    4.60
   1  10  -3  153.88    4.80
   1  10  -3  152.98    4.60
  -1  10   3  151.78    4.90
  -1  10   3  158.98    4.30
   1  10  -3  156.08    3.40
  -1 -10   3  156.18    4.40
   1 -10  -3  154.48    4.80
   1 -10  -3  158.58    4.40
  -1 -10   3  154.18    4.20
  -1  10   2   59.29    2.70
   1  10  -2   59.19    1.80
  -1  10   2   57.29    3.00
   1  10  -2   51.79    2.90
   1  10  -2   58.09    2.60
   1  10  -2   58.89    1.80
  -1  10   2   61.69    2.50
   1 -10  -2   57.39    2.20
  -1 -10   2   56.89    2.00
  -1 -10   2   56.69    2.60
   1 -10  -2   55.09    2.80
  -1  10   1   42.90    2.60
   1  10  -1   38.10    2.60
   1  10  -1   40.60    1.70
  -1  10   1   39.60    2.10
  -1  10   1   40.60    2.20
   1  10  -1   40.70    2.10
  -1 -10   1   39.60    1.40
  -1 -10   1   40.50    2.40
   1 -10  -1   44.10    1.50
   1 -10  -1   40.70    1.50
   1 -10  -1   36.00    2.50
   1  10   0  336.57    7.50
  -1  10   0  343.67    8.00
  -1  10   0  335.37    7.60
   1  10   0  341.77    7.50
  -1  10   0  350.76    8.50
   1  10   0  343.27    8.40
   1 -10   0  329.97    8.10
  -1 -10   0  339.57    8.20
   1  10   1    1.40    0.70
   1  10   1   -1.00    1.30
  -1  10  -1    1.80    1.40
  -1  10  -1    0.20    0.80
   1  10   1   -0.40    1.00
  -1  10  -1    0.10    0.90
  -1  10  -1   -0.30    1.20
  -1 -10  -1    0.20    0.60
  -1 -10  -1    1.60    0.70
  -1 -10  -1    0.00    1.30
   1 -10   1    1.10    1.30
  -1  10  -2  112.49    2.90
   1  10   2  103.09    3.60
  -1  10  -2  105.29    3.90
   1  10   2  107.89    4.10
  -1 -10  -2  109.59    3.10
   1 -10   2  112.09    3.80
  -1 -10  -2  110.69    2.70
  -1 -10  -2  113.69    3.30
  -1 -10  -2  107.29    3.90
   1  10   3    0.00    1.30
  -1  10  -3   -0.30    1.30
   1  10   3    1.30    1.50
  -1  10  -3    0.90    1.00
  -1  10  -3   -0.10    0.70
   1  10   3   -0.40    1.40
  -1 -10  -3    0.70    1.40
  -1 -10  -3    1.10    1.10
   1 -10   3   -0.20    1.10
  -1  10  -4  276.27    7.20
   1  10   4  283.47    8.00
   1  10   4  284.47    7.40
  -1  10  -4  275.17    7.70
   1  10   4  278.37    7.60
  -1 -10  -4  278.77    7.30
   1 -10   4  270.27    6.80
  -1 -10  -4  272.87    7.00
  -1  10  -5   81.09    4.10
  -1  10  -5   84.29    3.70
   1  10   5   81.79    4.20
   1  10   5   83.19    4.00
   1  10   5   90.29    3.80
  -1 -10  -5   79.59    3.70
  -1 -10  -5   81.39    4.70
   1 -10   5   82.89    3.10
  -1 -10  -5   79.69    3.50
  -1  10  -6    0.80    1.80
  -1  10  -6    1.40    1.50
   1  10   6    3.40    1.80
   1  10   6    2.80    1.70
   1  10   6    2.80    1.60
  -1 -10  -6    4.10    2.20
  -1 -10  -6    3.30    1.70
  -1 -10  -6    2.40    1.70
   1  10   7  661.53   15.50
  -1  10  -7  661.93   16.00
   1  10   7  640.74   15.30
  -1 -10  -7  649.24   15.20
  -1 -10  -7  663.43   16.90
   1  10   8   55.79    4.10
  -1  10  -8   64.29    4.50
  -1 -10  -8   61.49    4.00
  -1 -10  -8   68.89    5.30
   1  11  -8   -1.00    1.80
  -1  11   8    0.50    2.10
  -1  11   8    0.20    2.00
   1  11  -8   -0.40    2.00
   1 -11  -8    1.50    1.90
   1 -11  -8    2.90    1.90
  -1 -11   8    1.60    2.00
   1 -11  -8    4.10    2.40
   1  11  -7   73.09    4.20
  -1  11   7   74.19    4.10
  -1  11   7   72.89    4.20
   1  11  -7   79.09    4.30
  -1  11   7   70.39    4.20
   1 -11  -7   72.39    3.80
   1 -11  -7   78.69    3.90
  -1 -11   7   78.39    3.80
   1 -11  -7   75.69    4.80
  -1  11   6    8.20    1.90
   1  11  -6   12.00    2.10
  -1  11   6    6.90    1.90
   1  11  -6    9.80    2.00
   1  11  -6    7.10    1.70
   1 -11  -6    8.10    2.10
   1 -11  -6   10.60    2.00
   1 -11  -6    9.50    1.90
  -1 -11   6    8.70    1.90
   1  11  -5  142.99    5.20
  -1  11   5  132.29    5.00
   1  11  -5  136.49    5.00
   1  11  -5  144.49    5.20
  -1  11   5  138.89    4.90
   1  11  -5  135.19    4.90
   1 -11  -5  144.29    4.70
   1 -11  -5  141.79    4.90
   1 -11  -5  142.99    5.60
  -1 -11   5  142.19    4.20
  -1 -11   5  142.69    4.50
  -1  11   4   21.30    2.20
   1  11  -4   22.40    2.20
  -1  11   4   26.60    2.30
   1  11  -4   24.60    2.60
   1  11  -4   21.90    2.20
  -1 -11   4   25.30    2.00
  -1 -11   4   24.70    2.10
   1 -11  -4   22.60    1.90
   1 -11  -4   25.50    2.40
  -1  11   3   45.20    2.60
  -1  11   3   42.20    2.90
   1  11  -3   38.70    2.70
   1  11  -3   41.50    2.60
  -1  11   3   41.30    2.20
   1 -11  -3   40.90    2.30
  -1 -11   3   44.90    2.50
  -1 -11   3   40.70    2.00
   1 -11  -3   42.10    2.80
   1  11  -2   32.40    2.20
   1  11  -2   30.10    1.50
  -1  11   2   31.70    2.70
  -1  11   2   30.00    2.30
   1  11  -2   30.80    2.60
  -1  11   2   32.90    2.10
   1 -11  -2   31.30    1.70
   1 -11  -2   30.00    2.40
  -1 -11   2   31.30    2.40
  -1 -11   2   32.10    2.30
  -1  11   1   63.19    2.60
   1  11  -1   56.89    2.50
   1  11  -1   62.29    3.20
  -1  11   1   64.19    2.80
  -1  11   1   60.99    3.30
   1  11  -1   62.59    2.30
   1 -11  -1   57.19    3.10
   1 -11  -1   59.99    1.60
  -1 -11   1   55.69    2.90
   1  11   0   70.59    2.60
  -1  11   0   72.69    3.50
  -1  11   0   72.59    2.70
   1  11   0   78.29    3.60
  -1  11   0   78.89    3.20
   1  11   0   75.79    2.70
  -1 -11   0   74.99    3.30
   1 -11   0   73.89    3.30
  -1  11  -1  146.49    5.00
  -1  11  -1  146.09    4.60
  -1  11  -1  149.69    3.90
   1  11   1  158.88    5.10
   1  11   1  148.29    3.70
   1  11   1  150.38    4.30
   1 -11   1  151.88    4.70
  -1 -11  -1  149.19    3.30
  -1 -11  -1  149.19    5.00
  -1  11  -2    0.60    0.80
  -1  11  -2    1.20    1.30
   1  11   2    1.70    1.20
   1  11   2    1.60    1.50
  -1 -11  -2    0.90    0.90
   1 -11   2    3.50    1.40
  -1 -11  -2    0.50    1.40
  -1  11  -3   68.59    3.10
   1  11   3   69.49    4.00
  -1  11  -3   68.29    3.40
   1  11   3   72.69    3.30
   1  11   3   63.59    3.50
  -1 -11  -3   69.49    3.50
   1 -11   3   72.49    3.20
  -1 -11  -3   63.39    2.80
   1  11   4   25.00    2.30
  -1  11  -4   18.80    1.90
   1  11   4   17.90    2.30
  -1  11  -4   26.10    2.50
   1  11   4   24.30    2.50
   1 -11   4   22.20    1.90
  -1 -11  -4   25.60    2.50
  -1 -11  -4   23.00    2.00
   1  11   5   -0.10    1.50
   1  11   5    1.40    1.70
   1  11   5    1.40    1.60
  -1  11  -5   -0.30    1.30
  -1  11  -5   -2.70    1.70
   1 -11   5    1.60    1.20
  -1 -11  -5    1.30    1.30
  -1 -11  -5   -1.60    1.60
  -1  11  -6  196.58    6.80
   1  11   6  186.68    6.40
   1  11   6  192.88    6.60
   1  11   6  189.18    6.20
  -1 -11  -6  182.98    6.00
  -1 -11  -6  186.78    6.10
  -1 -11  -6  194.98    7.40
  -1  11  -7   24.80    3.10
   1  11   7   20.80    2.70
   1  11   7   21.10    2.70
  -1 -11  -7   20.00    3.20
  -1 -11  -7   23.80    2.70
   1  12  -7   10.10    2.20
  -1  12   7    7.70    2.10
  -1  12   7    7.80    2.10
   1  12  -7    4.40    1.90
  -1  12   7    5.40    2.20
   1 -12  -7    9.40    2.20
   1 -12  -7    4.40    2.10
  -1 -12   7    5.10    1.90
   1 -12  -7    8.90    2.50
   1  12  -6   16.20    2.20
   1  12  -6   17.40    2.30
   1  12  -6   18.90    2.50
  -1  12   6   18.30    2.40
  -1  12   6   16.40    2.50
   1  12  -6   20.10    2.20
   1 -12  -6   14.90    2.10
  -1 -12   6   19.70    2.20
   1 -12  -6   15.60    2.30
   1 -12  -6   19.00    2.70
   1  12  -5   62.49    3.70
  -1  12   5   62.99    3.80
   1  12  -5   57.99    3.40
  -1  12   5   55.49    3.60
   1  12  -5   49.10    3.20
   1  12  -5   61.99    3.90
   1 -12  -5   60.29    3.70
  -1 -12   5   56.79    3.00
  -1 -12   5   59.59    2.90
   1 -12  -5   59.99    3.20
   1  12  -4    9.90    1.80
  -1  12   4   14.10    2.20
   1  12  -4    9.90    1.80
   1  12  -4   11.30    1.80
  -1  12   4   12.10    2.00
  -1 -12   4   12.20    1.60
   1 -12  -4   13.50    2.20
  -1 -12   4   14.50    1.80
   1 -12  -4   13.30    1.70
   1  12  -3   24.20    2.40
  -1  12   3   22.00    2.30
  -1  12   3   23.80    2.10
  -1  12   3   24.70    2.00
   1  12  -3   18.90    2.00
   1 -12  -3   18.50    2.30
   1 -12  -3   20.70    1.60
  -1 -12   3   23.30    2.10
  -1  12   2   12.20    1.70
   1  12  -2   16.30    2.10
   1  12  -2   14.60    1.70
  -1  12   2   11.40    1.50
  -1  12   2   13.30    2.00
   1 -12  -2   15.10    2.10
   1 -12  -2   14.70    1.20
  -1 -12   2   15.00    1.90
  -1  12   1   29.20    2.50
   1  12  -1   26.40    2.40
   1  12  -1   29.10    1.80
  -1  12   1   29.70    2.20
   1  12  -1   23.00    2.00
  -1  12   1   26.70    2.20
   1 -12  -1   28.70    2.40
  -1 -12   1   31.10    2.40
  -1  12   0  543.85   12.20
  -1  12   0  544.15   11.70
   1  12   0  560.44   11.60
  -1  12   0  544.25   12.80
   1  12   0  530.25   12.70
   1  12   0  554.74   11.70
  -1 -12   0  530.95   12.40
   1 -12   0  536.35   12.40
  -1  12  -1    6.60    1.80
   1  12   1    5.30    1.70
   1  12   1    6.70    1.30
  -1  12  -1    5.50    1.60
  -1  12  -1    6.00    1.10
  -1 -12  -1    7.60    1.80
   1 -12   1    7.30    1.60
  -1  12  -2  255.17    7.10
   1  12   2  250.07    7.90
  -1  12  -2  249.68    7.20
   1  12   2  244.08    6.60
   1  12   2  250.57    7.30
   1 -12   2  255.27    6.80
  -1 -12  -2  255.37    5.80
  -1 -12  -2  249.28    7.10
  -1  12  -3  239.58    6.90
   1  12   3  242.08    7.10
  -1  12  -3  230.28    6.30
   1  12   3  228.38    6.50
   1  12   3  233.78    7.60
  -1 -12  -3  239.48    6.90
   1 -12   3  238.88    6.50
  -1 -12  -3  221.18    5.80
   1  12   4    6.90    2.00
   1  12   4    7.90    1.80
   1  12   4   11.90    2.20
  -1  12  -4   14.20    2.30
  -1 -12  -4   13.70    2.10
  -1 -12  -4   11.60    1.70
   1 -12   4   15.00    1.80
   1  12   5   52.19    3.70
   1  12   5   40.00    3.20
   1  12   5   52.59    3.90
  -1  12  -5   48.50    3.60
  -1 -12  -5   43.50    3.00
   1 -12   5   49.80    2.80
  -1 -12  -5   47.60    3.70
   1  12   6   57.19    3.80
  -1  12  -6   63.89    4.20
   1  12   6   60.49    4.10
   1  12   6   66.29    4.30
  -1 -12  -6   68.59    4.20
  -1 -12  -6   61.79    3.70
  -1  12  -7   29.10    3.30
   1  12   7   19.90    2.70
   1  12   7   22.50    2.90
  -1 -12  -7   26.60    3.40
  -1 -12  -7   23.60    2.70
   1  13  -7    9.50    2.50
  -1  13   7   11.40    2.40
   1  13  -7    8.20    2.00
  -1  13   7   13.50    2.40
  -1  13   7    9.60    2.30
   1 -13  -7    9.80    2.10
   1 -13  -7   14.30    2.70
   1 -13  -7   12.10    2.30
  -1  13   6   15.20    2.50
   1  13  -6   13.50    2.30
  -1  13   6   10.80    2.30
   1  13  -6   11.30    2.20
   1  13  -6   12.70    2.50
  -1  13   6   17.40    2.40
   1  13  -6   11.20    2.10
   1 -13  -6   12.20    2.00
   1 -13  -6   14.00    2.30
  -1 -13   6   10.80    2.00
   1  13  -5   24.00    2.70
  -1  13   5   27.40    2.90
   1  13  -5   23.10    2.50
   1  13  -5   24.80    2.50
  -1  13   5   25.80    2.60
   1  13  -5   23.30    2.50
  -1 -13   5   24.10    2.20
   1 -13  -5   24.00    2.20
   1 -13  -5   26.70    2.70
   1  13  -4   31.20    2.90
  -1  13   4   31.00    2.80
  -1  13   4   30.60    2.60
   1  13  -4   31.30    2.60
   1  13  -4   25.80    2.50
   1 -13  -4   33.60    3.00
  -1 -13   4   27.80    2.40
   1 -13  -4   29.00    2.30
  -1  13   3   25.10    2.30
   1  13  -3   23.10    2.40
  -1  13   3   25.70    2.50
   1  13  -3   24.10    2.20
   1 -13  -3   25.40    1.90
   1 -13  -3   25.10    2.60
  -1 -13   3   20.40    2.10
   1  13  -2   20.50    2.00
  -1  13   2   19.40    2.40
  -1  13   2   18.30    1.90
  -1  13   2   22.40    2.10
   1  13  -2   20.10    2.30
   1 -13  -2   24.80    2.50
  -1 -13   2   20.70    2.20
   1  13  -1  110.09    4.50
   1  13  -1  102.19    3.60
  -1  13   1  101.29    3.70
  -1  13   1  105.79    4.50
  -1  13   1  106.39    3.80
  -1 -13   1  102.69    4.20
   1 -13  -1  103.69    4.30
   1  13   0  868.21   19.20
  -1  13   0  860.91   18.50
   1  13   0  873.71   18.10
  -1  13   0  871.41   19.20
  -1  13   0  856.41   18.10
  -1 -13   0  895.61   19.00
   1 -13   0  873.21   18.90
   1  13   1   25.10    2.20
  -1  13  -1   24.50    2.30
  -1  13  -1   19.40    2.40
   1  13   1   21.10    2.50
  -1 -13  -1   24.90    2.50
   1 -13   1   26.00    2.50
   1  13   2    1.00    1.50
  -1  13  -2    1.10    1.70
   1  13   2    1.10    1.60
  -1  13  -2   -0.10    1.40
   1  13   2    1.50    2.00
  -1 -13  -2    1.80    1.70
   1 -13   2    1.10    1.50
   1  13   3  113.59    4.90
   1  13   3  116.49    5.50
   1  13   3  115.59    4.50
  -1  13  -3  124.29    4.90
  -1  13  -3  114.79    4.80
   1 -13   3  124.09    4.40
  -1 -13  -3  117.39    3.60
  -1 -13  -3  120.19    4.80
   1  13   4    3.10    1.80
   1  13   4    2.10    2.10
   1  13   4    2.20    1.90
  -1  13  -4   -0.40    1.70
   1 -13   4    1.80    1.60
  -1 -13  -4    1.70    1.30
  -1 -13  -4    4.60    2.00
   1  13   5   47.80    3.70
   1  13   5   54.09    4.20
  -1  13  -5   49.10    4.00
   1  13   5   45.60    3.70
  -1 -13  -5   47.30    3.60
  -1 -13  -5   53.79    3.10
   1 -13   5   47.60    3.00
   1  13   6    0.80    2.00
   1  13   6   -0.90    1.80
  -1  13  -6   -1.30    1.90
   1  13   6    1.40    1.80
  -1 -13  -6   -0.40    2.10
  -1 -13  -6   -0.20    1.60
  -1  14   6   70.39    4.30
   1  14  -6   65.09    4.20
   1  14  -6   74.69    4.20
  -1  14   6   75.59    5.00
   1  14  -6   69.39    4.20
  -1  14   6   77.39    4.40
   1 -14  -6   69.39    3.60
   1 -14  -6   77.89    4.40
   1  14  -5   -1.80    1.50
  -1  14   5   -0.40    1.80
  -1  14   5    2.60    1.90
   1  14  -5    1.10    1.80
   1  14  -5   -2.60    1.50
   1 -14  -5   -0.10    1.40
   1 -14  -5    2.90    2.00
  -1 -14   5    1.20    1.50
  -1  14   4   41.10    3.30
   1  14  -4   38.00    3.10
   1  14  -4   42.40    3.30
  -1  14   4   38.70    3.50
   1  14  -4   43.80    4.10
   1  14  -4   45.00    3.40
  -1 -14   4   46.40    3.00
   1 -14  -4   43.20    3.40
   1  14  -3   52.19    3.20
   1  14  -3   44.90    3.70
  -1  14   3   55.19    3.40
  -1  14   3   53.39    3.70
  -1 -14   3   57.09    3.50
   1 -14  -3   55.99    3.60
  -1  14   2  512.55   12.90
  -1  14   2  523.85   12.10
   1  14  -2  529.95   12.90
  -1 -14   2  527.85   12.50
   1 -14  -2  537.35   12.70
  -1  14   1   56.69    3.80
   1  14  -1   57.49    3.70
  -1  14   1   55.99    2.90
  -1  14   1   58.19    3.40
  -1 -14   1   56.09    3.40
   1 -14  -1   61.89    3.70
  -1  14   0  328.17    9.10
  -1  14   0  320.97    8.20
   1  14   0  313.47    8.90
  -1 -14   0  331.27    8.80
   1 -14   0  333.57    8.80
  -1  14  -1  153.68    5.70
   1  14   1  153.38    4.80
   1  14   1  157.48    6.50
  -1  14  -1  151.68    5.20
   1  14   1  152.48    5.70
  -1 -14  -1  156.48    5.50
   1 -14   1  146.59    5.30
   1  14   2   32.20    2.70
   1  14   2   32.30    3.00
  -1  14  -2   32.60    2.90
  -1  14  -2   27.30    2.70
   1  14   2   37.20    3.80
  -1 -14  -2   32.60    2.90
   1 -14   2   32.90    2.70
   1  14   3    4.20    1.70
   1  14   3    2.50    2.10
   1  14   3    1.50    1.90
  -1  14  -3   -1.40    1.60
  -1  14  -3   -0.10    1.70
  -1 -14  -3    1.10    1.80
   1 -14   3    0.30    1.50
  -1  14  -4   69.99    4.40
  -1  14  -4   67.19    4.20
   1  14   4   70.39    4.30
   1  14   4   68.89    4.70
   1  14   4   64.39    3.70
   1 -14   4   68.89    3.70
  -1 -14  -4   77.89    4.50
  -1  14  -5   65.19    4.20
   1  14   5   65.79    4.30
   1  14   5   64.89    3.90
  -1  14  -5   61.79    4.10
   1  14   5   66.39    4.60
  -1 -14  -5   66.69    3.40
  -1 -14  -5   60.69    4.20
   1 -14   5   78.49    3.70
  -1  15   5    7.60    2.10
   1  15  -5    7.70    2.00
  -1  15   5    7.60    2.30
   1  15  -5    8.10    2.10
   1  15  -5    3.60    2.10
  -1 -15   5    7.70    2.00
   1 -15  -5   10.30    2.50
  -1  15   4   26.50    3.00
  -1  15   4   23.80    2.70
   1  15  -4   23.10    3.20
   1  15  -4   24.70    2.80
  -1 -15   4   20.60    2.40
   1 -15  -4   26.70    2.90
  -1  15   3    1.20    1.90
   1  15  -3    0.90    1.80
  -1  15   3    3.00    1.60
   1  15  -3    2.90    2.30
   1 -15  -3   -1.50    2.00
  -1 -15   3    3.60    1.90
   1  15  -2  299.97    8.80
  -1  15   2  305.67    8.90
   1  15  -2  302.27    9.80
  -1  15   2  295.77    8.00
   1 -15  -2  311.87    8.70
  -1 -15   2  310.57    8.50
  -1  15   1   68.79    4.10
   1  15  -1   60.29    4.60
   1  15  -1   61.89    3.90
   1 -15  -1   57.79    3.80
  -1 -15   1   63.39    3.80
  -1  15   0    8.50    2.10
   1  15   0    8.50    2.50
   1  15   0    5.50    2.00
   1 -15   0    6.20    2.10
  -1 -15   0    6.40    2.00
   1  15   1    4.90    2.10
  -1  15  -1    7.40    2.10
   1  15   1    7.90    2.50
  -1  15  -1    6.80    2.00
   1 -15   1    7.90    2.00
  -1 -15  -1   10.60    2.30
  -1  15  -2   34.70    3.20
   1  15   2   40.10    3.60
   1  15   2   46.60    3.10
   1  15   2   46.60    4.30
  -1  15  -2   36.80    3.00
  -1 -15  -2   44.40    3.60
   1 -15   2   41.80    3.30
  -1  15  -3   13.10    2.40
   1  15   3   18.40    2.30
  -1  15  -3   11.90    2.40
   1  15   3   15.80    2.90
   1  15   3   10.10    2.40
   1 -15   3   14.70    2.20
  -1 -15  -3   13.20    2.50
  -1  15  -4    6.50    2.10
   1  15   4    2.40    2.30
  -1  15  -4    6.40    2.10
   1  15   4    2.70    1.90
   1  15   4    3.10    2.20
   1 -15   4    6.20    2.00
  -1 -15  -4    2.60    2.20
  -1  16   3   13.60    2.60
   1  16  -3   14.30    2.50
  -1  16   3   14.70    2.20
   1  16  -3   10.70    2.70
   1 -16  -3   13.80    2.60
  -1 -16   3   14.70    2.30
  -1  16   2  174.18    6.70
   1  16  -2  188.98    7.70
   1  16  -2  185.98    6.70
  -1 -16   2  190.58    6.30
   1 -16  -2  185.08    6.60
   1  16  -1  159.18    7.00
  -1  16   1  151.88    6.10
   1  16  -1  147.09    6.00
   1 -16  -1  155.28    5.90
   1  16   0   -1.40    1.80
  -1  16   0    1.10    2.10
   1  16   0    0.60    2.10
   1 -16   0   -0.50    1.80
  -1 -16   0   -1.50    1.90
   1  16   1    1.00    2.30
   1  16   1   -1.20    1.90
  -1  16  -1   -0.70    1.80
   1 -16   1    0.50    1.90
  -1 -16  -1   -0.10    2.00
   1  16   2    8.10    2.30
   1  16   2    7.20    2.70
  -1  16  -2   11.50    2.40
  -1 -16  -2    3.80    2.30
   1 -16   2    7.00    2.30
  -2   0  11   -0.10    2.10
   2   0 -11   -4.30    2.40
   2   0 -11    2.40    1.70
  -2   0  10   30.00    2.20
  -2   0  10   31.40    3.20
   2   0 -10   29.60    2.70
   2   0 -10   21.50    3.40
   2   0  -9    1.40    2.20
  -2   0   9    2.90    1.20
  -2   0   9    5.20    1.90
   2   0  -9    4.30    1.50
  -2   0   8 2018.20   40.90
   2   0  -8 2057.69   40.50
  -2   0   8 2009.20   39.90
   2   0  -8 2045.50   42.20
   2   0  -7   -2.00    1.50
   2   0  -7   -0.10    0.70
   2   0  -7    0.60    1.10
  -2   0   7    0.00    1.20
   2   0  -6  126.79    4.70
  -2   0   6  130.29    3.40
   2   0  -6  126.19    3.20
   2   0  -6  128.99    3.80
  -2   0   6  130.19    3.50
  -2   0   6  132.69    4.00
   2   0  -5   -0.30    0.80
  -2   0   5    1.30    0.70
  -2   0   5    0.10    0.50
   2   0  -5   -1.70    1.10
  -2   0   5   -0.30    0.90
  -2   0   5    0.00    0.30
   2   0  -5    0.10    0.50
   2   0  -4  477.55   10.00
  -2   0   4  488.65   10.00
   2   0  -4  477.65   10.00
  -2   0   4  475.55   10.20
   2   0  -4  498.05    9.70
  -2   0   4  490.05    9.70
   2   0  -4  489.75    9.60
  -2   0   4  490.75    9.90
  -2   0   4  488.65    9.60
  -2   0   4  445.66   10.70
   2   0  -4  508.25    9.50
   2   0  -4  491.55   10.80
  -2   0   3    0.80    0.50
   2   0  -3    0.00    0.90
  -2   0   3    0.60    0.50
   2   0  -3    0.00    0.60
   2   0  -3    0.40    0.20
  -2   0   3    1.50    0.90
   2   0  -3    0.40    0.30
   2   0  -3   -0.80    0.60
   2   0  -3    0.20    0.50
  -2   0   3    0.20    0.50
  -2   0   3    0.50    0.70
   2   0  -2 6531.15  126.99
   2   0  -2 6617.74  129.29
  -2   0   2 6717.23  128.49
  -2   0   2 6541.05  126.79
   2   0  -2 6634.74  127.19
   2   0  -2 6530.75  126.79
   2   0  -2 6348.66  127.99
  -2   0   2 6230.08  127.69
  -2   0   2 6664.83  126.79
  -2   0   2 6476.95  161.48
   2   0  -1    1.30    0.70
   2   0  -1   -0.20    0.40
  -2   0   1    0.10    0.40
   2   0  -1    0.70    0.60
  -2   0   1   -0.40    0.70
   2   0  -1   -0.60    0.50
  -2   0   1    0.50    0.60
  -2   0   1    0.50    0.60
  -2   0   1    0.50    0.70
  -2   0   1    0.80    0.60
  -2   0   0   83.09    2.10
  -2   0   0   98.49    2.50
   2   0   0   81.79    2.20
   2   0   0   79.39    2.20
   2   0   0   80.39    2.20
   2   0   0   82.69    2.20
  -2   0   0   84.39    2.20
  -2   0   0   85.49    2.20
  -2   0   0   78.29    2.20
   2   0   0   82.69    2.40
   2   0   1   -1.00    0.60
   2   0   1    1.40    0.70
  -2   0  -1    0.90    0.70
   2   0   1   -0.50    0.60
   2   0   1    2.60    0.80
  -2   0  -1    0.50    0.70
  -2   0  -1   -0.10    0.30
  -2   0  -1    0.20    0.60
   2   0   1    0.80    0.60
  -2   0  -1   -0.10    0.30
   2   0   1    1.00    0.70
  -2   0  -1    0.20    0.70
   2   0   2 1843.62   36.00
  -2   0  -2 1853.01   36.00
   2   0   2 1833.82   35.90
  -2   0  -2 1865.31   36.00
  -2   0  -2 1781.82   35.90
  -2   0  -2 1840.22   36.30
  -2   0  -2 1863.91   35.90
   2   0   2 1805.72   35.90
   2   0   2 1942.31   36.10
   2   0   2 1880.91   36.30
  -2   0  -2 1842.02   36.00
   2   0   3   -0.40    0.70
  -2   0  -3   -0.20    0.80
   2   0   3    0.60    0.90
  -2   0  -3   -1.00    0.90
   2   0   3   -0.80    0.80
  -2   0  -3    2.00    1.10
  -2   0  -3    0.00    0.60
   2   0   3    0.50    1.00
   2   0   3    0.30    0.70
  -2   0  -4    2.10    1.30
   2   0   4    3.20    0.70
   2   0   4    2.80    0.90
  -2   0  -4    3.00    0.60
   2   0   4    1.70    1.00
  -2   0  -4    2.70    1.00
  -2   0  -5   -1.60    1.30
   2   0   5   -1.30    1.00
  -2   0  -5    1.20    1.00
  -2   0  -5    0.30    0.50
   2   0   5   -0.80    0.90
   2   0   5   -0.20    0.60
   2   0   6   14.50    1.70
  -2   0  -6   11.90    2.20
  -2   0  -6   11.50    1.60
   2   0   6   14.20    1.50
   2   0   7    1.00    1.20
  -2   0  -7    1.30    1.90
  -2   0  -7   -1.40    1.40
  -2   0  -8   -1.80    2.10
  -2   0  -8    2.20    1.70
   2   0   8    4.30    1.40
  -2   0  -9    1.10    1.90
  -2   0  -9    1.70    1.60
  -2   0  -9   -3.20    2.20
   2   0   9    1.10    1.30
  -2   0 -10   44.10    3.80
  -2   0 -10   37.50    4.30
  -2   0 -10   43.20    3.80
   2   1 -11   -3.80    2.40
   2   1 -11    0.00    1.70
  -2   1  11    0.00    2.10
   2  -1 -11    4.00    1.80
   2  -1 -11   -3.30    2.50
  -2  -1  11    0.90    2.30
  -2   1  10  127.09    5.20
   2   1 -10  131.49    4.80
  -2   1  10  125.19    4.20
   2   1 -10  119.49    6.30
  -2  -1  10  132.79    5.40
   2  -1 -10  122.19    4.80
   2  -1 -10  126.79    6.60
   2   1  -9 1055.89   24.40
   2   1  -9 1105.29   22.60
  -2   1   9 1076.19   23.10
   2  -1  -9 1092.59   24.70
   2  -1  -9 1071.19   22.80
  -2  -1   9 1069.99   23.20
  -2  -1   9 1087.69   21.70
  -2   1   8   54.49    3.10
   2   1  -8   51.49    2.80
   2   1  -8   51.89    4.00
  -2  -1   8   54.79    3.30
  -2  -1   8   54.99    2.20
   2  -1  -8   50.49    4.00
   2  -1  -8   56.69    2.90
   2   1  -7   79.29    3.00
   2   1  -7   71.19    3.90
  -2   1   7   75.29    3.20
   2   1  -7   76.99    2.40
  -2   1   7   78.89    2.60
  -2   1   7   76.79    2.80
   2  -1  -7   72.29    3.00
   2  -1  -7   78.69    2.50
  -2  -1   7   77.69    3.30
   2  -1  -7   77.09    4.10
  -2  -1   7   76.19    2.50
   2   1  -6   40.00    2.00
   2   1  -6   40.00    2.80
   2   1  -6   39.40    1.60
  -2   1   6   40.30    1.00
  -2   1   6   39.30    2.00
  -2   1   6   39.70    2.10
  -2   1   6   40.90    1.70
  -2  -1   6   40.60    1.60
   2  -1  -6   40.70    2.70
   2  -1  -6   42.60    2.20
  -2  -1   6   39.60    2.30
   2  -1  -6   40.60    1.20
   2  -1  -6   39.90    1.60
  -2   1   5   51.99    1.50
   2   1  -5   48.50    1.60
   2   1  -5   54.99    1.50
  -2   1   5   54.79    2.20
  -2   1   5   50.79    2.00
  -2   1   5   48.10    2.00
   2   1  -5   47.80    2.80
   2   1  -5   51.39    2.00
  -2   1   5   51.39    1.70
  -2  -1   5   49.90    1.70
   2  -1  -5   49.30    2.80
   2  -1  -5   51.59    2.10
   2  -1  -5   51.29    1.60
  -2  -1   5   50.09    1.70
   2  -1  -5   50.79    1.40
  -2  -1   5   52.29    2.30
  -2   1   4   37.00    1.70
  -2   1   4   38.50    2.10
  -2   1   4   38.40    1.40
   2   1  -4   39.90    1.60
   2   1  -4   37.40    2.30
   2   1  -4   34.10    1.10
   2   1  -4   35.00    1.50
  -2   1   4   35.10    1.60
   2   1  -4   39.10    1.30
  -2   1   4   37.10    1.20
  -2  -1   4   38.00    1.30
  -2  -1   4   34.60    1.30
   2  -1  -4   36.80    1.20
   2  -1  -4   35.30    2.20
  -2  -1   4   36.30    1.80
   2  -1  -4   33.50    1.60
   2  -1  -4   36.70    1.70
   2  -1  -4   34.40    1.20
  -2  -1   4   40.20    1.30
   2  -1  -4   33.60    1.80
   2   1  -3   15.40    1.00
   2   1  -3   16.90    1.00
  -2   1   3   16.80    0.70
  -2   1   3   14.40    1.40
  -2   1   3   18.20    1.10
  -2   1   3   15.10    1.00
  -2   1   3   15.80    1.10
  -2   1   3   16.70    1.20
   2   1  -3   16.10    1.60
   2   1  -3   17.20    0.60
   2   1  -3   16.90    1.10
   2  -1  -3   15.50    0.80
  -2  -1   3   15.20    0.90
  -2  -1   3   17.30    1.00
  -2  -1   3   15.20    1.00
   2  -1  -3   18.20    1.20
   2  -1  -3   16.00    1.10
   2  -1  -3   16.30    0.70
   2  -1  -3   16.00    1.20
   2  -1  -3   16.40    1.50
  -2  -1   3   14.40    0.90
  -2   1   2 8131.19  162.78
   2   1  -2 8345.76  161.78
  -2   1   2 8490.65  163.88
  -2   1   2 8180.18  161.68
  -2   1   2 8305.47  162.38
   2   1  -2 8444.46  162.98
  -2   1   2 8306.77  162.18
  -2   1   2 8463.25  162.98
   2   1  -2 8236.18  174.08
   2   1  -2 8279.87  161.38
   2   1  -2 8382.56  163.68
  -2  -1   2 8549.74  161.58
   2  -1  -2 8262.97  162.78
   2  -1  -2 8371.76  161.58
   2  -1  -2 8366.36  163.58
  -2  -1   2 8303.77  162.88
   2  -1  -2 8342.87  163.68
  -2  -1   2 8526.35  161.28
  -2  -1   2 8802.22  162.98
  -2   1   1  307.97    6.30
  -2   1   1  295.07    6.30
   2   1  -1  304.77    6.10
   2   1  -1  303.37    6.20
  -2   1   1  315.77    6.30
   2   1  -1  309.07    6.60
  -2   1   1  304.87    6.50
  -2   1   1  310.27    6.60
   2   1  -1  303.37    6.30
   2   1  -1  298.97    6.20
  -2  -1   1  301.97    6.50
  -2  -1   1  306.17    6.10
   2  -1  -1  303.17    6.30
   2  -1  -1  323.17    6.60
  -2  -1   1  303.67    6.30
  -2  -1   1  301.17    6.20
  -2  -1   1  309.97    6.20
   2  -1  -1  300.57    6.30
  -2  -1   1  302.07    6.30
   2   1   0  758.02   14.90
   2   1   0  762.62   15.00
  -2   1   0  787.52   15.30
   2   1   0  763.72   15.00
  -2   1   0  782.62   15.00
  -2   1   0  775.92   15.00
   2   1   0  763.02   15.30
  -2   1   0  765.32   15.10
   2  -1   0  749.92   15.00
   2  -1   0  750.82   14.90
  -2  -1   0  757.82   15.00
   2  -1   0  754.62   15.10
  -2  -1   0  750.82   14.90
   2  -1   0  769.32   15.30
   2  -1   0  758.92   15.00
  -2  -1   0  749.82   15.00
  -2  -1   0  758.82   15.00
  -2  -1   0  764.92   15.20
   2   1   1    1.60    0.80
   2   1   1    1.10    0.70
  -2   1  -1    1.60    0.70
   2   1   1    0.80    0.60
   2   1   1    1.20    0.70
  -2   1  -1   -0.10    0.60
  -2   1  -1    2.30    0.80
   2   1   1    1.00    0.70
  -2   1  -1   -0.20    0.20
  -2   1  -1    0.30    0.60
   2   1   1    0.10    0.50
   2  -1   1    1.20    0.70
  -2  -1  -1    0.40    0.70
   2  -1   1    0.10    0.60
  -2  -1  -1   -0.10    0.30
   2  -1   1    0.40    0.70
  -2  -1  -1    2.30    0.70
   2  -1   1   -0.20    0.60
  -2  -1  -1    0.00    0.50
  -2  -1  -1    1.10    0.80
  -2  -1  -1    0.70    0.50
   2  -1   1    1.00    0.60
  -2   1  -2  464.15    9.70
  -2   1  -2  465.15    9.50
   2   1   2  448.56    9.50
   2   1   2  455.75    9.50
   2   1   2  450.65    9.60
  -2   1  -2  463.85    9.40
  -2   1  -2  454.45    9.40
  -2   1  -2  444.56    9.50
  -2   1  -2  469.25    9.70
  -2  -1  -2  445.26    9.50
   2  -1   2  437.16    9.30
  -2  -1  -2  466.05    9.60
  -2  -1  -2  435.76    9.50
   2  -1   2  450.85    9.30
  -2  -1  -2  457.05    9.40
   2  -1   2  452.35    9.60
  -2  -1  -2  476.35   10.00
   2  -1   2  458.25    9.50
   2   1   3 3552.44   65.89
  -2   1  -3 3354.76   65.69
  -2   1  -3 3447.76   65.59
   2   1   3 3333.97   65.39
  -2   1  -3 3303.57   65.19
   2   1   3 3384.76   65.29
   2   1   3 3443.16   67.89
  -2   1  -3 3396.26   65.69
  -2  -1  -3 3360.56   65.29
   2  -1   3 3411.36   66.39
  -2  -1  -3 3394.26   66.49
  -2  -1  -3 3375.66   65.89
   2  -1   3 3252.97   65.59
   2  -1   3 3320.57   65.39
   2  -1   3 3417.76   67.79
   2   1   4   42.10    1.80
   2   1   4   44.70    2.20
  -2   1  -4   42.50    2.10
  -2   1  -4   39.60    2.20
  -2   1  -4   42.60    2.50
   2   1   4   41.60    2.00
  -2   1  -4   44.50    1.70
   2  -1   4   45.00    1.80
  -2  -1  -4   41.20    2.70
  -2  -1  -4   42.40    1.70
  -2  -1  -4   44.20    2.30
   2  -1   4   41.80    1.70
   2  -1   4   40.90    1.90
   2   1   5  132.89    3.50
   2   1   5  135.69    4.00
  -2   1  -5  130.39    4.70
   2   1   5  136.29    4.20
  -2   1  -5  129.29    3.30
  -2   1  -5  131.99    4.00
   2  -1   5  134.09    3.70
  -2  -1  -5  133.89    3.40
  -2  -1  -5  130.69    4.90
  -2  -1  -5  132.29    4.20
  -2   1  -6   11.60    1.00
  -2   1  -6   12.20    1.70
   2   1   6   11.90    1.80
   2   1   6   12.20    1.20
   2   1   6   10.90    1.50
  -2   1  -6   12.00    2.10
  -2  -1  -6   11.40    2.20
   2  -1   6   12.70    1.40
  -2  -1  -6   11.90    1.70
   2   1   7   45.90    2.70
  -2   1  -7   47.80    3.80
   2   1   7   42.50    2.80
  -2   1  -7   46.40    2.70
  -2  -1  -7   42.40    2.80
  -2  -1  -7   44.80    3.90
   2  -1   7   46.20    2.40
  -2   1  -8   16.60    2.80
  -2   1  -8   20.90    2.40
   2   1   8   27.60    2.20
  -2   1  -8   22.80    2.30
   2   1   8   22.30    2.30
   2  -1   8   26.00    2.20
  -2  -1  -8   16.30    2.90
  -2  -1  -8   22.80    2.30
  -2   1  -9   55.49    4.20
   2   1   9   50.39    3.10
  -2   1  -9   44.70    4.50
  -2   1  -9   53.09    3.60
   2  -1   9   53.59    2.70
  -2  -1  -9   51.79    3.70
  -2  -1  -9   48.70    4.80
  -2  -1  -9   60.69    3.60
  -2   1 -10    2.00    1.80
  -2  -1 -10    6.90    2.10
   2   2 -11   17.50    2.30
  -2   2  11   14.90    2.70
   2   2 -11    9.10    3.00
  -2   2  11   15.90    2.00
   2  -2 -11    9.50    3.20
  -2  -2  11   12.70    2.80
   2  -2 -11   19.80    2.70
  -2   2  10    3.40    2.10
   2   2 -10   12.20    1.90
   2   2 -10    4.50    2.60
  -2   2  10    7.00    1.60
   2  -2 -10    8.20    2.90
   2  -2 -10    7.20    2.00
  -2  -2  10    8.00    2.30
   2   2  -9  175.18    6.90
  -2   2   9  168.18    5.70
   2   2  -9  179.98    5.30
  -2   2   9  173.58    4.80
   2  -2  -9  173.68    5.50
  -2  -2   9  164.18    5.90
   2  -2  -9  163.78    7.00
  -2   2   8   46.80    2.70
   2   2  -8   45.10    2.60
  -2   2   8   43.00    2.30
  -2   2   8   45.60    2.90
   2   2  -8   43.50    3.70
   2  -2  -8   38.90    3.80
  -2  -2   8   45.40    3.10
  -2  -2   8   45.10    1.70
   2  -2  -8   44.70    2.80
   2   2  -7   14.50    1.20
   2   2  -7   15.00    2.00
  -2   2   7   16.40    1.30
  -2   2   7   13.10    1.60
  -2   2   7   14.60    1.80
   2   2  -7   12.60    1.50
   2  -2  -7   14.80    2.00
  -2  -2   7   14.00    1.80
   2  -2  -7   12.60    1.60
  -2  -2   7   14.70    1.10
  -2  -2   7   13.60    1.20
   2   2  -6  146.39    3.00
   2   2  -6  140.09    4.90
  -2   2   6  135.59    3.90
  -2   2   6  135.09    4.00
  -2   2   6  141.99    3.20
  -2   2   6  149.19    3.60
   2   2  -6  137.99    3.50
   2   2  -6  142.69    3.80
  -2  -2   6  134.09    4.20
   2  -2  -6  137.19    3.50
  -2  -2   6  137.99    3.30
   2  -2  -6  143.49    4.10
   2  -2  -6  144.69    5.10
   2  -2  -6  144.69    3.30
  -2  -2   6  143.09    3.30
   2   2  -5   93.29    2.70
   2   2  -5   95.29    2.70
   2   2  -5   97.69    3.70
  -2   2   5   97.89    2.60
  -2   2   5   95.59    3.00
   2   2  -5   96.59    2.40
  -2   2   5   94.89    3.00
  -2   2   5   97.89    2.60
   2   2  -5   96.19    2.50
  -2  -2   5   96.79    3.20
  -2  -2   5   97.59    2.30
   2  -2  -5   97.19    2.60
   2  -2  -5   93.49    3.70
   2  -2  -5   96.89    2.40
  -2  -2   5   95.69    2.30
   2  -2  -5   99.19    3.10
   2   2  -4  414.86    8.30
   2   2  -4  410.36    9.50
  -2   2   4  436.86   10.10
  -2   2   4  421.96    8.70
  -2   2   4  417.96    8.50
   2   2  -4  414.66    8.60
  -2   2   4  415.86    8.90
   2   2  -4  416.26    8.50
   2   2  -4  408.26    8.50
  -2   2   4  416.76    8.80
  -2   2   4  412.36    8.80
   2  -2  -4  402.16    8.90
   2  -2  -4  431.66    9.60
  -2  -2   4  413.36    9.00
   2  -2  -4  407.16    8.40
   2  -2  -4  433.96    9.60
   2  -2  -4  410.96    8.50
  -2  -2   4  417.86    8.20
   2   2  -3 1824.62   36.00
  -2   2   3 1822.72   35.80
  -2   2   3 1833.32   35.40
  -2   2   3 1860.31   35.50
   2   2  -3 1850.01   35.80
   2   2  -3 1799.42   35.10
  -2   2   3 1804.92   35.30
   2   2  -3 1834.12   35.70
  -2   2   3 1810.72   35.60
  -2   2   3 1796.72   35.80
  -2  -2   3 1824.32   35.40
   2  -2  -3 1806.52   35.10
  -2  -2   3 1847.62   35.60
   2  -2  -3 1815.82   35.50
   2  -2  -3 1867.51   35.90
   2  -2  -3 1845.52   35.20
  -2  -2   3 1787.72   35.20
  -2  -2   3 1811.12   35.50
   2   2  -2 8507.25  160.58
  -2   2   2 8309.27  161.38
  -2   2   2 8286.67  161.18
  -2   2   2 8135.39  163.18
   2   2  -2 8469.25  160.58
   2   2  -2 8195.18  160.58
   2   2  -2 8423.96  163.68
  -2   2   2 8181.98  161.78
  -2   2   2 8093.69  161.98
  -2   2   2 8300.57  163.48
  -2   2   2 8255.37  162.98
   2  -2  -2 7889.01  161.88
  -2  -2   2 8399.26  159.78
   2  -2  -2 8314.97  163.08
  -2  -2   2 8677.83  178.48
  -2  -2   2 8470.35  163.28
   2  -2  -2 8744.33  162.98
  -2  -2   2 8519.85  162.38
   2  -2  -2 8394.16  161.68
   2  -2  -2 8328.87  163.08
   2   2  -1   24.50    1.00
   2   2  -1   26.70    1.30
   2   2  -1   22.20    1.10
  -2   2   1   30.40    1.30
  -2   2   1   23.60    1.00
   2   2  -1   24.70    1.10
   2   2  -1   24.10    1.00
  -2   2   1   23.90    1.30
   2  -2  -1   25.70    1.00
   2  -2  -1   27.30    1.20
   2  -2  -1   26.60    1.30
   2  -2  -1   28.20    1.30
  -2  -2   1   25.50    1.00
   2  -2  -1   26.50    1.40
  -2  -2   1   27.30    1.10
  -2  -2   1   26.60    1.00
   2  -2  -1   23.80    1.50
  -2  -2   1   23.40    1.40
  -2  -2   1   24.60    1.20
   2   2   0   54.79    1.80
   2   2   0   54.69    1.70
  -2   2   0   51.99    1.70
  -2   2   0   52.99    2.00
  -2   2   0   51.09    1.70
   2   2   0   52.09    1.60
  -2   2   0   55.39    1.90
   2   2   0   54.39    1.40
   2  -2   0   52.69    1.70
   2  -2   0   53.69    1.20
   2  -2   0   50.79    2.00
  -2  -2   0   51.79    1.30
  -2  -2   0   54.49    1.90
  -2  -2   0   54.99    1.70
   2  -2   0   51.59    1.60
  -2  -2   0   51.79    1.60
   2  -2   0   52.19    1.70
   2   2   1 1789.42   34.60
  -2   2  -1 1795.82   34.70
  -2   2  -1 1812.22   34.50
  -2   2  -1 1785.62   35.40
  -2   2  -1 1819.22   34.80
   2   2   1 1605.94   34.90
   2   2   1 1764.92   34.50
   2   2   1 1780.12   34.80
  -2   2  -1 1811.62   34.40
   2  -2   1 1763.62   34.70
   2  -2   1 1790.12   34.50
   2  -2   1 1805.12   34.40
  -2  -2  -1 1814.92   35.20
  -2  -2  -1 1791.52   34.80
  -2  -2  -1 1848.02   34.60
  -2  -2  -1 1824.02   35.00
  -2  -2  -1 1776.72   34.50
   2  -2   1 1769.52   34.70
   2  -2   1 1707.53   34.30
   2   2   2  145.79    4.10
   2   2   2  140.99    3.70
  -2   2  -2  137.89    3.60
  -2   2  -2  143.49    3.50
   2   2   2  133.69    3.50
  -2   2  -2  142.99    3.60
  -2   2  -2  142.59    3.70
   2   2   2  143.79    3.70
   2   2   2  152.08    3.70
  -2   2  -2  135.49    3.40
  -2   2  -2  143.49    3.80
  -2  -2  -2  140.19    3.50
  -2  -2  -2  139.89    4.10
   2  -2   2  136.99    3.60
   2  -2   2  143.89    3.30
  -2  -2  -2  142.09    3.60
  -2  -2  -2  142.29    3.40
   2  -2   2  140.99    3.60
  -2  -2  -2  148.59    3.70
   2  -2   2  136.19    3.30
  -2  -2  -2  144.39    3.70
  -2   2  -3  529.95   11.30
   2   2   3  531.55   11.00
  -2   2  -3  525.45   10.90
  -2   2  -3  524.25   10.90
   2   2   3  504.25   11.00
   2   2   3  533.55   11.20
  -2   2  -3  531.65   11.40
   2  -2   3  528.65   10.70
  -2  -2  -3  525.65   11.10
   2  -2   3  508.45   10.70
  -2  -2  -3  524.45   11.80
  -2  -2  -3  530.25   11.00
   2   2   4  307.97    7.10
  -2   2  -4  295.27    6.80
   2   2   4  302.67    6.80
  -2   2  -4  298.37    7.50
  -2   2  -4  301.07    6.70
   2   2   4  300.17    7.20
  -2   2  -4  289.37    7.30
  -2  -2  -4  302.77    7.10
  -2  -2  -4  312.27    8.00
  -2  -2  -4  308.67    6.70
   2  -2   4  296.07    6.60
  -2   2  -5   -1.40    1.20
  -2   2  -5    1.00    1.30
  -2   2  -5    0.40    0.70
   2   2   5    0.90    1.00
  -2   2  -5   -0.10    1.00
   2   2   5    0.40    1.10
   2   2   5    0.10    0.70
   2  -2   5    0.00    0.80
  -2  -2  -5    2.70    1.20
  -2  -2  -5    0.80    1.60
   2  -2   5    1.10    0.80
  -2   2  -6   37.80    2.40
   2   2   6   40.00    2.60
   2   2   6   36.90    2.30
  -2   2  -6   37.10    1.90
   2   2   6   33.40    1.80
  -2   2  -6   33.40    2.90
  -2   2  -6   36.10    3.40
  -2  -2  -6   38.40    3.50
  -2  -2  -6   40.30    2.60
   2  -2   6   32.70    1.90
  -2   2  -7    0.50    1.30
   2   2   7    1.70    1.40
  -2   2  -7   -0.50    1.80
   2   2   7    0.10    1.40
  -2   2  -7    0.80    1.60
  -2  -2  -7    2.00    1.50
   2  -2   7    2.00    1.00
  -2  -2  -7    0.00    2.10
   2   2   8   29.90    2.60
  -2   2  -8   24.20    3.20
  -2   2  -8   26.90    2.90
   2   2   8   31.50    2.50
  -2   2  -8   26.00    2.30
  -2  -2  -8   23.80    3.20
   2  -2   8   25.90    2.00
  -2  -2  -8   27.20    2.60
  -2   2  -9   66.39    4.50
  -2   2  -9   62.09    3.50
   2   2   9   67.89    3.50
   2   2   9   71.99    3.90
  -2   2  -9   62.59    4.80
  -2  -2  -9   72.89    4.20
  -2  -2  -9   70.99    5.30
  -2   3  11    1.90    2.10
  -2   3  11    5.70    1.80
   2   3 -11    1.50    2.60
   2  -3 -11   -0.60    1.80
  -2  -3  11    3.10    2.30
   2  -3 -11    0.50    2.80
  -2   3  10    3.00    1.50
   2   3 -10    0.20    2.20
  -2   3  10    3.90    2.00
   2   3 -10    2.30    1.60
   2  -3 -10    3.20    2.60
  -2  -3  10    0.60    2.10
   2  -3 -10    0.20    1.70
   2   3  -9   21.10    2.00
  -2   3   9   20.30    1.80
  -2   3   9   17.70    2.30
   2   3  -9   19.30    2.90
  -2  -3   9   21.10    2.60
   2  -3  -9   21.50    2.30
   2  -3  -9   17.90    2.90
  -2   3   8    1.90    1.40
  -2   3   8   -0.60    1.00
   2   3  -8    0.40    1.20
   2   3  -8    0.70    1.80
  -2   3   8    2.10    1.40
  -2  -3   8    0.60    1.60
   2  -3  -8   -0.20    1.40
   2  -3  -8    2.10    2.00
   2   3  -7   31.50    3.10
   2   3  -7   27.70    2.20
   2   3  -7   26.30    2.00
  -2   3   7   31.80    2.00
  -2   3   7   28.00    2.40
  -2   3   7   27.00    1.30
  -2   3   7   29.00    2.30
   2  -3  -7   28.60    2.30
   2  -3  -7   29.80    1.50
  -2  -3   7   32.70    2.50
   2  -3  -7   25.90    2.70
   2   3  -6   33.30    1.60
   2   3  -6   37.40    1.80
  -2   3   6   37.90    2.00
   2   3  -6   37.20    1.40
   2   3  -6   38.30    2.80
  -2   3   6   36.40    1.80
  -2   3   6   40.30    1.60
  -2   3   6   39.60    2.10
   2  -3  -6   38.50    2.90
   2  -3  -6   35.10    1.70
   2  -3  -6   37.10    1.60
  -2  -3   6   35.30    2.20
   2  -3  -6   38.50    2.20
   2   3  -5    7.00    1.50
  -2   3   5    7.30    1.10
   2   3  -5    6.20    0.80
   2   3  -5    7.30    0.80
   2   3  -5    8.30    0.80
  -2   3   5    6.50    0.80
  -2   3   5    6.10    1.00
  -2   3   5    6.80    0.90
   2   3  -5    6.20    0.80
   2  -3  -5    8.40    1.30
  -2  -3   5    8.10    1.30
   2  -3  -5    6.50    0.80
   2  -3  -5    7.10    0.80
   2  -3  -5    6.60    1.40
  -2   3   4 3233.48   63.19
  -2   3   4 3295.37   62.99
  -2   3   4 3254.97   63.39
   2   3  -4 3285.37   64.59
   2   3  -4 3245.08   63.49
   2   3  -4 3296.17   63.89
  -2   3   4 3292.97   63.49
   2   3  -4 3226.18   63.09
   2  -3  -4 3279.67   62.79
   2  -3  -4 3204.78   62.79
   2  -3  -4 3424.66   63.89
   2  -3  -4 3245.48   63.19
  -2  -3   4 3211.18   63.19
  -2   3   3 1366.36   27.40
   2   3  -3 1386.26   26.80
   2   3  -3 1387.16   26.80
  -2   3   3 1386.76   27.50
  -2   3   3 1407.96   27.50
   2   3  -3 1391.76   27.90
  -2   3   3 1402.66   27.10
  -2   3   3 1411.06   27.70
  -2   3   3 1387.36   27.10
  -2   3   3 1402.26   27.40
   2   3  -3 1388.56   27.40
  -2  -3   3 1386.26   27.40
   2  -3  -3 1407.16   27.40
   2  -3  -3 1396.76   27.20
   2  -3  -3 1409.06   27.70
   2  -3  -3 1406.36   27.40
  -2   3   2  857.51   17.10
   2   3  -2  855.71   16.50
   2   3  -2  857.11   17.20
  -2   3   2  842.02   16.70
  -2   3   2  857.81   17.10
  -2   3   2  868.11   17.30
   2   3  -2  857.01   16.50
  -2   3   2  823.22   17.00
  -2   3   2  858.11   16.90
   2   3  -2  858.41   16.80
  -2  -3   2  868.01   17.20
   2  -3  -2  890.41   17.00
  -2  -3   2  847.62   17.00
   2  -3  -2  855.71   17.10
   2  -3  -2  857.51   17.00
   2  -3  -2  855.91   17.10
   2  -3  -2  845.52   16.90
   2   3  -1 7207.08  137.79
   2   3  -1 7330.47  140.39
  -2   3   1 7073.09  137.89
  -2   3   1 7290.57  139.29
  -2   3   1 7076.89  136.69
   2   3  -1 7128.49  136.49
   2   3  -1 6991.50  136.29
  -2   3   1 6960.70  137.49
   2  -3  -1 7026.10  137.89
  -2  -3   1 7129.49  139.39
  -2  -3   1 6943.11  137.59
   2  -3  -1 6989.70  137.69
   2  -3  -1 6800.42  137.09
   2  -3  -1 7277.57  138.09
  -2  -3   1 7125.89  137.29
  -2  -3   1 6913.61  135.79
   2  -3  -1 6886.61  151.68
  -2  -3   1 7042.20  135.89
   2   3   0   33.50    1.30
   2   3   0   32.80    1.30
  -2   3   0   30.50    1.60
  -2   3   0   32.80    1.30
  -2   3   0   33.50    1.70
   2   3   0   40.00    1.50
   2   3   0   33.50    1.60
   2   3   0   33.50    0.80
  -2   3   0   30.40    1.30
   2  -3   0   32.70    1.30
  -2  -3   0   33.60    1.30
  -2  -3   0   30.20    1.30
   2  -3   0   31.70    1.40
  -2  -3   0   31.10    1.20
   2  -3   0   33.60    1.30
  -2  -3   0   31.90    1.60
  -2   3  -1    5.10    1.00
   2   3   1    4.40    0.90
   2   3   1    6.30    0.90
  -2   3  -1    5.90    0.70
  -2   3  -1    6.70    0.90
   2   3   1    6.90    0.80
  -2   3  -1    5.40    0.70
  -2   3  -1    5.70    0.50
  -2  -3  -1    5.50    0.80
  -2  -3  -1    5.80    0.50
   2  -3   1    6.50    0.70
   2  -3   1    6.60    0.60
  -2  -3  -1    5.70    0.90
   2  -3   1    5.90    0.60
  -2  -3  -1    5.40    1.10
   2  -3   1    8.60    0.90
  -2  -3  -1    5.10    0.80
   2   3   2   22.30    1.60
  -2   3  -2   23.20    1.30
   2   3   2   24.70    2.30
  -2   3  -2   22.30    1.50
  -2   3  -2   23.10    1.30
  -2   3  -2   22.30    1.30
   2   3   2   23.70    1.50
   2   3   2   25.10    1.70
  -2   3  -2   23.00    1.70
   2  -3   2   23.90    1.10
   2  -3   2   24.30    1.30
  -2  -3  -2   22.00    1.40
  -2  -3  -2   22.20    1.60
   2  -3   2   22.90    1.30
   2  -3   2   23.80    1.10
  -2  -3  -2   21.20    1.00
  -2  -3  -2   21.50    2.00
  -2  -3  -2   20.90    1.30
  -2  -3  -2   21.50    1.60
   2   3   3    7.30    1.10
  -2   3  -3   10.10    1.10
  -2   3  -3    8.30    1.30
   2   3   3   11.40    1.30
  -2   3  -3    9.50    1.20
  -2   3  -3    8.50    1.00
  -2   3  -3    9.60    1.00
   2   3   3    9.00    1.00
   2  -3   3    8.20    0.90
  -2  -3  -3    9.60    1.20
  -2  -3  -3    8.50    0.90
  -2  -3  -3   11.40    1.60
   2  -3   3    9.10    0.80
   2  -3   3    8.20    0.80
  -2   3  -4  526.75   11.10
   2   3   4  507.85   11.30
  -2   3  -4  535.85   11.00
   2   3   4  529.35   11.10
  -2   3  -4  529.25   11.70
  -2   3  -4  515.15   11.70
   2   3   4  529.55   11.50
  -2  -3  -4  515.75   11.40
   2  -3   4  528.15   10.80
   2  -3   4  514.25   10.60
   2  -3   4  516.05   10.70
  -2  -3  -4  531.05   12.30
  -2   3  -5   26.70    1.90
   2   3   5   29.90    2.30
  -2   3  -5   29.50    2.60
  -2   3  -5   32.40    2.50
   2   3   5   30.10    1.80
  -2   3  -5   27.00    1.70
   2   3   5   25.90    2.20
   2  -3   5   27.70    1.50
  -2  -3  -5   29.80    3.10
  -2  -3  -5   28.50    2.20
   2  -3   5   25.70    1.50
   2  -3   5   24.90    1.40
   2   3   6   22.70    1.70
   2   3   6   19.70    1.90
  -2   3  -6   20.20    2.30
  -2   3  -6   20.30    1.80
  -2   3  -6   27.60    2.80
   2   3   6   23.20    2.10
   2  -3   6   25.60    1.50
   2  -3   6   24.40    1.60
  -2  -3  -6   23.00    2.10
  -2  -3  -6   22.80    2.70
   2   3   7  489.45   11.50
   2   3   7  467.25   11.20
  -2   3  -7  477.25   12.20
  -2   3  -7  496.85   11.00
  -2   3  -7  470.05   11.80
  -2  -3  -7  488.45   11.50
   2  -3   7  469.25   10.10
  -2  -3  -7  483.35   12.80
   2   3   8    4.50    1.70
  -2   3  -8    3.10    1.90
   2   3   8    0.80    1.50
  -2   3  -8    3.30    1.40
  -2   3  -8    3.10    2.10
  -2  -3  -8    1.00    2.20
  -2  -3  -8    3.10    1.60
  -2   3  -9    5.90    1.80
   2   3   9    8.80    1.80
  -2   3  -9    8.80    2.30
   2   3   9   10.40    2.10
  -2   3  -9    1.80    2.40
  -2  -3  -9    8.80    2.20
  -2  -3  -9    5.90    2.80
   2   4 -11   -6.50    2.20
  -2   4  11   -0.10    1.60
  -2   4  11    0.80    1.90
   2  -4 -11   -2.70    2.70
  -2  -4  11    3.10    2.30
   2  -4 -11    0.20    1.90
   2   4 -10   -1.60    2.10
  -2   4  10    1.80    2.00
  -2  -4  10    3.50    2.30
   2  -4 -10   -3.90    2.30
   2  -4 -10    1.40    1.80
   2   4  -9    8.90    1.50
   2   4  -9    9.90    2.40
  -2   4   9    7.50    1.50
  -2   4   9    5.80    1.60
  -2   4   9    7.40    2.00
   2  -4  -9    5.90    2.60
  -2  -4   9    7.60    2.20
   2  -4  -9    8.20    1.90
   2   4  -8   21.80    2.70
  -2   4   8   17.90    2.10
  -2   4   8   19.80    2.10
   2   4  -8   18.60    1.60
  -2   4   8   15.20    1.60
   2  -4  -8   17.60    2.80
   2  -4  -8   17.70    1.40
   2  -4  -8   15.10    2.00
  -2  -4   8   16.40    2.30
   2   4  -7  306.17    7.00
  -2   4   7  301.87    7.20
  -2   4   7  305.37    7.60
   2   4  -7  311.77    8.70
  -2   4   7  306.17    7.70
  -2   4   7  307.57    6.90
   2   4  -7  306.77    6.50
   2  -4  -7  318.67    7.80
  -2  -4   7  321.27    8.00
   2  -4  -7  307.07    6.90
   2  -4  -7  307.27    8.90
   2   4  -6  102.39    2.90
   2   4  -6  101.19    2.90
  -2   4   6  104.49    3.50
   2   4  -6  107.39    4.30
   2   4  -6  101.39    2.90
  -2   4   6  106.79    3.20
  -2   4   6  102.79    3.40
  -2  -4   6  102.29    3.60
   2  -4  -6  104.29    4.40
   2  -4  -6  101.29    2.90
   2  -4  -6   97.79    3.50
   2   4  -5    0.20    0.50
   2   4  -5    0.80    0.50
   2   4  -5   -0.10    0.60
  -2   4   5    0.70    0.80
  -2   4   5   -0.10    1.00
  -2   4   5    0.90    0.50
  -2   4   5    0.50    0.80
   2   4  -5    1.90    1.20
   2  -4  -5    1.10    0.70
   2  -4  -5    2.50    1.30
  -2  -4   5    0.10    1.00
   2  -4  -5    0.80    0.70
   2  -4  -5   -0.30    1.00
   2   4  -4   57.19    2.80
   2   4  -4   57.39    1.50
  -2   4   4   56.59    2.00
  -2   4   4   54.99    1.90
   2   4  -4   56.89    1.50
  -2   4   4   54.19    2.30
   2   4  -4   57.39    2.10
   2  -4  -4   58.09    2.90
  -2  -4   4   55.49    2.30
   2  -4  -4   58.09    2.00
   2  -4  -4   55.69    2.30
   2  -4  -4   57.69    2.00
   2   4  -3    1.80    0.60
  -2   4   3    1.90    0.90
  -2   4   3    2.10    0.70
   2   4  -3    3.20    0.30
   2   4  -3    2.60    0.30
  -2   4   3    0.70    0.90
  -2   4   3    2.30    0.90
  -2   4   3    2.00    0.60
   2   4  -3    1.90    0.80
   2  -4  -3    3.10    0.90
  -2  -4   3    2.30    0.60
   2  -4  -3    2.10    1.00
  -2  -4   3    2.70    0.80
   2  -4  -3    1.80    0.80
   2  -4  -3    2.10    0.90
   2  -4  -3    2.40    0.80
   2   4  -2   20.00    1.50
   2   4  -2   20.20    1.20
  -2   4   2   17.30    1.30
   2   4  -2   19.50    0.70
  -2   4   2   18.70    1.20
  -2   4   2   21.50    1.40
  -2   4   2   19.40    1.00
  -2   4   2   19.00    1.30
  -2   4   2   19.60    1.50
  -2  -4   2   19.60    1.30
   2  -4  -2   18.90    1.30
   2  -4  -2   18.10    1.20
   2  -4  -2   20.10    1.40
  -2  -4   2   20.40    1.10
  -2   4   1 1658.03   32.20
  -2   4   1 1641.34   31.90
   2   4  -1 1645.44   32.50
   2   4  -1 1640.44   31.80
  -2   4   1 1657.93   32.00
   2   4  -1 1638.94   32.00
   2   4  -1 1654.33   31.70
  -2   4   1 1630.04   32.10
  -2  -4   1 1683.63   31.70
  -2  -4   1 1639.84   31.80
   2  -4  -1 1616.84   31.90
   2  -4  -1 1652.33   32.10
  -2  -4   1 1654.43   32.00
  -2  -4   1 1635.54   31.90
   2  -4  -1 1651.43   31.90
  -2  -4   1 1628.64   32.00
   2  -4  -1 1655.63   33.00
  -2   4   0   27.70    1.70
  -2   4   0   29.20    1.30
   2   4   0   28.70    1.30
   2   4   0   28.90    1.50
   2   4   0   26.10    1.70
   2   4   0   27.60    1.30
  -2   4   0   27.70    1.30
  -2   4   0   28.80    1.70
   2  -4   0   28.10    1.30
  -2  -4   0   29.10    1.10
   2  -4   0   29.60    1.20
   2  -4   0   28.60    1.20
  -2  -4   0   29.70    1.20
  -2  -4   0   26.30    1.40
   2   4   1 1637.44   32.10
  -2   4  -1 1648.24   31.40
   2   4   1 1593.14   31.80
  -2   4  -1 1619.54   32.00
  -2   4  -1 1596.34   31.30
   2   4   1 1582.64   31.60
  -2   4  -1 1636.64   31.80
  -2   4  -1 1662.83   32.00
   2   4   1 1635.94   31.60
   2  -4   1 1617.24   31.60
   2  -4   1 1606.64   31.20
  -2  -4  -1 1634.74   31.50
   2  -4   1 1577.34   31.80
  -2  -4  -1 1650.03   31.50
   2  -4   1 1598.14   31.20
  -2  -4  -1 1605.64   31.60
  -2  -4  -1 1625.04   31.80
   2   4   2    2.00    1.00
   2   4   2    1.40    0.90
  -2   4  -2    2.00    0.70
   2   4   2    1.80    0.90
  -2   4  -2    0.70    0.60
  -2   4  -2    0.90    0.60
  -2   4  -2    1.10    0.90
  -2   4  -2    1.60    1.10
   2  -4   2    2.00    0.80
  -2  -4  -2    1.70    1.20
   2  -4   2    1.60    0.50
   2  -4   2    1.00    0.50
   2  -4   2    1.30    0.60
  -2  -4  -2    1.90    0.80
  -2  -4  -2    1.60    0.90
  -2   4  -3  328.57    7.50
  -2   4  -3  319.17    7.00
  -2   4  -3  325.77    7.80
   2   4   3  329.07    7.60
   2   4   3  332.07    7.60
  -2   4  -3  329.07    7.50
  -2   4  -3  329.47    7.10
   2  -4   3  326.97    6.70
  -2  -4  -3  316.87    8.20
   2  -4   3  329.57    7.10
  -2  -4  -3  341.67    7.50
   2  -4   3  324.97    6.70
   2   4   4    5.40    1.30
  -2   4  -4    5.60    1.00
   2   4   4    5.30    1.00
  -2   4  -4    3.70    1.00
   2   4   4    6.60    1.20
  -2   4  -4    3.80    1.10
  -2   4  -4    5.10    1.40
   2  -4   4    6.40    0.90
  -2  -4  -4    4.90    1.60
  -2  -4  -4    6.30    1.20
   2  -4   4    6.20    0.60
   2  -4   4    6.80    0.70
   2   4   5  877.81   18.80
  -2   4  -5  898.61   19.20
  -2   4  -5  900.81   19.10
   2   4   5  868.81   18.60
   2   4   5  892.91   18.30
  -2   4  -5  899.41   18.20
  -2   4  -5  872.51   18.20
   2  -4   5  892.91   17.80
   2  -4   5  883.01   17.50
  -2  -4  -5  880.31   19.80
  -2  -4  -5  946.31   18.90
   2  -4   5  884.31   17.50
  -2   4  -6   10.90    2.00
   2   4   6   10.90    1.80
  -2   4  -6    9.20    1.90
  -2   4  -6   12.80    1.60
   2   4   6   10.50    1.30
   2   4   6    9.70    1.70
   2  -4   6   12.60    1.10
   2  -4   6   10.70    0.90
  -2  -4  -6    9.90    1.80
  -2  -4  -6    8.00    2.20
  -2   4  -7   21.80    2.70
   2   4   7   20.30    2.20
  -2   4  -7   21.40    2.50
   2   4   7   19.30    2.10
  -2   4  -7   24.20    2.10
  -2  -4  -7   19.60    2.90
  -2  -4  -7   24.90    2.40
   2   4   8   38.70    3.10
  -2   4  -8   40.80    3.50
  -2   4  -8   34.90    2.70
  -2   4  -8   31.50    3.30
   2   4   8   26.70    2.60
  -2  -4  -8   31.60    2.80
  -2  -4  -8   29.60    3.50
  -2   4  -9   22.30    3.40
  -2   4  -9   27.80    2.60
   2   4   9   26.90    2.70
   2   4   9   25.20    2.70
  -2   4  -9   32.10    3.30
  -2  -4  -9   29.50    2.90
  -2  -4  -9   21.60    3.50
   2   5 -10   30.40    3.70
  -2   5  10   25.30    2.70
   2  -5 -10   17.60    3.40
  -2  -5  10   30.10    3.20
   2  -5 -10   27.10    2.80
  -2   5   9    4.00    1.40
  -2   5   9    2.20    1.70
   2   5  -9    1.80    2.00
  -2   5   9    2.50    1.70
  -2  -5   9    3.80    2.10
   2  -5  -9    3.90    2.50
   2  -5  -9    3.80    1.90
  -2   5   8   17.70    2.00
   2   5  -8   17.10    1.50
  -2   5   8   19.00    1.80
   2   5  -8   15.60    2.40
  -2   5   8   18.50    2.00
  -2  -5   8   16.80    2.30
   2  -5  -8   17.40    2.70
   2  -5  -8   22.20    1.60
   2  -5  -8   18.70    2.20
   2   5  -7   14.90    2.20
  -2   5   7   17.50    1.60
   2   5  -7   16.90    1.40
   2   5  -7   16.70    1.40
  -2   5   7   15.10    1.80
  -2   5   7   17.60    1.80
  -2  -5   7   15.40    2.10
   2  -5  -7   20.80    1.70
   2  -5  -7   15.20    1.90
   2  -5  -7   19.90    2.60
  -2   5   6  671.33   14.00
  -2   5   6  668.33   14.00
   2   5  -6  675.73   13.90
  -2   5   6  669.13   14.00
   2   5  -6  666.53   15.30
  -2   5   6  651.83   14.40
   2   5  -6  664.13   13.50
   2  -5  -6  670.03   15.40
   2  -5  -6  677.93   14.50
  -2  -5   6  663.33   14.50
   2  -5  -6  660.03   13.80
   2   5  -5   31.90    2.50
   2   5  -5   30.10    1.80
  -2   5   5   33.70    2.10
  -2   5   5   34.60    1.70
  -2   5   5   35.40    1.90
   2   5  -5   34.40    1.20
   2   5  -5   33.00    1.20
   2  -5  -5   37.20    1.70
   2  -5  -5   30.80    2.60
   2  -5  -5   33.90    2.10
  -2  -5   5   34.20    2.20
   2   5  -4   78.79    2.80
  -2   5   4   77.69    2.80
   2   5  -4   79.59    3.30
  -2   5   4   85.49    2.70
   2   5  -4   82.69    1.80
  -2   5   4   81.09    2.30
   2   5  -4   85.39    1.90
  -2   5   4   79.39    2.80
  -2  -5   4   77.49    2.80
   2  -5  -4   81.79    3.30
   2  -5  -4   83.89    2.60
  -2  -5   4   82.69    2.10
   2  -5  -4   77.79    2.80
  -2   5   3   74.79    2.70
  -2   5   3   75.99    2.00
   2   5  -3   73.19    2.30
  -2   5   3   73.09    2.60
  -2   5   3   71.79    2.50
   2   5  -3   70.49    2.60
  -2   5   3   77.39    2.60
   2  -5  -3   74.89    2.50
   2  -5  -3   72.59    2.40
  -2  -5   3   70.39    2.10
  -2  -5   3   76.49    2.40
   2  -5  -3   78.99    2.80
   2  -5  -3   74.89    2.50
   2   5  -2  713.23   13.60
   2   5  -2  698.53   13.60
  -2   5   2  712.93   14.40
  -2   5   2  718.73   14.50
   2   5  -2  706.43   14.30
  -2   5   2  687.93   14.70
  -2   5   2  710.93   14.40
   2   5  -2  704.83   14.80
  -2   5   2  720.73   14.40
   2  -5  -2  706.33   14.40
   2  -5  -2  705.03   14.50
  -2  -5   2  707.83   14.20
   2  -5  -2  712.13   14.40
   2  -5  -2  692.53   14.30
  -2  -5   2  701.53   14.20
   2   5  -1  137.49    3.50
  -2   5   1  135.99    3.20
   2   5  -1  134.99    3.10
   2   5  -1  137.79    4.00
   2   5  -1  132.79    3.10
  -2   5   1  136.29    3.50
  -2   5   1  137.39    3.40
  -2   5   1  132.79    3.70
   2  -5  -1  142.39    3.30
  -2  -5   1  135.19    3.50
   2  -5  -1  133.89    3.20
   2  -5  -1  139.49    3.30
  -2  -5   1  134.89    3.40
   2  -5  -1  140.69    3.50
   2  -5  -1  124.39    3.50
  -2  -5   1  135.19    3.20
   2   5   0 1362.36   27.80
  -2   5   0 1435.46   27.00
   2   5   0 1391.36   26.70
   2   5   0 1338.27   27.00
   2   5   0 1376.66   27.00
   2   5   0 1383.96   27.40
  -2   5   0 1389.86   27.00
  -2   5   0 1392.56   27.00
  -2   5   0 1457.55   27.60
   2  -5   0 1372.56   26.90
  -2  -5   0 1380.06   27.30
   2  -5   0 1381.56   27.30
  -2  -5   0 1384.46   26.90
  -2  -5   0 1387.06   26.80
   2  -5   0 1377.76   26.90
  -2  -5   0 1377.26   27.30
   2  -5   0 1373.56   27.40
  -2  -5   0 1400.46   26.90
   2   5   1 1593.34   31.20
  -2   5  -1 1594.84   31.60
  -2   5  -1 1574.34   30.90
   2   5   1 1580.04   31.50
  -2   5  -1 1596.94   31.10
  -2   5  -1 1586.84   31.00
   2   5   1 1704.43   31.60
   2   5   1 1577.04   31.80
   2  -5   1 1606.84   30.90
  -2  -5  -1 1571.54   31.30
   2  -5   1 1604.34   30.70
  -2  -5  -1 1625.74   31.20
  -2  -5  -1 1554.74   31.10
   2  -5   1 1586.24   31.30
   2   5   2   23.20    1.80
  -2   5  -2   22.50    1.30
   2   5   2   27.00    1.80
  -2   5  -2   25.90    1.30
  -2   5  -2   22.10    1.30
   2   5   2   23.80    1.60
  -2   5  -2   22.70    1.90
   2  -5   2   23.40    0.80
  -2  -5  -2   22.30    1.60
   2  -5   2   22.50    0.80
  -2  -5  -2   23.10    1.60
   2  -5   2   24.70    1.50
  -2  -5  -2   22.80    0.80
  -2  -5  -2   24.30    2.30
  -2   5  -3   39.20    1.90
   2   5   3   38.10    2.00
  -2   5  -3   31.70    1.50
   2   5   3   33.00    2.10
  -2   5  -3   33.30    1.80
   2   5   3   35.90    2.20
  -2   5  -3   32.80    2.20
  -2  -5  -3   36.20    1.30
  -2  -5  -3   36.20    2.70
   2  -5   3   32.90    1.50
   2  -5   3   33.90    0.80
   2  -5   3   35.30    0.80
  -2  -5  -3   37.80    2.00
  -2   5  -4    2.20    1.10
  -2   5  -4    0.10    1.30
   2   5   4    0.90    0.90
   2   5   4    1.70    1.20
  -2   5  -4    1.20    0.80
   2  -5   4    1.80    0.80
  -2  -5  -4    2.00    1.20
  -2  -5  -4    2.30    1.50
  -2   5  -5 1023.00   22.00
  -2   5  -5 1054.09   21.00
  -2   5  -5 1033.80   21.70
   2   5   5 1027.70   21.50
   2   5   5 1054.69   21.30
   2   5   5 1036.90   21.60
  -2  -5  -5 1039.50   21.60
   2  -5   5 1022.30   20.60
  -2  -5  -5 1028.40   22.80
  -2   5  -6  363.36    8.50
  -2   5  -6  373.26    9.50
   2   5   6  356.46    9.10
   2   5   6  367.46    9.00
   2   5   6  374.86    8.60
  -2   5  -6  380.96    9.60
  -2  -5  -6  354.56    9.00
  -2  -5  -6  360.46   10.30
   2  -5   6  360.26    7.90
   2   5   7    8.90    1.90
  -2   5  -7   13.50    1.70
  -2   5  -7   14.00    2.30
   2   5   7   12.30    2.00
  -2   5  -7    9.00    2.00
  -2  -5  -7   11.40    2.10
  -2  -5  -7    9.60    2.60
   2   5   8   86.59    4.20
  -2   5  -8   95.29    4.80
   2   5   8   85.49    4.20
  -2   5  -8   85.19    5.00
  -2   5  -8   97.59    3.80
  -2  -5  -8   93.39    4.30
  -2  -5  -8   91.19    5.60
  -2   5  -9   11.90    2.90
   2   5   9   13.60    2.40
  -2   5  -9   16.10    2.80
   2   5   9   12.70    2.30
  -2  -5  -9   14.60    3.40
  -2  -5  -9   15.90    2.70
  -2   6  10   24.20    2.60
   2   6 -10   27.20    3.50
  -2   6  10   32.70    2.80
   2  -6 -10   27.80    2.90
  -2  -6  10   32.30    3.30
   2  -6 -10   16.20    3.40
  -2   6   9   25.60    2.50
  -2   6   9   28.60    2.60
   2   6  -9   23.10    2.90
  -2   6   9   21.20    2.10
   2  -6  -9   27.00    2.70
  -2  -6   9   22.20    2.80
   2  -6  -9   26.50    3.40
  -2   6   8   21.00    2.30
   2   6  -8   18.50    2.60
  -2   6   8   17.00    1.90
  -2   6   8   17.40    1.80
   2  -6  -8   20.80    2.90
   2  -6  -8   21.70    2.30
   2  -6  -8   19.90    1.70
  -2  -6   8   18.00    2.40
   2   6  -7   29.60    1.90
  -2   6   7   30.80    2.50
   2   6  -7   31.00    1.70
  -2   6   7   28.30    2.20
   2   6  -7   26.40    2.70
  -2   6   7   31.20    2.10
   2  -6  -7   30.40    2.60
  -2  -6   7   31.60    2.70
   2  -6  -7   32.30    2.00
   2  -6  -7   25.30    2.90
   2   6  -6   67.89    2.10
  -2   6   6   67.59    3.10
  -2   6   6   68.39    2.90
   2   6  -6   70.19    2.70
   2   6  -6   69.09    3.60
  -2   6   6   66.09    2.60
   2   6  -6   70.49    2.10
   2  -6  -6   66.79    2.70
   2  -6  -6   62.49    3.20
   2  -6  -6   71.69    3.90
  -2  -6   6   68.59    3.30
   2   6  -5   71.29    1.80
  -2   6   5   71.59    2.80
   2   6  -5   70.39    3.40
  -2   6   5   67.69    2.30
   2   6  -5   75.29    2.80
   2   6  -5   70.29    1.80
  -2   6   5   69.69    2.90
   2  -6  -5   68.59    2.60
  -2  -6   5   66.49    2.80
   2  -6  -5   67.89    3.50
  -2  -6   5   72.09    2.00
   2  -6  -5   68.79    2.90
  -2   6   4   12.90    1.30
   2   6  -4   11.80    1.50
   2   6  -4   15.40    1.50
  -2   6   4   13.20    1.10
  -2   6   4   12.70    1.50
  -2   6   4   14.80    1.40
  -2  -6   4   13.60    1.10
   2  -6  -4   14.90    1.40
   2  -6  -4   13.70    1.30
  -2  -6   4   13.60    1.30
   2  -6  -4   12.50    1.60
   2   6  -3   46.80    2.00
  -2   6   3   46.80    2.10
  -2   6   3   45.00    1.40
   2   6  -3   44.70    2.40
  -2   6   3   45.40    2.00
  -2   6   3   46.30    2.10
  -2   6   3   46.70    2.20
  -2  -6   3   48.30    2.00
   2  -6  -3   45.20    2.00
   2  -6  -3   44.20    2.00
   2  -6  -3   49.90    2.30
  -2  -6   3   46.80    1.80
  -2   6   2   -0.60    0.80
  -2   6   2    0.80    0.90
   2   6  -2    0.00    0.30
  -2   6   2    3.00    1.00
   2   6  -2    0.20    0.80
   2   6  -2   -0.20    0.90
  -2   6   2   -0.20    0.80
   2   6  -2    0.70    0.30
   2  -6  -2   -0.80    0.80
   2  -6  -2    1.00    0.80
  -2  -6   2    0.30    0.70
   2  -6  -2    0.40    0.80
   2  -6  -2   -1.20    0.80
   2  -6  -2   -0.20    0.60
  -2  -6   2   -0.10    0.70
  -2   6   1    3.70    0.90
   2   6  -1    3.30    0.60
   2   6  -1    3.60    0.90
   2   6  -1    2.40    1.10
   2   6  -1    3.70    0.60
  -2   6   1    3.20    1.10
  -2   6   1    3.60    0.80
  -2   6   1    3.50    0.70
   2   6  -1    3.70    0.60
  -2  -6   1    4.20    0.70
   2  -6  -1    2.70    0.90
   2  -6  -1    2.70    0.70
   2  -6  -1    1.80    0.90
  -2  -6   1    4.80    0.90
   2  -6  -1    2.70    0.70
   2   6   0   36.20    1.90
   2   6   0   31.10    1.50
  -2   6   0   34.00    1.30
   2   6   0   34.30    2.20
  -2   6   0   32.90    1.60
   2   6   0   36.10    1.50
  -2   6   0   37.90    2.10
   2   6   0   34.10    0.90
  -2   6   0   35.30    1.50
  -2  -6   0   34.10    1.30
  -2  -6   0   34.30    1.30
   2  -6   0   33.60    1.30
  -2  -6   0   35.80    1.80
   2  -6   0   36.70    1.30
  -2  -6   0   33.60    1.20
   2  -6   0   36.20    1.70
   2   6   1  304.87    7.00
  -2   6  -1  296.07    6.30
   2   6   1  297.67    6.60
  -2   6  -1  293.77    6.30
  -2   6  -1  303.67    7.10
  -2   6  -1  292.67    6.10
   2   6   1  304.17    7.30
   2  -6   1  292.47    5.80
  -2  -6  -1  296.97    6.50
   2  -6   1  292.37    6.60
  -2  -6  -1  260.47    6.30
  -2  -6  -1  296.37    6.80
   2  -6   1  295.07    5.80
   2   6   2    3.60    1.10
  -2   6  -2    3.10    0.70
  -2   6  -2    3.90    0.70
  -2   6  -2    2.40    1.10
   2   6   2    3.20    1.00
   2   6   2    2.10    1.10
  -2   6  -2    2.40    0.70
  -2  -6  -2    4.30    1.10
  -2  -6  -2    2.60    0.90
   2  -6   2    2.20    0.80
  -2   6  -3  140.89    4.40
  -2   6  -3  136.09    3.50
   2   6   3  132.49    4.00
  -2   6  -3  136.39    3.80
   2   6   3  133.39    4.20
   2   6   3  133.49    4.30
  -2  -6  -3  135.09    3.10
   2  -6   3  139.29    3.70
  -2  -6  -3  133.19    4.80
  -2  -6  -3  138.19    4.00
  -2  -6  -3  133.29    4.00
   2   6   4   10.60    1.60
  -2   6  -4   11.00    1.80
   2   6   4   12.20    1.60
  -2   6  -4    8.00    1.30
   2   6   4   11.40    1.60
  -2   6  -4   10.40    1.10
  -2  -6  -4   10.80    1.00
  -2  -6  -4   11.20    2.10
   2  -6   4   10.70    1.20
  -2  -6  -4   11.30    1.50
   2   6   5  175.78    5.20
  -2   6  -5  174.48    5.80
   2   6   5  178.98    5.40
  -2   6  -5  179.28    5.40
  -2   6  -5  172.68    4.60
  -2  -6  -5  174.88    5.30
   2  -6   5  175.48    4.50
  -2  -6  -5  169.18    6.30
   2   6   6   26.00    2.30
  -2   6  -6   23.60    2.00
  -2   6  -6   24.20    2.40
   2   6   6   25.40    2.40
   2   6   6   26.40    2.30
  -2   6  -6   21.30    2.50
  -2  -6  -6   23.60    2.90
   2  -6   6   23.40    1.60
  -2  -6  -6   23.80    2.30
  -2   6  -7   25.70    2.80
   2   6   7   27.10    2.50
  -2   6  -7   26.60    2.30
  -2   6  -7   27.50    2.90
   2   6   7   25.50    2.70
  -2  -6  -7   27.50    3.40
  -2  -6  -7   25.40    2.50
   2   6   8    0.50    1.80
  -2   6  -8    0.30    1.90
   2   6   8    1.30    1.90
  -2   6  -8   -2.50    1.70
  -2  -6  -8    0.40    1.70
  -2  -6  -8   -1.50    2.30
  -2   6  -9   -2.80    2.20
   2   6   9   -0.20    2.00
  -2   6  -9   -0.20    2.10
   2   6   9   -1.00    1.80
  -2  -6  -9    0.50    2.00
  -2  -6  -9    0.60    2.70
   2   7 -10   24.50    3.30
  -2   7  10   23.30    2.70
   2  -7 -10   21.60    2.90
  -2  -7  10   24.20    3.10
   2  -7 -10   22.80    3.80
  -2   7   9    6.40    2.00
   2   7  -9    8.70    2.40
  -2   7   9    8.90    1.80
  -2   7   9   10.00    1.90
   2  -7  -9    8.00    2.80
   2  -7  -9    9.20    2.00
  -2  -7   9    9.60    2.30
  -2   7   8   71.79    3.90
  -2   7   8   73.49    3.40
  -2   7   8   70.09    3.30
   2   7  -8   73.89    4.60
   2  -7  -8   73.19    4.80
  -2  -7   8   65.59    3.80
   2  -7  -8   73.39    3.80
   2  -7  -8   75.49    3.10
  -2   7   7    3.30    1.60
  -2   7   7    4.10    1.20
  -2   7   7    2.80    1.30
   2   7  -7    3.90    1.10
   2   7  -7    2.20    1.80
   2  -7  -7    4.40    2.10
  -2  -7   7    2.20    1.60
   2  -7  -7    2.60    1.30
   2  -7  -7    2.40    1.50
   2   7  -6   -0.20    0.60
   2   7  -6    0.00    1.00
  -2   7   6   -0.40    0.90
  -2   7   6    0.30    1.10
   2   7  -6    0.10    1.40
  -2   7   6    0.90    1.30
   2  -7  -6    0.70    1.20
  -2  -7   6   -0.50    0.80
   2  -7  -6    1.40    1.80
  -2  -7   6   -0.80    1.30
   2  -7  -6   -1.40    1.30
   2   7  -5   89.49    3.40
  -2   7   5   84.79    2.60
  -2   7   5   88.19    3.30
  -2   7   5   94.49    3.40
   2   7  -5   91.69    3.90
   2   7  -5   92.59    2.00
   2   7  -5   94.79    2.10
   2  -7  -5   84.99    3.10
   2  -7  -5   96.39    4.20
  -2  -7   5   91.99    2.50
   2  -7  -5   83.89    3.30
  -2  -7   5   88.69    3.30
   2   7  -4   92.29    3.60
   2   7  -4   90.89    3.00
  -2   7   4   97.19    3.30
  -2   7   4   92.09    3.20
  -2   7   4   90.89    2.40
   2   7  -4   89.09    3.30
  -2   7   4   88.39    3.30
   2  -7  -4   88.79    3.60
  -2  -7   4   93.39    3.10
   2  -7  -4   90.29    3.10
   2  -7  -4   93.39    3.20
  -2  -7   4   93.39    2.70
  -2   7   3   31.70    1.90
  -2   7   3   31.80    1.90
  -2   7   3   43.50    2.20
   2   7  -3   27.40    2.10
   2   7  -3   32.90    1.80
  -2  -7   3   30.90    1.60
  -2  -7   3   32.30    1.60
   2  -7  -3   28.80    1.80
   2  -7  -3   32.70    2.10
   2  -7  -3   32.10    1.80
   2   7  -2    1.80    1.10
   2   7  -2    2.70    0.40
  -2   7   2    1.50    0.90
  -2   7   2    0.30    0.90
   2   7  -2    2.80    0.80
   2   7  -2    3.10    0.40
   2   7  -2    2.00    0.90
  -2  -7   2    2.10    0.70
  -2  -7   2    2.20    0.80
   2  -7  -2    2.00    0.80
   2  -7  -2    1.60    0.80
   2  -7  -2    0.10    0.80
   2  -7  -2    1.40    1.00
   2   7  -1    0.10    0.50
   2   7  -1   -0.20    0.60
  -2   7   1    0.20    0.80
   2   7  -1    1.00    0.90
   2   7  -1   -0.60    0.50
  -2   7   1    0.50    0.70
  -2   7   1    0.90    0.90
   2   7  -1   -0.40    0.90
   2  -7  -1    0.00    0.90
  -2  -7   1   -0.30    0.60
  -2  -7   1    0.40    0.80
   2  -7  -1    0.00    0.60
   2  -7  -1   -0.90    0.60
  -2   7   0  680.13   13.40
   2   7   0  675.03   14.10
   2   7   0  668.03   13.50
  -2   7   0  672.43   14.10
   2   7   0  703.93   13.80
   2   7   0  678.23   14.60
  -2   7   0  660.03   13.50
  -2   7   0  643.04   14.00
   2   7   0  672.33   13.00
  -2  -7   0  667.33   13.10
   2  -7   0  666.53   13.90
  -2  -7   0  659.63   13.20
   2  -7   0  654.33   13.10
  -2  -7   0  637.54   13.80
  -2  -7   0  663.03   13.10
   2  -7   0  649.43   13.10
   2   7   1    0.50    1.10
   2   7   1   -0.60    1.00
  -2   7  -1    1.10    1.00
  -2   7  -1    0.30    0.60
   2   7   1    0.10    0.80
  -2   7  -1    1.10    0.50
  -2   7  -1    1.40    0.70
  -2  -7  -1    1.90    0.60
  -2  -7  -1    0.80    1.00
   2  -7   1    1.40    0.90
  -2  -7  -1    0.90    0.70
   2   7   2   14.80    1.40
  -2   7  -2   13.00    1.00
  -2   7  -2   12.20    1.50
   2   7   2   11.00    1.40
   2   7   2   12.00    1.60
  -2   7  -2   14.30    1.20
  -2   7  -2   11.70    1.20
   2  -7   2   16.00    1.40
  -2  -7  -2   15.30    1.50
  -2  -7  -2   13.70    1.30
  -2   7  -3    3.00    0.80
   2   7   3    2.60    1.10
  -2   7  -3    1.40    1.30
  -2   7  -3    2.10    0.90
   2   7   3    4.60    1.30
   2   7   3    2.10    1.20
  -2  -7  -3    2.30    0.50
  -2  -7  -3    2.00    1.50
   2  -7   3    2.20    1.00
  -2  -7  -3    2.80    1.10
  -2  -7  -3    1.70    1.10
   2   7   4   90.39    3.80
  -2   7  -4   87.19    2.70
  -2   7  -4   88.19    3.90
   2   7   4   84.79    3.40
   2   7   4   84.69    3.50
  -2   7  -4   90.29    3.20
  -2  -7  -4   81.59    3.40
  -2  -7  -4   83.69    4.30
  -2  -7  -4   88.29    2.40
   2  -7   4   84.79    2.90
   2   7   5  199.38    5.90
   2   7   5  196.58    5.80
  -2   7  -5  190.78    4.90
  -2   7  -5  181.28    6.20
  -2   7  -5  199.48    5.70
  -2  -7  -5  203.68    6.80
  -2  -7  -5  197.28    5.80
   2  -7   5  200.68    5.00
  -2   7  -6  380.56    8.50
  -2   7  -6  378.96    9.50
   2   7   6  368.26    9.10
   2   7   6  360.96    9.40
  -2   7  -6  365.76    9.90
  -2  -7  -6  365.56   10.70
  -2  -7  -6  371.26    9.30
   2  -7   6  363.76    8.20
  -2   7  -7    2.10    1.90
  -2   7  -7   -0.30    1.70
   2   7   7    2.60    1.60
   2   7   7   -1.70    1.60
  -2  -7  -7    1.90    2.30
  -2  -7  -7    0.90    1.60
  -2   7  -8   41.90    4.00
  -2   7  -8   51.49    4.10
   2   7   8   51.29    3.50
   2   7   8   41.70    3.50
  -2  -7  -8   53.59    4.90
  -2  -7  -8   54.99    3.70
   2   7   9   -0.60    1.80
   2   7   9   -1.00    2.00
  -2  -7  -9    0.10    2.60
  -2  -7  -9   -1.80    1.90
   2   8 -10   73.99    5.20
  -2   8  10   73.49    4.20
  -2  -8  10   77.89    4.70
   2  -8 -10   71.69    5.80
   2  -8 -10   83.09    4.50
  -2   8   9   -1.40    1.70
   2   8  -9    0.80    2.00
  -2   8   9    0.40    1.60
   2  -8  -9    0.40    1.40
   2  -8  -9   -1.40    1.60
   2  -8  -9   -2.70    2.40
  -2  -8   9    3.20    2.30
   2   8  -8   71.09    4.40
  -2   8   8   80.49    3.60
  -2   8   8   74.79    3.80
   2  -8  -8   73.59    3.30
   2  -8  -8   73.69    4.90
   2  -8  -8   75.19    3.90
  -2  -8   8   70.99    3.90
  -2   8   7   58.99    2.70
  -2   8   7   62.89    3.20
   2   8  -7   59.39    2.90
   2   8  -7   66.09    3.90
  -2   8   7   60.19    3.30
   2  -8  -7   51.69    3.20
   2  -8  -7   62.09    3.00
   2  -8  -7   51.39    4.10
  -2  -8   7   58.59    3.30
  -2   8   6  216.98    6.10
  -2   8   6  206.58    5.80
   2   8  -6  211.18    5.90
   2   8  -6  203.18    6.70
  -2   8   6  209.28    5.10
  -2  -8   6  197.58    4.90
   2  -8  -6  209.38    6.90
   2  -8  -6  210.28    6.00
  -2  -8   6  208.18    5.90
   2  -8  -6  213.48    5.70
  -2   8   5    2.50    0.80
   2   8  -5    2.70    1.40
   2   8  -5    1.50    1.10
   2   8  -5    2.90    0.30
  -2   8   5    3.30    1.20
  -2   8   5    1.10    1.40
   2  -8  -5    1.70    1.20
   2  -8  -5    1.10    1.40
  -2  -8   5    2.90    1.20
   2  -8  -5    1.80    1.60
  -2  -8   5    2.60    0.90
  -2   8   4    9.40    1.30
  -2   8   4   10.00    1.50
  -2   8   4   10.70    1.40
   2   8  -4    8.10    1.20
  -2   8   4   10.50    0.80
   2   8  -4    7.20    1.40
   2  -8  -4    9.50    1.50
   2  -8  -4    9.00    1.50
  -2  -8   4   11.80    1.40
   2  -8  -4    9.20    1.60
  -2  -8   4   10.20    1.10
  -2   8   3  460.25   10.40
  -2   8   3  475.65   10.60
  -2   8   3  476.65   10.40
   2   8  -3  490.35    9.20
   2   8  -3  493.85   10.50
   2   8  -3  471.35   11.10
   2   8  -3  477.15   10.50
   2   8  -3  471.45    9.10
  -2  -8   3  470.75   10.10
   2  -8  -3  465.25   10.30
   2  -8  -3  466.15   10.70
   2  -8  -3  459.65   10.50
  -2  -8   3  474.05   10.10
  -2   8   2   12.40    1.30
  -2   8   2   10.80    1.40
   2   8  -2   13.30    0.80
   2   8  -2   15.80    1.40
  -2   8   2   14.70    1.40
  -2   8   2   12.50    1.30
   2   8  -2   13.00    1.60
   2   8  -2   12.80    0.90
   2   8  -2   14.10    1.40
   2  -8  -2   12.80    1.40
   2  -8  -2   16.40    1.20
  -2  -8   2   16.20    1.30
  -2  -8   2   11.50    1.30
   2  -8  -2   13.50    1.20
  -2   8   1    0.10    1.00
   2   8  -1   -0.40    0.60
   2   8  -1    0.10    0.60
   2   8  -1    0.60    1.00
  -2   8   1    0.40    0.80
  -2   8   1   -0.20    1.00
   2   8  -1   -0.80    1.10
   2   8  -1    0.40    0.60
  -2   8   1   -1.20    0.70
   2  -8  -1   -0.30    0.60
   2  -8  -1    0.70    1.00
  -2  -8   1   -0.90    0.50
  -2  -8   1    1.30    1.00
   2  -8  -1    0.60    0.70
   2   8   0  178.98    5.00
  -2   8   0  185.58    5.00
   2   8   0  189.38    5.60
  -2   8   0  188.78    4.50
   2   8   0  185.88    4.00
   2   8   0  178.78    4.40
  -2   8   0  184.08    4.40
  -2  -8   0  189.38    4.90
   2  -8   0  183.58    4.90
  -2  -8   0  183.08    3.90
   2  -8   0  183.08    3.90
  -2  -8   0  183.58    3.90
  -2  -8   0  184.08    4.10
   2  -8   0  186.78    3.90
  -2   8  -1  134.39    4.10
  -2   8  -1  133.19    3.40
   2   8   1  130.89    3.60
   2   8   1  123.99    4.50
   2   8   1  133.09    4.10
  -2  -8  -1  126.59    3.40
  -2  -8  -1  125.69    3.90
  -2  -8  -1  131.09    3.10
   2  -8   1  128.69    3.80
  -2  -8  -1  131.29    3.30
  -2   8  -2   15.90    1.80
   2   8   2   17.40    1.50
  -2   8  -2   17.40    1.30
   2   8   2   16.50    1.60
  -2   8  -2   17.00    1.30
   2   8   2   15.40    1.80
   2  -8   2   17.10    1.50
  -2  -8  -2   14.80    1.40
  -2  -8  -2   15.10    1.60
  -2   8  -3    1.10    0.90
   2   8   3    2.30    1.30
   2   8   3    0.90    1.20
   2   8   3    1.60    1.30
  -2   8  -3    1.70    0.80
  -2   8  -3    2.90    1.50
  -2  -8  -3    1.00    1.20
   2  -8   3    0.60    1.10
  -2  -8  -3    1.90    0.30
  -2  -8  -3    2.00    1.30
   2   8   4   48.90    3.30
  -2   8  -4   52.89    3.30
  -2   8  -4   50.59    2.10
   2   8   4   52.89    3.20
   2   8   4   56.59    2.90
  -2   8  -4   50.29    2.50
   2  -8   4   48.60    2.40
  -2  -8  -4   56.29    2.90
  -2  -8  -4   44.40    2.60
  -2  -8  -4   54.79    3.70
   2   8   5  176.18    5.70
   2   8   5  177.88    5.60
   2   8   5  177.48    5.70
  -2   8  -5  186.28    4.70
  -2   8  -5  167.88    6.00
  -2   8  -5  174.38    5.40
  -2  -8  -5  184.38    5.50
  -2  -8  -5  176.18    6.70
   2  -8   5  179.88    4.70
  -2   8  -6  333.67    9.40
  -2   8  -6  348.57    9.00
   2   8   6  334.47    8.70
   2   8   6  329.97    8.90
   2  -8   6  340.07    7.80
  -2  -8  -6  333.67    8.80
  -2  -8  -6  347.57   10.30
   2   8   7    2.30    1.70
  -2   8  -7   -1.90    1.60
  -2   8  -7    2.30    1.90
   2   8   7   -0.50    1.70
  -2  -8  -7   -0.80    2.10
  -2  -8  -7   -0.60    1.80
  -2   8  -8    6.50    2.30
   2   8   8    3.50    2.00
   2   8   8    2.00    2.10
  -2  -8  -8    7.70    2.10
  -2  -8  -8    7.90    2.80
   2   9  -9   20.00    2.90
  -2   9   9   20.00    2.80
  -2   9   9   17.20    2.30
  -2  -9   9   23.80    3.10
   2  -9  -9   20.90    2.30
   2  -9  -9   22.90    2.80
   2  -9  -9   15.90    3.20
   2   9  -8    4.40    2.10
  -2   9   8    4.90    1.70
  -2   9   8    6.40    1.90
   2  -9  -8   -0.50    2.20
   2  -9  -8    5.70    2.10
  -2  -9   8    7.80    2.10
   2  -9  -8    6.20    1.80
  -2   9   7   93.19    3.80
   2   9  -7   91.99    3.80
   2   9  -7   87.99    4.50
  -2   9   7   89.59    4.10
   2  -9  -7   93.49    4.10
  -2  -9   7   98.69    4.30
   2  -9  -7   94.39    5.20
   2  -9  -7   87.99    3.80
   2   9  -6   25.70    2.40
  -2   9   6   23.00    2.10
   2   9  -6   22.00    2.50
  -2   9   6   27.00    2.40
   2  -9  -6   21.70    2.60
  -2  -9   6   23.00    2.20
  -2  -9   6   25.20    2.00
   2  -9  -6   24.20    2.20
   2  -9  -6   24.00    2.30
   2   9  -5  185.38    5.20
   2   9  -5  171.48    5.50
   2   9  -5  179.18    5.90
   2   9  -5  177.28    5.40
  -2   9   5  183.98    5.30
  -2   9   5  179.48    5.40
   2  -9  -5  181.58    5.30
   2  -9  -5  175.48    5.30
   2  -9  -5  178.08    5.90
  -2  -9   5  169.68    5.00
  -2  -9   5  177.38    4.60
  -2   9   4  169.18    5.00
  -2   9   4  175.38    5.20
   2   9  -4  170.28    5.40
  -2   9   4  172.68    4.90
   2   9  -4  165.18    4.80
   2   9  -4  162.78    5.00
   2  -9  -4  169.78    5.00
   2  -9  -4  181.28    4.90
  -2  -9   4  166.28    4.70
  -2  -9   4  166.48    4.50
   2  -9  -4  171.18    5.50
   2   9  -3   37.20    1.10
   2   9  -3   35.90    2.70
   2   9  -3   34.00    2.10
  -2   9   3   36.90    2.20
   2   9  -3   35.70    2.20
   2   9  -3   36.80    1.10
  -2   9   3   33.00    2.20
  -2   9   3   37.20    2.40
  -2  -9   3   33.30    1.90
   2  -9  -3   30.90    2.30
   2  -9  -3   36.30    2.50
   2  -9  -3   42.70    2.20
  -2  -9   3   36.80    1.90
  -2   9   2   16.90    1.70
   2   9  -2   14.50    1.80
   2   9  -2   17.30    1.00
  -2   9   2   14.40    1.70
   2   9  -2   15.90    1.00
  -2   9   2   15.60    1.50
   2   9  -2   13.80    1.30
   2   9  -2   18.90    1.80
  -2   9   2   14.80    1.40
   2  -9  -2   14.70    1.30
   2  -9  -2   17.10    1.30
  -2  -9   2   16.80    1.30
   2  -9  -2   16.50    1.70
  -2  -9   2   15.70    1.50
   2   9  -1  228.28    5.10
  -2   9   1  233.98    6.10
   2   9  -1  230.58    5.10
   2   9  -1  216.38    5.90
  -2   9   1  219.08    5.50
  -2   9   1  220.78    5.50
   2   9  -1  229.18    6.60
  -2   9   1  216.28    5.80
   2  -9  -1  227.28    5.00
   2  -9  -1  222.08    5.00
  -2  -9   1  224.48    5.00
   2  -9  -1  218.18    5.80
  -2  -9   1  224.38    5.70
  -2   9   0    0.10    0.80
   2   9   0    1.80    0.90
   2   9   0    1.40    1.20
   2   9   0    2.10    1.40
  -2   9   0    2.00    0.90
  -2   9   0    0.60    1.10
   2   9   0    1.50    0.60
   2  -9   0    2.90    0.30
   2  -9   0    2.20    1.20
   2  -9   0    2.10    0.30
  -2  -9   0    2.10    1.20
  -2  -9   0    2.20    0.60
   2   9   1    1.80    1.00
   2   9   1    0.90    1.30
  -2   9  -1    2.10    1.20
  -2   9  -1    0.40    0.80
  -2   9  -1    1.20    0.70
   2   9   1    0.10    1.20
  -2  -9  -1    0.80    0.80
  -2  -9  -1   -1.70    1.10
  -2  -9  -1    1.10    0.60
   2  -9   1    0.50    1.10
  -2  -9  -1    0.80    0.50
   2   9   2   58.19    3.50
  -2   9  -2   60.79    2.10
  -2   9  -2   58.49    2.20
   2   9   2   58.89    3.00
   2   9   2   60.89    2.70
  -2   9  -2   57.59    3.20
  -2  -9  -2   56.89    2.80
  -2  -9  -2   57.39    2.40
  -2  -9  -2   60.09    1.90
   2  -9   2   59.09    2.70
   2   9   3   18.50    1.90
  -2   9  -3   22.60    2.30
   2   9   3   19.20    2.10
  -2   9  -3   23.00    1.50
   2   9   3   19.70    2.20
  -2   9  -3   21.40    1.80
   2  -9   3   21.90    1.80
  -2  -9  -3   24.60    2.10
  -2  -9  -3   21.40    2.10
   2   9   4   -0.30    1.50
  -2   9  -4   -2.10    1.50
   2   9   4   -0.10    1.40
  -2   9  -4   -0.30    0.80
  -2   9  -4   -1.30    1.00
   2   9   4    0.00    1.40
  -2  -9  -4    2.20    1.50
   2  -9   4    0.60    1.20
  -2  -9  -4   -0.40    1.70
  -2  -9  -4   -0.20    1.30
  -2   9  -5  521.15   11.90
   2   9   5  504.55   12.20
   2   9   5  524.45   12.50
  -2   9  -5  510.85   12.70
   2   9   5  528.15   12.60
  -2  -9  -5  508.45   13.40
   2  -9   5  530.85   11.40
  -2  -9  -5  530.05   12.10
  -2   9  -6  147.49    5.80
   2   9   6  134.59    5.20
  -2   9  -6  145.29    5.20
   2   9   6  139.99    5.20
  -2  -9  -6  141.09    5.10
  -2  -9  -6  138.99    6.30
   2  -9   6  138.39    4.40
   2   9   7    6.90    2.10
  -2   9  -7   10.40    2.50
   2   9   7    7.50    2.00
  -2  -9  -7   11.10    2.30
  -2  -9  -7   10.70    2.70
   2   9   8    1.00    1.90
   2   9   8   -3.50    2.10
  -2   9  -8    2.00    2.30
  -2  -9  -8    2.50    2.40
  -2  -9  -8    1.60    1.90
  -2  10   9   16.20    2.60
   2  10  -9   13.40    2.60
  -2  10   9    8.20    2.20
   2  10  -9   15.20    2.90
   2 -10  -9   15.70    2.50
   2 -10  -9   16.20    3.20
  -2 -10   9   17.00    2.70
   2 -10  -9   15.40    2.10
   2  10  -8   44.60    3.60
  -2  10   8   45.50    3.50
  -2  10   8   42.40    3.40
   2  10  -8   42.00    4.00
  -2 -10   8   43.00    3.70
   2 -10  -8   44.30    3.60
   2 -10  -8   40.60    4.20
   2 -10  -8   37.90    3.10
   2  10  -7    3.30    1.70
   2  10  -7    3.20    1.40
   2  10  -7    4.20    2.00
  -2  10   7    4.30    1.60
  -2  10   7    0.70    1.80
   2 -10  -7    3.90    1.70
  -2 -10   7    3.90    1.80
   2 -10  -7    6.70    1.80
   2 -10  -7    1.50    2.00
   2  10  -6    6.80    1.70
   2  10  -6    5.40    1.50
   2  10  -6    2.10    1.70
   2  10  -6    5.50    1.50
  -2  10   6    5.20    1.60
  -2  10   6    5.00    1.70
   2 -10  -6    6.40    2.20
  -2 -10   6    4.10    1.70
   2 -10  -6    6.00    1.60
   2 -10  -6    6.20    1.80
  -2  10   5   68.39    3.30
   2  10  -5   67.29    3.10
   2  10  -5   67.59    3.70
   2  10  -5   67.79    3.30
  -2  10   5   65.49    3.30
   2  10  -5   73.49    3.60
   2 -10  -5   66.49    3.20
   2 -10  -5   69.29    3.80
  -2 -10   5   65.09    2.90
  -2 -10   5   67.39    2.70
   2 -10  -5   70.39    3.50
  -2  10   4  262.07    7.00
  -2  10   4  260.87    6.90
   2  10  -4  264.37    6.90
   2  10  -4  264.17    6.80
   2  10  -4  255.77    7.40
  -2  10   4  262.57    6.60
  -2 -10   4  260.17    6.40
   2 -10  -4  260.17    6.60
   2 -10  -4  259.57    7.20
   2 -10  -4  260.87    6.90
  -2 -10   4  262.87    6.40
  -2  10   3   14.00    1.60
  -2  10   3   14.20    1.80
  -2  10   3   15.40    1.70
   2  10  -3   13.60    1.50
   2  10  -3   13.40    2.00
   2  10  -3   16.80    0.90
   2  10  -3   14.30    1.80
  -2 -10   3   13.40    1.50
   2 -10  -3   15.40    1.50
   2 -10  -3   15.60    1.90
  -2 -10   3   15.80    1.40
   2  10  -2  644.14   13.10
  -2  10   2  650.03   13.90
   2  10  -2  673.43   13.20
   2  10  -2  664.23   14.40
   2  10  -2  655.03   15.20
  -2  10   2  680.13   14.20
  -2  10   2  652.43   14.40
   2  10  -2  657.03   13.70
  -2 -10   2  646.74   14.00
   2 -10  -2  644.54   13.50
  -2 -10   2  653.23   13.40
   2 -10  -2  637.24   13.40
   2 -10  -2  655.63   14.30
  -2  10   1  828.82   17.40
   2  10  -1  849.22   18.00
   2  10  -1  838.42   16.90
  -2  10   1  857.91   18.10
   2  10  -1  849.81   16.90
   2  10  -1  850.61   18.80
  -2  10   1  812.22   17.60
  -2  10   1  851.51   17.40
  -2 -10   1  852.61   17.70
   2 -10  -1  850.91   17.80
   2 -10  -1  840.42   16.70
  -2 -10   1  834.72   16.70
   2 -10  -1  826.22   16.60
  -2  10   0  328.17    7.40
  -2  10   0  335.47    8.30
  -2  10   0  323.17    7.40
   2  10   0  314.37    8.80
   2  10   0  334.37    7.40
  -2  10   0  328.47    8.00
   2  10   0  328.27    8.20
   2  10   0  325.97    6.80
   2 -10   0  317.47    7.90
  -2 -10   0  319.17    7.90
  -2  10  -1    0.20    0.80
   2  10   1    1.00    0.90
  -2  10  -1   -0.50    0.80
  -2  10  -1   -0.50    1.20
   2  10   1    0.20    1.40
   2  10   1    0.20    1.40
   2 -10   1   -1.10    1.20
  -2 -10  -1   -1.70    1.20
  -2 -10  -1    0.70    0.70
  -2 -10  -1    0.50    0.60
  -2  10  -2   94.19    4.00
   2  10   2   90.79    4.30
   2  10   2   90.79    3.80
  -2  10  -2   87.39    2.90
  -2  10  -2   88.59    2.80
   2  10   2   91.29    3.30
  -2 -10  -2   95.09    3.10
  -2 -10  -2   91.29    3.70
   2 -10   2   89.99    3.40
  -2  10  -3   34.10    2.10
  -2  10  -3   34.30    1.80
   2  10   3   35.20    3.30
  -2  10  -3   33.00    3.10
   2  10   3   27.60    2.40
   2  10   3   29.90    2.60
  -2 -10  -3   35.90    2.70
  -2 -10  -3   32.90    2.30
   2 -10   3   32.50    2.40
   2  10   4    6.50    1.70
   2  10   4    6.00    1.80
   2  10   4    6.90    1.90
  -2  10  -4    5.50    1.80
  -2  10  -4    5.30    1.30
  -2 -10  -4    7.10    1.60
   2 -10   4    5.00    1.40
  -2 -10  -4    9.70    1.90
  -2  10  -5   46.50    3.50
   2  10   5   45.60    3.50
   2  10   5   42.60    3.30
   2  10   5   50.59    3.20
  -2 -10  -5   46.60    2.90
   2 -10   5   48.20    2.50
  -2 -10  -5   40.50    3.10
  -2 -10  -5   50.39    4.10
   2  10   6    0.80    1.70
  -2  10  -6   -0.40    2.00
   2  10   6   -1.20    1.80
  -2 -10  -6    1.60    2.20
  -2 -10  -6   -1.30    1.60
   2  10   7   17.50    2.60
  -2  10  -7   21.50    3.00
  -2 -10  -7   19.20    3.20
  -2 -10  -7   17.60    2.50
  -2  11   8   31.70    3.10
   2  11  -8   27.10    3.20
  -2  11   8   30.40    2.90
   2  11  -8   32.60    3.30
   2 -11  -8   33.00    2.90
  -2 -11   8   31.10    3.00
   2 -11  -8   32.20    3.60
   2 -11  -8   29.20    3.00
   2  11  -7   -0.70    1.60
   2  11  -7    1.80    1.40
  -2  11   7    0.30    1.50
   2  11  -7    0.30    1.40
  -2  11   7   -1.30    1.70
   2  11  -7    3.40    1.80
   2 -11  -7   -0.60    1.60
   2 -11  -7    1.10    2.00
   2 -11  -7    0.00    1.80
  -2 -11   7   -1.50    1.60
  -2  11   6   21.00    2.20
   2  11  -6   21.40    2.30
  -2  11   6   22.30    2.40
   2  11  -6   20.30    2.30
   2  11  -6   20.70    2.40
   2  11  -6   20.10    2.10
   2 -11  -6   21.00    2.30
   2 -11  -6   20.80    2.30
  -2 -11   6   20.10    2.30
   2 -11  -6   19.60    2.50
  -2  11   5   34.80    3.00
   2  11  -5   32.20    2.40
   2  11  -5   27.70    2.80
  -2  11   5   32.20    2.70
   2  11  -5   22.10    2.40
   2  11  -5   33.30    2.60
  -2 -11   5   29.70    2.40
   2 -11  -5   30.40    2.50
   2 -11  -5   30.00    2.90
  -2 -11   5   28.80    2.20
   2 -11  -5   35.50    2.80
  -2  11   4   10.20    1.70
  -2  11   4   14.30    1.60
   2  11  -4   14.50    1.80
   2  11  -4   13.40    2.00
   2  11  -4   11.10    1.70
  -2  11   4    8.80    1.80
   2 -11  -4   13.10    1.60
   2 -11  -4   11.40    1.80
  -2 -11   4   10.90    1.50
   2 -11  -4   11.70    1.90
  -2 -11   4   13.80    1.60
   2  11  -3   10.90    1.50
  -2  11   3   10.00    1.60
   2  11  -3    6.90    1.80
   2  11  -3   11.40    1.70
  -2  11   3    8.00    1.70
  -2  11   3    9.10    1.70
   2 -11  -3   14.20    2.00
  -2 -11   3   11.90    1.70
  -2 -11   3   13.50    1.40
   2 -11  -3    8.50    1.30
   2  11  -2  286.27    8.40
  -2  11   2  291.87    7.70
   2  11  -2  283.37    6.30
   2  11  -2  291.17    6.90
  -2  11   2  283.57    7.20
   2  11  -2  290.97    7.70
  -2  11   2  304.37    7.40
   2 -11  -2  288.77    6.50
  -2 -11   2  290.77    7.30
   2 -11  -2  294.57    7.60
  -2 -11   2  282.77    6.40
  -2  11   1  387.16    8.90
   2  11  -1  392.86    8.50
  -2  11   1  393.36    9.70
   2  11  -1  392.56    8.50
   2  11  -1  396.66    9.70
  -2  11   1  386.96    9.30
   2  11  -1  396.16   10.40
   2 -11  -1  397.46    9.50
  -2 -11   1  389.06    9.30
   2 -11  -1  383.36    8.00
   2  11   0   68.29    2.70
   2  11   0   62.99    2.10
  -2  11   0   69.69    3.50
   2  11   0   75.79    4.00
  -2  11   0   69.49    2.70
  -2  11   0   68.59    3.30
   2  11   0   70.99    3.50
   2 -11   0   66.49    3.20
  -2 -11   0   64.99    3.20
   2  11   1    0.10    1.00
   2  11   1    0.00    1.50
  -2  11  -1   -0.30    0.90
  -2  11  -1    0.70    1.40
   2  11   1    1.40    1.50
   2 -11   1    1.80    1.40
  -2 -11  -1    0.80    1.40
  -2 -11  -1    0.20    0.60
  -2  11  -2  180.68    4.70
   2  11   2  169.98    5.70
   2  11   2  179.98    6.40
   2  11   2  185.78    5.30
  -2  11  -2  180.78    5.70
  -2  11  -2  179.78    4.60
  -2 -11  -2  183.78    4.70
  -2 -11  -2  178.18    5.60
   2 -11   2  189.78    5.50
   2  11   3   10.00    2.20
  -2  11  -3   12.60    2.10
   2  11   3   12.00    2.00
   2  11   3   13.40    1.90
  -2 -11  -3   14.20    2.00
  -2 -11  -3   13.40    1.50
   2 -11   3   14.90    1.80
  -2  11  -4  116.89    4.90
   2  11   4  112.39    5.00
   2  11   4  125.59    4.50
   2  11   4  113.49    4.70
  -2 -11  -4  117.89    4.60
  -2 -11  -4  117.79    4.10
   2 -11   4  113.19    4.10
   2  11   5   -0.90    1.60
   2  11   5    0.70    1.80
  -2  11  -5    2.10    1.90
   2  11   5   -0.80    1.50
  -2 -11  -5   -0.60    1.30
   2 -11   5   -0.60    1.30
  -2 -11  -5   -0.90    1.60
   2  11   6   64.69    3.80
   2  11   6   67.39    4.10
  -2  11  -6   63.29    4.40
   2  11   6   64.69    4.10
  -2 -11  -6   64.29    3.60
  -2  11  -7   16.50    3.00
   2  11   7   18.00    2.90
  -2 -11  -7   17.40    2.50
  -2 -11  -7   21.20    3.30
  -2  12   8  215.98    7.40
   2  12  -8  238.68    7.80
  -2  12   8  232.08    7.40
   2  12  -8  217.78    7.90
   2 -12  -8  223.18    7.10
   2 -12  -8  244.88    7.30
   2 -12  -8  239.68    8.70
   2  12  -7    5.40    1.90
   2  12  -7    7.10    1.80
  -2  12   7    5.00    2.00
   2  12  -7    3.60    1.80
  -2  12   7    3.70    2.20
   2  12  -7    2.80    1.90
   2 -12  -7    5.40    1.80
   2 -12  -7    8.90    2.40
  -2 -12   7    4.80    1.90
   2 -12  -7    4.70    2.10
   2  12  -6   18.90    2.10
  -2  12   6   23.90    2.70
   2  12  -6   19.40    2.50
   2  12  -6   20.20    2.40
   2  12  -6   16.90    2.30
  -2  12   6   22.40    2.50
  -2 -12   6   19.80    2.20
   2 -12  -6   21.50    2.50
   2 -12  -6   20.00    2.30
   2 -12  -6   25.00    2.80
  -2  12   5   19.00    2.20
   2  12  -5   17.90    2.00
   2  12  -5   17.00    2.10
   2  12  -5   16.80    2.30
  -2  12   5   18.70    2.40
   2  12  -5   13.00    2.20
   2 -12  -5   17.20    2.30
  -2 -12   5   18.10    1.90
   2 -12  -5   13.20    1.80
  -2 -12   5   18.50    1.90
   2 -12  -5   19.30    2.40
  -2  12   4    7.20    1.80
  -2  12   4    7.50    1.70
   2  12  -4    5.80    2.00
   2  12  -4    4.60    1.60
   2  12  -4    5.10    1.60
  -2  12   4    5.00    1.40
  -2 -12   4    6.70    1.40
  -2 -12   4    6.80    1.60
   2 -12  -4   10.40    2.10
   2 -12  -4    4.00    1.30
   2  12  -3   25.60    2.10
  -2  12   3   25.80    2.20
  -2  12   3   24.70    2.10
  -2  12   3   23.40    2.40
   2  12  -3   23.30    2.60
   2  12  -3   19.10    2.10
  -2 -12   3   20.90    2.00
   2 -12  -3   21.60    1.90
   2 -12  -3   21.90    2.40
  -2  12   2    8.80    1.80
  -2  12   2    7.30    1.50
   2  12  -2    8.30    1.70
   2  12  -2    8.60    1.40
  -2  12   2    9.20    1.60
   2  12  -2    7.30    2.00
  -2 -12   2   11.60    1.80
   2 -12  -2    7.60    1.00
   2 -12  -2    9.10    1.80
   2  12  -1  290.27    8.70
  -2  12   1  284.07    7.10
   2  12  -1  286.17    7.80
  -2  12   1  287.87    7.50
  -2  12   1  283.57    7.90
   2  12  -1  285.27    6.60
   2  12  -1  287.17    6.70
  -2 -12   1  282.17    7.50
   2 -12  -1  293.87    7.70
  -2  12   0   54.69    3.40
   2  12   0   52.19    3.30
   2  12   0   52.99    3.80
  -2  12   0   52.99    2.60
  -2  12   0   56.89    3.20
   2  12   0   50.29    2.50
  -2 -12   0   52.69    3.20
   2 -12   0   56.79    3.20
   2  12   1   64.19    2.90
   2  12   1   64.19    4.10
  -2  12  -1   62.59    3.30
  -2  12  -1   63.39    2.60
  -2  12  -1   61.39    3.60
   2  12   1   53.79    3.50
  -2 -12  -1   61.89    3.40
   2 -12   1   61.59    3.20
   2  12   2   31.70    3.10
  -2  12  -2   33.50    2.90
   2  12   2   33.60    2.40
   2  12   2   32.50    2.80
   2 -12   2   31.00    2.60
  -2 -12  -2   32.60    2.70
  -2 -12  -2   32.60    1.90
   2  12   3   79.69    3.70
  -2  12  -3   79.99    4.00
   2  12   3   70.89    4.30
   2  12   3   73.29    4.00
  -2 -12  -3   73.99    3.80
   2 -12   3   69.19    3.30
  -2 -12  -3   77.29    3.10
  -2  12  -4  108.19    4.90
   2  12   4  115.99    4.60
   2  12   4  116.89    4.90
   2  12   4  117.99    5.30
  -2 -12  -4  117.59    4.70
   2 -12   4  116.19    4.20
  -2 -12  -4  115.89    4.10
   2  12   5   14.60    2.50
   2  12   5   12.50    2.30
   2  12   5   16.80    2.50
  -2  12  -5   10.30    2.60
  -2 -12  -5   12.70    2.00
   2 -12   5   13.00    1.80
  -2 -12  -5   12.50    2.40
   2  12   6   16.30    2.50
   2  12   6   20.10    2.90
   2  12   6   19.40    2.60
  -2  12  -6   20.50    3.00
  -2 -12  -6   15.60    2.20
  -2  13   7   14.60    2.40
  -2  13   7   18.60    2.60
   2  13  -7   17.90    2.70
   2  13  -7   18.00    2.50
   2  13  -7   18.90    2.30
  -2 -13   7   20.80    2.40
   2 -13  -7   19.20    2.80
   2 -13  -7   18.60    2.50
   2 -13  -7   21.80    2.70
   2  13  -6   -0.10    1.50
  -2  13   6    1.70    1.80
   2  13  -6    0.10    1.40
  -2  13   6    1.50    1.90
   2  13  -6   -0.80    1.60
   2  13  -6    1.10    1.70
   2 -13  -6    0.80    1.80
   2 -13  -6    2.70    1.70
  -2 -13   6   -0.50    1.60
  -2  13   5   47.50    3.30
   2  13  -5   43.50    3.00
   2  13  -5   48.30    3.50
  -2  13   5   42.20    3.30
   2  13  -5   43.70    3.80
   2  13  -5   44.00    3.20
   2 -13  -5   40.60    3.20
  -2 -13   5   47.70    2.90
   2 -13  -5   45.90    2.90
   2  13  -4   22.60    2.30
  -2  13   4   19.00    2.30
   2  13  -4   20.80    2.60
  -2  13   4   21.80    2.90
   2  13  -4   22.70    2.20
  -2  13   4   23.20    2.40
  -2 -13   4   25.00    2.30
   2 -13  -4   20.30    2.40
   2 -13  -4   17.90    1.80
   2  13  -3    0.20    1.30
  -2  13   3    1.00    1.30
  -2  13   3   -1.30    1.40
   2  13  -3    0.50    1.40
   2  13  -3    0.80    1.70
  -2  13   3   -0.10    1.60
  -2 -13   3   -0.30    1.50
   2 -13  -3   -0.10    1.00
   2 -13  -3    1.30    1.60
  -2  13   2   -0.40    1.60
  -2  13   2   -2.40    1.30
   2  13  -2    3.00    1.90
  -2  13   2   -0.80    1.30
   2  13  -2    0.00    1.70
   2  13  -2    0.20    1.50
   2 -13  -2    1.30    1.70
  -2 -13   2    1.50    1.70
   2  13  -1   11.00    2.30
  -2  13   1   14.70    2.20
   2  13  -1    9.60    2.00
  -2  13   1   11.10    1.90
  -2  13   1   13.20    1.70
  -2 -13   1   14.10    2.10
   2 -13  -1   14.30    2.10
   2  13   0   56.49    2.70
  -2  13   0   58.69    3.30
   2  13   0   58.29    4.10
  -2  13   0   53.29    3.60
  -2  13   0   52.69    2.70
   2  13   0   58.59    3.80
  -2 -13   0   50.89    3.40
   2 -13   0   55.49    3.40
   2  13   1   13.10    2.20
  -2  13  -1    8.30    2.00
   2  13   1   13.40    1.70
   2  13   1    8.00    2.30
  -2  13  -1   12.00    2.00
  -2 -13  -1   11.70    2.10
   2 -13   1   12.60    2.10
  -2  13  -2   -0.70    1.60
   2  13   2   -1.60    1.30
   2  13   2   -1.10    1.80
  -2  13  -2   -1.00    1.50
   2  13   2   -0.10    1.70
  -2 -13  -2   -0.50    1.60
   2 -13   2   -0.10    1.60
  -2  13  -3   57.79    3.70
   2  13   3   51.59    3.40
   2  13   3   48.40    3.70
   2  13   3   56.89    4.50
  -2 -13  -3   54.79    3.60
  -2 -13  -3   52.09    2.60
   2 -13   3   59.89    3.40
   2  13   4   24.40    2.50
   2  13   4   21.60    2.70
  -2  13  -4   26.00    2.90
   2  13   4   25.20    3.00
   2 -13   4   25.50    2.40
  -2 -13  -4   22.10    2.70
  -2 -13  -4   22.80    2.10
   2  13   5    7.20    2.30
   2  13   5   12.10    2.40
  -2  13  -5    5.30    2.30
   2  13   5    8.10    2.30
   2 -13   5    8.00    1.80
  -2 -13  -5    7.00    2.20
  -2 -13  -5    5.60    1.70
   2  14  -6   34.20    3.00
  -2  14   6   32.20    3.10
   2  14  -6   29.20    2.90
  -2  14   6   32.20    3.10
   2  14  -6   28.90    3.30
   2  14  -6   30.40    3.10
   2 -14  -6   31.60    3.10
   2 -14  -6   28.70    2.60
   2  14  -5    6.80    2.10
  -2  14   5    3.50    1.90
  -2  14   5    5.40    2.00
   2  14  -5    6.20    1.90
   2  14  -5    4.60    1.80
   2  14  -5    5.70    2.00
  -2 -14   5    6.40    1.80
   2 -14  -5    4.00    2.10
   2 -14  -5    4.80    1.60
  -2  14   4    4.00    1.80
   2  14  -4    2.00    1.90
  -2  14   4    0.70    1.70
   2  14  -4    5.30    1.80
   2  14  -4    4.40    1.90
  -2 -14   4    3.40    1.60
   2 -14  -4    2.60    2.00
   2 -14  -4    3.50    2.00
   2  14  -3   41.60    3.90
  -2  14   3   36.60    2.80
  -2  14   3   38.00    3.40
   2  14  -3   30.60    2.80
  -2 -14   3   39.20    3.20
   2 -14  -3   36.60    3.10
   2  14  -2   86.19    4.30
  -2  14   2   88.59    4.40
  -2  14   2   92.89    3.80
   2  14  -2   82.29    4.90
  -2  14   2   86.69    3.70
  -2 -14   2   86.09    4.00
   2 -14  -2   93.09    4.30
  -2  14   1   91.49    4.50
   2  14  -1   82.89    4.30
  -2  14   1   88.49    3.60
  -2  14   1   88.39    3.90
   2  14  -1   95.39    5.20
   2 -14  -1   94.49    4.30
  -2 -14   1   92.69    4.20
   2  14   0   13.00    2.60
  -2  14   0   12.80    2.20
   2  14   0    8.70    2.10
  -2  14   0   14.20    2.10
   2 -14   0   16.00    2.40
  -2 -14   0   15.10    2.40
  -2  14  -1   94.09    4.30
   2  14   1   89.09    4.50
   2  14   1   94.89    3.70
  -2  14  -1   91.19    4.60
   2  14   1   99.19    5.40
  -2 -14  -1   97.59    4.40
   2 -14   1   91.49    4.20
  -2  14  -2    0.20    1.70
   2  14   2    0.60    2.10
   2  14   2    0.70    1.40
  -2  14  -2   -1.20    1.70
   2  14   2    1.00    1.80
   2 -14   2    0.70    1.70
  -2 -14  -2    1.20    1.90
  -2  14  -3    8.10    2.30
  -2  14  -3    8.90    2.20
   2  14   3    7.00    2.40
   2  14   3   12.70    2.40
   2  14   3    9.80    1.90
  -2 -14  -3   10.60    2.30
   2 -14   3   13.20    2.20
   2  14   4    6.30    2.30
   2  14   4    9.40    2.20
   2  14   4    5.50    2.20
  -2  14  -4    7.90    2.30
  -2 -14  -4    8.90    2.40
   2 -14   4   10.40    2.00
  -2  15   5    3.90    2.00
  -2  15   5    2.60    2.10
   2  15  -5    2.60    2.00
   2  15  -5    5.80    2.10
  -2 -15   5    2.30    1.80
   2 -15  -5    4.90    2.30
  -2  15   4    2.40    2.10
   2  15  -4    0.20    1.80
  -2  15   4    2.80    1.80
   2  15  -4    2.40    2.30
   2 -15  -4    1.10    1.90
  -2 -15   4   -1.70    1.50
   2  15  -3    4.80    2.40
  -2  15   3    4.60    2.00
   2  15  -3    4.30    2.00
  -2  15   3    4.70    1.70
  -2 -15   3    6.50    2.10
   2 -15  -3    7.30    2.20
  -2  15   2  118.69    4.50
   2  15  -2  111.29    5.90
  -2  15   2  116.79    5.20
   2  15  -2  120.29    5.20
  -2 -15   2  120.89    4.80
   2 -15  -2  125.89    5.10
   2  15  -1   -1.10    1.70
   2  15  -1    1.70    2.10
  -2  15   1    2.30    1.90
   2 -15  -1    4.80    2.00
  -2 -15   1    0.70    2.00
  -2  15   0    5.20    1.90
   2  15   0    9.60    2.60
   2  15   0    8.20    2.20
  -2  15   0   12.50    2.30
  -2 -15   0    6.90    2.10
   2 -15   0    6.50    2.10
   2  15   1   22.70    2.70
  -2  15  -1   21.40    2.70
  -2  15  -1   25.10    3.00
   2  15   1   17.20    3.10
   2 -15   1   16.80    2.40
  -2 -15  -1   22.00    2.70
   2  15   2    5.40    1.70
   2  15   2    5.20    2.40
   2  15   2    4.90    2.00
  -2  15  -2    3.90    2.10
  -2  15  -2    4.40    2.00
  -2 -15  -2    1.90    2.00
   2 -15   2    3.20    1.80
   2  15   3   10.40    2.20
  -2  15  -3    9.60    2.30
   2  15   3   12.30    2.70
   2  15   3   14.00    2.60
  -2  15  -3    8.10    2.40
   2 -15   3   10.00    2.10
  -2 -15  -3    8.30    2.40
  -2  16   3   10.40    2.50
   2  16  -3    9.90    2.60
  -2  16   3   10.20    2.10
   2  16  -3    6.70    2.20
   2 -16  -3   10.70    2.60
  -2 -16   3    8.70    2.30
  -2  16   2   92.29    4.90
   2  16  -2   95.19    4.80
   2  16  -2   80.59    5.50
   2 -16  -2   88.99    4.70
   2  16  -1    8.20    2.20
   2  16  -1    6.80    2.60
  -2  16   1    5.20    2.10
   2 -16  -1    6.10    2.30
  -2 -16   1    5.40    2.30
   2  16   0    2.60    2.30
  -2  16   0   -0.30    2.00
   2  16   0    3.70    2.10
  -2 -16   0    3.50    2.20
   2 -16   0    0.30    2.00
   2  16   1    1.90    2.30
   2  16   1    0.40    1.90
  -2  16  -1   -1.00    2.10
  -2 -16  -1    1.80    2.20
   2 -16   1    1.90    2.00
   3   0 -11   -4.70    2.40
   3   0 -11   -0.40    1.70
  -3   0  11   -0.20    2.20
  -3   0  10   27.90    2.10
   3   0 -10   22.30    2.40
   3   0 -10   17.70    3.10
  -3   0  10   20.60    2.60
   3   0  -9    3.70    1.60
   3   0  -9    0.40    2.10
  -3   0   9    2.40    1.10
  -3   0   9    4.30    1.90
  -3   0   8  117.79    4.30
   3   0  -8  117.29    5.30
   3   0  -8  113.19    3.90
   3   0  -7    0.20    1.10
   3   0  -7    0.20    0.50
   3   0  -7   -1.20    1.10
  -3   0   7    0.60    1.30
  -3   0   7   -1.20    0.90
   3   0  -6   40.10    1.20
  -3   0   6   41.20    1.50
   3   0  -6   42.30    2.70
  -3   0   6   37.70    2.20
  -3   0   6   37.20    1.80
   3   0  -6   41.60    2.10
   3   0  -6   41.30    1.20
  -3   0   6   39.90    1.80
   3   0  -5    0.30    0.90
  -3   0   5    0.00    0.60
   3   0  -5    0.20    0.40
  -3   0   5   -0.20    0.70
   3   0  -5    0.10    0.60
   3   0  -5    0.20    0.30
  -3   0   5    2.90    1.00
  -3   0   5    0.20    0.40
   3   0  -5    0.80    1.20
   3   0  -4   74.59    2.30
  -3   0   4   75.69    2.20
  -3   0   4   76.19    2.30
  -3   0   4   73.09    2.50
   3   0  -4   75.99    3.00
   3   0  -4   78.59    2.40
   3   0  -4   72.79    1.90
  -3   0   4   76.79    2.30
   3   0  -4   70.49    2.30
  -3   0   3   -0.20    0.60
   3   0  -3    0.50    0.70
   3   0  -3    0.80    0.80
  -3   0   3   -0.10    0.60
  -3   0   3    0.50    0.70
  -3   0   3   -0.50    0.60
   3   0  -3   -0.40    0.70
  -3   0   3   -0.20    0.70
   3   0  -3   -1.30    0.80
   3   0  -3   -0.10    0.80
  -3   0   2 1187.98   23.00
  -3   0   2 1161.08   22.90
  -3   0   2 1172.08   23.20
   3   0  -2 1171.58   22.90
   3   0  -2 1161.78   23.20
   3   0  -2 1182.38   22.90
  -3   0   2 1149.89   23.00
  -3   0   2 1155.08   22.80
  -3   0   2 1169.88   25.10
   3   0  -2 1179.28   23.00
   3   0  -1   -0.30    0.20
  -3   0   1   -0.50    0.40
  -3   0   1    0.00    0.80
   3   0  -1    1.90    0.80
  -3   0   1    0.70    0.60
   3   0  -1    0.30    0.60
  -3   0   1   -0.10    0.60
  -3   0   1    0.70    0.70
   3   0  -1    0.80    0.50
   3   0  -1    1.60    0.80
  -3   0   0 2891.01   52.49
  -3   0   0 2665.83   52.29
  -3   0   0 2688.93   53.19
   3   0   0 2636.94   52.79
  -3   0   0 2726.53   52.89
   3   0   0 2659.63   53.09
   3   0   0 2651.53   52.79
   3   0   0 2631.94   51.99
   3   0   0 2748.63   54.89
  -3   0  -1   -0.10    0.70
   3   0   1    0.50    0.80
   3   0   1    0.40    0.70
   3   0   1    0.70    0.80
  -3   0  -1    0.10    0.70
   3   0   1    0.40    0.80
   3   0   1    0.30    0.80
  -3   0  -1    0.20    0.70
  -3   0  -1   -0.70    0.80
  -3   0  -1    0.10    0.20
  -3   0  -1   -0.60    0.60
   3   0   1   -0.40    0.60
  -3   0  -2  755.72   15.60
   3   0   2  778.32   15.50
  -3   0  -2  746.83   15.40
   3   0   2  745.63   15.20
  -3   0  -2  741.93   15.30
   3   0   2  715.23   15.20
   3   0   2  763.42   15.50
  -3   0  -2  754.22   15.30
  -3   0  -3    0.40    0.70
   3   0   3    1.10    0.90
   3   0   3   -0.40    0.90
   3   0   3   -0.60    0.80
  -3   0  -3   -0.70    1.10
  -3   0  -3   -0.30    1.00
  -3   0  -3   -0.40    0.80
   3   0   4   36.40    1.90
  -3   0  -4   34.60    2.10
  -3   0  -4   37.10    2.30
   3   0   4   39.00    2.30
   3   0   4   33.90    1.90
  -3   0  -4   38.20    2.70
  -3   0  -4   36.10    1.80
   3   0   5    0.90    1.10
  -3   0  -5    1.10    1.60
   3   0   5    0.00    1.20
  -3   0  -5   -0.30    1.10
  -3   0  -5   -1.90    1.00
   3   0   5   -0.30    0.80
  -3   0  -5    0.20    0.70
  -3   0  -6  145.59    4.80
   3   0   6  150.78    4.90
   3   0   6  144.89    3.90
  -3   0  -6  141.89    5.60
  -3   0  -6  146.79    4.90
   3   0   6  147.19    4.50
  -3   0  -7    1.70    1.60
  -3   0  -7    0.50    1.50
  -3   0  -7    2.00    2.10
   3   0   7    0.30    1.20
   3   0   8    0.70    1.30
  -3   0  -8    1.20    1.60
  -3   0  -8    3.40    1.80
  -3   0  -8    0.10    2.10
  -3   0  -9   -0.20    1.70
  -3   0  -9   -1.50    2.30
  -3   0  -9   -0.30    1.70
   3   0   9    0.20    1.40
   3   1 -11    0.30    1.80
   3   1 -11   -0.20    2.60
  -3   1  11   -3.00    1.90
   3  -1 -11   -0.80    1.70
  -3  -1  11    1.70    2.10
   3  -1 -11   -0.90    2.60
   3   1 -10  243.68    8.90
   3   1 -10  250.27    7.10
  -3   1  10  241.58    6.50
  -3   1  10  255.57    7.60
   3  -1 -10  255.47    9.00
  -3  -1  10  243.68    7.60
   3  -1 -10  260.47    7.30
  -3   1   9  254.97    7.30
   3   1  -9  250.17    8.50
   3   1  -9  257.67    6.80
   3  -1  -9  244.48    8.40
  -3  -1   9  253.07    6.00
  -3  -1   9  248.78    7.40
   3  -1  -9  248.08    7.00
  -3   1   8    0.80    1.20
   3   1  -8    1.10    1.70
   3   1  -8    0.40    1.20
  -3   1   8    1.80    1.50
   3  -1  -8    0.70    1.30
  -3  -1   8    0.40    1.50
   3  -1  -8    3.60    2.00
  -3  -1   8    0.60    0.90
   3   1  -7    4.10    1.50
  -3   1   7    5.30    0.50
  -3   1   7    4.30    1.50
  -3   1   7    4.90    1.20
  -3   1   7    5.90    0.80
   3   1  -7    2.80    1.10
   3   1  -7    4.80    0.70
   3  -1  -7    5.20    0.60
   3  -1  -7    4.30    1.40
  -3  -1   7    3.40    1.40
   3  -1  -7    5.20    0.70
   3  -1  -7    4.50    1.80
  -3   1   6   44.60    2.30
   3   1  -6   46.30    2.10
   3   1  -6   47.10    1.60
  -3   1   6   43.00    1.50
   3   1  -6   47.00    1.30
   3   1  -6   42.00    2.90
  -3   1   6   47.40    2.00
  -3   1   6   43.30    1.60
  -3  -1   6   44.40    1.50
  -3  -1   6   44.70    1.70
   3  -1  -6   42.00    2.20
  -3  -1   6   43.40    1.80
   3  -1  -6   45.30    1.40
   3  -1  -6   45.60    1.40
  -3  -1   6   41.70    2.30
   3  -1  -6   42.70    2.90
  -3   1   5  995.70   20.10
  -3   1   5  995.90   19.40
  -3   1   5 1015.60   20.10
   3   1  -5  987.20   20.00
  -3   1   5  970.70   20.30
   3   1  -5 1038.20   19.90
   3   1  -5 1002.80   21.10
   3   1  -5  994.70   19.30
  -3   1   5  994.90   19.90
   3   1  -5 1028.10   19.40
  -3  -1   5 1034.70   19.80
   3  -1  -5  993.10   19.40
   3  -1  -5  978.60   20.20
   3  -1  -5 1029.00   21.10
   3  -1  -5 1003.00   19.60
  -3  -1   5 1011.80   19.80
  -3  -1   5 1014.70   19.90
  -3  -1   5  982.10   20.40
   3   1  -4   45.60    1.80
   3   1  -4   43.90    2.40
  -3   1   4   42.90    1.90
   3   1  -4   45.00    1.70
  -3   1   4   40.80    1.80
   3   1  -4   43.90    1.80
  -3   1   4   44.30    1.10
  -3   1   4   42.40    1.80
  -3   1   4   40.90    2.50
  -3   1   4   36.70    1.70
   3  -1  -4   43.80    1.40
  -3  -1   4   41.10    1.70
   3  -1  -4   43.60    2.40
   3  -1  -4   45.60    1.90
  -3  -1   4   41.50    1.50
   3  -1  -4   45.90    1.90
  -3  -1   4   42.40    1.50
  -3  -1   4   43.60    2.00
   3   1  -3   24.00    1.50
  -3   1   3   25.00    1.50
   3   1  -3   27.00    1.20
   3   1  -3   23.50    1.40
   3   1  -3   24.00    1.20
  -3   1   3   23.90    1.60
  -3   1   3   25.50    1.40
   3   1  -3   24.10    1.80
  -3   1   3   21.30    1.30
  -3   1   3   23.20    0.80
  -3   1   3   22.00    1.40
  -3  -1   3   25.50    1.20
   3  -1  -3   22.70    1.40
   3  -1  -3   24.50    1.10
   3  -1  -3   22.90    1.30
  -3  -1   3   25.10    1.20
  -3  -1   3   22.70    1.40
  -3  -1   3   26.90    1.50
   3  -1  -3   26.50    1.50
   3  -1  -3   25.10    1.70
   3   1  -2  241.78    5.20
  -3   1   2  241.18    5.30
   3   1  -2  238.18    4.90
  -3   1   2  237.18    5.30
   3   1  -2  238.98    5.40
  -3   1   2  245.18    5.50
  -3   1   2  243.18    5.60
  -3   1   2  247.08    5.40
   3   1  -2  242.08    5.60
   3   1  -2  240.88    5.20
  -3  -1   2  245.88    4.90
   3  -1  -2  243.28    5.60
  -3  -1   2  231.98    5.40
  -3  -1   2  238.78    5.50
   3  -1  -2  240.28    5.50
  -3  -1   2  239.68    5.10
   3  -1  -2  246.08    5.50
  -3  -1   2  232.58    5.40
  -3  -1   2  235.48    5.10
   3  -1  -2  237.28    5.30
  -3   1   1  357.76    7.50
   3   1  -1  352.86    7.20
  -3   1   1  340.87    7.40
   3   1  -1  347.27    7.30
   3   1  -1  345.57    7.70
  -3   1   1  347.97    7.20
   3   1  -1  350.86    7.30
   3   1  -1  351.16    7.30
  -3  -1   1  349.67    7.30
   3  -1  -1  357.66    7.40
  -3  -1   1  352.36    7.30
  -3  -1   1  338.77    7.20
  -3  -1   1  349.37    7.30
   3  -1  -1  353.56    7.50
   3  -1  -1  369.46    7.80
   3   1   0  196.78    4.70
   3   1   0  190.68    4.40
   3   1   0  190.98    4.30
  -3   1   0  196.78    4.60
  -3   1   0  188.28    4.40
   3   1   0  190.18    4.40
  -3   1   0  192.18    4.70
  -3   1   0  192.78    4.40
   3  -1   0  194.48    4.80
  -3  -1   0  188.28    4.40
  -3  -1   0  189.78    4.70
  -3  -1   0  183.98    4.30
  -3  -1   0  190.28    4.30
   3  -1   0  187.28    4.30
  -3  -1   0  192.28    4.30
   3  -1   0  188.18    4.40
   3  -1   0  189.18    4.50
   3  -1   0  193.48    4.30
   3   1   1    3.70    0.90
   3   1   1    2.70    0.80
   3   1   1   -0.30    0.70
  -3   1  -1    2.70    0.90
  -3   1  -1    0.90    0.70
  -3   1  -1    1.60    0.70
   3   1   1    1.20    0.80
  -3   1  -1    2.10    0.90
  -3   1  -1    0.80    0.70
   3   1   1    1.90    0.70
  -3   1  -1    1.80    0.90
   3   1   1    1.30    0.70
   3  -1   1    2.50    0.80
  -3  -1  -1    0.90    0.80
   3  -1   1    0.20    0.50
  -3  -1  -1    1.30    0.70
  -3  -1  -1    2.40    0.70
  -3  -1  -1    1.90    0.70
   3  -1   1    1.50    0.90
  -3  -1  -1    2.50    0.80
   3  -1   1    1.60    0.70
   3  -1   1    0.80    0.80
   3   1   2  510.45   10.40
  -3   1  -2  484.65   10.30
   3   1   2  506.05   10.60
   3   1   2  493.65   10.80
  -3   1  -2  488.35   10.50
   3   1   2  501.75   10.50
  -3   1  -2  499.45   10.50
  -3   1  -2  503.95   10.60
   3  -1   2  483.15   10.50
   3  -1   2  430.86   10.40
  -3  -1  -2  484.15   10.30
  -3  -1  -2  484.45   10.80
  -3  -1  -2  496.45   10.40
   3  -1   2  494.95   10.30
   3  -1   2  494.95   10.20
  -3  -1  -2  495.75   10.50
   3   1   3   38.30    2.20
   3   1   3   40.20    2.00
  -3   1  -3   38.50    2.30
   3   1   3   36.90    1.90
  -3   1  -3   36.80    1.90
  -3   1  -3   34.80    1.90
  -3   1  -3   37.20    2.10
   3  -1   3   35.90    1.90
  -3  -1  -3   35.10    1.90
   3  -1   3   37.50    1.90
  -3  -1  -3   35.90    1.80
   3  -1   3   37.90    1.90
  -3  -1  -3   38.90    2.00
  -3  -1  -3   36.40    2.50
   3  -1   3   38.70    2.40
  -3   1  -4   65.79    2.80
   3   1   4   66.79    2.50
  -3   1  -4   64.29    3.10
  -3   1  -4   62.09    2.40
   3   1   4   62.29    2.50
   3   1   4   63.29    2.80
  -3   1  -4   63.89    2.70
  -3  -1  -4   62.59    2.70
   3  -1   4   64.99    2.40
  -3  -1  -4   64.09    3.30
  -3  -1  -4   63.59    2.70
   3  -1   4   62.89    2.40
  -3  -1  -4   65.99    2.40
  -3   1  -5  124.59    4.70
   3   1   5  118.09    3.80
   3   1   5  119.89    4.30
   3   1   5  127.19    3.70
  -3   1  -5  126.79    3.50
  -3   1  -5  119.49    3.90
  -3   1  -5  124.29    4.30
  -3  -1  -5  123.49    3.50
  -3  -1  -5  124.89    4.90
   3  -1   5  126.29    3.60
  -3  -1  -5  114.29    4.00
   3  -1   5  123.99    3.70
  -3  -1  -5  129.29    4.30
   3   1   6   66.39    3.30
  -3   1  -6   60.79    3.80
   3   1   6   65.99    2.50
  -3   1  -6   66.59    3.10
   3   1   6   64.79    2.90
  -3   1  -6   63.89    3.40
  -3  -1  -6   66.19    3.20
   3  -1   6   63.59    2.80
  -3  -1  -6   62.79    4.10
  -3  -1  -6   63.99    3.20
   3   1   7   39.30    2.70
  -3   1  -7   47.50    3.20
  -3   1  -7   40.80    3.70
   3   1   7   38.60    3.20
  -3   1  -7   46.30    2.90
   3  -1   7   43.10    2.50
  -3  -1  -7   46.40    4.00
  -3  -1  -7   40.10    3.10
  -3  -1  -7   47.70    3.10
   3   1   8    0.90    1.40
  -3   1  -8   -1.90    1.50
  -3   1  -8   -0.10    1.80
  -3   1  -8   -1.90    2.10
  -3  -1  -8    1.30    1.60
   3  -1   8    0.30    1.20
  -3  -1  -8   -0.70    2.20
  -3  -1  -8    0.50    1.50
  -3   1  -9    4.80    2.00
  -3   1  -9   -0.90    2.70
   3   1   9    4.20    1.70
  -3   1  -9    5.50    2.30
  -3  -1  -9    6.40    2.80
  -3  -1  -9    5.30    2.00
  -3  -1  -9    2.60    2.00
  -3   2  11    1.40    2.20
  -3   2  11    0.90    1.50
   3   2 -11   -0.40    2.50
   3   2 -11    4.90    1.80
  -3  -2  11    1.90    2.20
   3  -2 -11   -1.90    2.60
   3  -2 -11    2.90    2.00
  -3   2  10   52.09    3.60
   3   2 -10   47.40    4.60
   3   2 -10   46.30    2.90
   3  -2 -10   39.30    4.10
   3  -2 -10   49.99    3.30
  -3  -2  10   54.19    3.80
   3   2  -9  189.48    7.30
  -3   2   9  196.68    6.30
   3   2  -9  200.58    5.70
  -3   2   9  198.98    5.60
  -3  -2   9  193.18    6.30
   3  -2  -9  197.38    7.40
   3  -2  -9  198.08    6.10
  -3   2   8   15.50    2.00
   3   2  -8   19.90    1.80
  -3   2   8   19.90    1.90
   3   2  -8   15.00    2.50
  -3   2   8   15.80    1.30
   3  -2  -8   13.00    2.50
  -3  -2   8   17.30    1.30
   3  -2  -8   16.30    2.00
  -3  -2   8   17.70    2.20
  -3   2   7    7.00    0.80
  -3   2   7    7.50    1.50
  -3   2   7    6.50    1.30
  -3   2   7    7.70    0.90
   3   2  -7    9.30    2.00
   3   2  -7    7.50    0.80
   3   2  -7    8.20    0.70
   3   2  -7    7.20    1.20
   3  -2  -7    8.30    0.80
  -3  -2   7    8.30    1.60
  -3  -2   7    6.70    0.80
   3  -2  -7    7.30    0.80
  -3  -2   7    7.50    0.80
   3  -2  -7    5.10    1.80
   3  -2  -7    6.60    1.40
  -3   2   6   78.19    2.80
  -3   2   6   82.19    2.30
  -3   2   6   80.19    2.40
  -3   2   6   79.49    2.90
   3   2  -6   84.49    2.40
   3   2  -6   82.29    2.60
   3   2  -6   76.79    2.00
   3   2  -6   76.09    3.70
  -3  -2   6   75.79    3.10
   3  -2  -6   80.49    3.10
   3  -2  -6   83.09    3.70
  -3  -2   6   79.09    2.20
   3  -2  -6   79.59    2.20
   3  -2  -6   80.99    2.20
  -3   2   5   92.69    3.00
   3   2  -5   93.19    2.70
  -3   2   5   91.69    2.90
   3   2  -5   96.69    2.70
   3   2  -5   92.69    3.70
  -3   2   5   93.09    2.70
  -3   2   5   95.09    2.40
   3   2  -5   90.69    2.10
   3  -2  -5   93.89    2.30
  -3  -2   5   91.99    2.70
  -3  -2   5   92.69    2.30
   3  -2  -5   86.69    3.00
  -3  -2   5   92.59    3.10
   3  -2  -5   94.69    3.60
  -3  -2   5   92.99    2.30
   3  -2  -5   96.39    2.50
  -3   2   4  213.78    4.50
   3   2  -4  211.68    4.30
  -3   2   4  210.18    5.50
   3   2  -4  210.48    5.00
   3   2  -4  213.58    5.80
   3   2  -4  215.38    4.80
  -3   2   4  213.88    5.10
  -3   2   4  225.98    5.50
   3   2  -4  209.68    4.80
  -3   2   4  217.78    5.10
  -3   2   4  218.98    5.10
  -3  -2   4  208.28    4.50
  -3  -2   4  212.78    5.00
   3  -2  -4  207.88    4.70
  -3  -2   4  211.98    4.50
   3  -2  -4  218.58    5.20
   3  -2  -4  222.58    5.70
  -3  -2   4  199.18    5.20
   3   2  -3  217.68    4.90
  -3   2   3  260.07    5.30
  -3   2   3  227.48    5.10
  -3   2   3  229.98    5.50
  -3   2   3  214.08    5.40
   3   2  -3  225.58    4.90
   3   2  -3  227.38    5.30
  -3   2   3  224.48    5.40
  -3   2   3  221.58    4.80
   3   2  -3  222.28    4.60
  -3   2   3  224.08    5.20
   3   2  -3  228.78    5.40
   3  -2  -3  225.28    5.00
   3  -2  -3  225.68    5.20
  -3  -2   3  219.48    4.70
   3  -2  -3  229.38    5.50
   3  -2  -3  216.08    5.40
  -3  -2   3  220.78    5.30
  -3  -2   3  265.57    5.40
   3  -2  -3  224.38    5.40
  -3  -2   3  223.98    4.70
  -3   2   2  764.12   15.60
  -3   2   2  779.52   15.80
   3   2  -2  789.22   15.20
  -3   2   2  784.42   15.50
   3   2  -2  800.72   15.90
   3   2  -2  772.42   15.50
   3   2  -2  785.42   15.30
   3   2  -2  789.72   15.30
   3  -2  -2  779.52   15.60
  -3  -2   2  766.92   15.20
  -3  -2   2  702.83   15.70
  -3  -2   2  768.22   15.20
  -3  -2   2  767.22   15.60
   3  -2  -2  784.32   15.60
   3  -2  -2  771.32   15.40
  -3  -2   2  790.42   15.20
   3  -2  -2  812.82   15.90
  -3   2   1 1000.20   19.40
   3   2  -1  971.90   19.80
   3   2  -1  962.70   19.30
   3   2  -1  993.70   19.20
   3   2  -1  969.20   19.30
   3   2  -1  974.70   19.30
  -3   2   1 1008.30   19.70
  -3  -2   1 1000.80   19.50
  -3  -2   1  979.70   19.30
  -3  -2   1 1016.40   19.30
   3  -2  -1  972.70   19.80
  -3  -2   1  972.00   19.20
   3  -2  -1  967.30   19.40
  -3  -2   1  976.10   19.20
   3  -2  -1  980.70   19.40
   3  -2  -1  984.80   19.40
  -3   2   0  930.71   18.50
   3   2   0  935.61   18.30
  -3   2   0  973.50   18.80
   3   2   0  956.10   18.30
   3   2   0  923.01   18.00
   3   2   0  912.51   18.30
  -3   2   0  930.01   18.30
  -3   2   0  909.31   18.30
   3   2   0  927.11   18.70
   3  -2   0  926.31   18.00
  -3  -2   0  936.81   18.00
  -3  -2   0  776.62   18.20
  -3  -2   0  915.91   18.20
   3  -2   0  945.91   18.30
  -3  -2   0  936.31   18.30
   3  -2   0  929.11   18.50
   3  -2   0  896.11   18.20
   3  -2   0  939.31   18.80
  -3  -2   0  937.71   18.70
  -3   2  -1 1961.00   37.60
   3   2   1 1944.41   38.00
  -3   2  -1 1883.41   37.60
  -3   2  -1 1908.41   37.40
   3   2   1 1959.10   38.20
   3   2   1 1953.70   37.70
  -3   2  -1 1939.91   37.90
  -3   2  -1 1981.50   38.00
   3   2   1 1914.81   37.30
   3   2   1 1916.41   37.70
  -3   2  -1 1927.01   37.70
   3  -2   1 1911.51   38.00
  -3  -2  -1 1923.21   37.70
   3  -2   1 1957.00   37.40
   3  -2   1 1888.91   37.50
  -3  -2  -1 1960.30   37.60
  -3  -2  -1 1938.31   38.00
  -3  -2  -1 1896.71   37.70
  -3  -2  -1 1903.61   37.70
   3  -2   1 1952.70   37.90
   3  -2   1 1995.60   37.50
  -3   2  -2   24.40    1.70
   3   2   2   20.20    1.70
   3   2   2   19.80    1.50
  -3   2  -2   19.20    1.70
   3   2   2   24.20    1.80
  -3   2  -2   19.40    1.50
  -3   2  -2   20.90    1.70
  -3  -2  -2   20.70    1.70
  -3  -2  -2   16.40    1.70
   3  -2   2   21.70    1.50
  -3  -2  -2   21.40    1.50
   3  -2   2   22.70    1.50
  -3  -2  -2   20.40    1.30
   3  -2   2   21.10    1.60
   3   2   3  195.28    5.20
   3   2   3  191.08    5.00
  -3   2  -3  198.38    5.30
  -3   2  -3  196.38    5.00
  -3   2  -3  195.58    4.90
   3   2   3  195.38    5.00
  -3   2  -3  203.98    5.30
  -3  -2  -3  192.68    5.60
  -3  -2  -3  196.28    5.10
   3  -2   3  193.68    5.00
  -3  -2  -3  189.08    4.80
  -3  -2  -3  192.78    5.00
   3  -2   3  196.18    4.70
   3  -2   3  197.18    5.10
   3  -2   3  195.58    4.70
   3   2   4   56.69    2.50
   3   2   4   54.29    2.70
  -3   2  -4   57.89    2.40
  -3   2  -4   56.49    3.00
   3   2   4   54.09    2.50
  -3   2  -4   54.99    2.70
  -3   2  -4   54.69    2.30
  -3  -2  -4   57.09    2.60
   3  -2   4   45.30    3.00
   3  -2   4   55.59    2.30
  -3  -2  -4   56.99    2.40
   3  -2   4   59.99    2.30
  -3  -2  -4   57.29    3.30
  -3  -2  -4   58.49    2.30
   3   2   5    3.60    1.50
  -3   2  -5    3.20    1.50
  -3   2  -5    4.30    1.60
   3   2   5    4.10    1.30
  -3   2  -5    4.40    1.30
  -3   2  -5    3.80    1.00
   3   2   5    3.90    1.10
  -3  -2  -5    1.50    1.70
  -3  -2  -5    6.80    1.50
  -3  -2  -5    5.10    1.20
  -3  -2  -5    5.00    1.00
   3  -2   5    5.40    1.10
  -3   2  -6  199.18    6.10
  -3   2  -6  195.28    6.40
   3   2   6  202.18    5.20
  -3   2  -6  199.48    5.70
   3   2   6  198.98    6.00
   3   2   6  195.18    5.70
  -3  -2  -6  197.68    5.80
   3  -2   6  203.48    5.20
  -3  -2  -6  194.88    6.90
  -3  -2  -6  196.28    5.80
  -3   2  -7    1.60    1.60
   3   2   7   -2.10    1.40
  -3   2  -7   -1.10    1.80
  -3   2  -7    0.70    1.40
   3   2   7   -1.00    1.40
  -3  -2  -7    1.70    1.60
  -3  -2  -7   -0.10    1.30
   3  -2   7    1.00    1.10
  -3  -2  -7   -1.30    1.90
  -3   2  -8   25.70    2.50
  -3   2  -8   20.30    3.00
  -3   2  -8   31.30    3.00
   3   2   8   25.60    2.40
   3   2   8   22.50    2.50
  -3  -2  -8   29.30    2.80
  -3  -2  -8   21.00    3.20
   3  -2   8   25.70    2.20
  -3  -2  -8   22.20    2.50
  -3   2  -9    1.60    2.10
  -3   2  -9    3.10    1.90
   3   2   9    1.50    1.60
  -3   2  -9   -1.40    2.30
  -3  -2  -9    2.00    2.60
  -3  -2  -9    1.10    2.00
  -3  -2  -9    5.00    1.90
  -3   3  11   20.80    2.90
   3   3 -11   13.80    3.30
  -3   3  11   19.00    2.20
   3  -3 -11   12.10    3.30
  -3  -3  11   17.60    2.90
   3  -3 -11   23.90    2.80
  -3   3  10  110.99    4.70
   3   3 -10  121.59    6.10
   3   3 -10  114.49    4.20
   3  -3 -10  107.09    4.60
   3  -3 -10   98.99    6.10
  -3  -3  10  108.69    5.00
  -3   3   9   -0.50    1.50
   3   3  -9   -0.90    2.00
  -3   3   9    1.30    1.00
  -3   3   9    2.80    1.50
   3   3  -9    2.60    1.30
   3  -3  -9    0.40    2.20
   3  -3  -9   -0.10    1.60
  -3  -3   9    2.10    1.80
  -3   3   8  124.99    4.40
  -3   3   8  129.89    4.20
   3   3  -8  126.39    5.50
  -3   3   8  132.09    3.60
   3   3  -8  121.39    3.90
  -3  -3   8  122.79    4.60
   3  -3  -8  116.89    4.30
   3  -3  -8  123.49    5.50
   3   3  -7   92.59    4.40
  -3   3   7   89.89    2.70
   3   3  -7   90.79    3.00
  -3   3   7   92.09    2.80
   3   3  -7   89.39    2.50
  -3   3   7   93.99    3.50
  -3   3   7   88.29    3.50
   3   3  -7   92.59    2.60
   3  -3  -7   90.19    2.60
   3  -3  -7   92.89    4.40
  -3  -3   7   96.49    3.70
   3  -3  -7   92.19    2.70
   3  -3  -7   92.79    3.50
   3   3  -6   60.69    1.80
  -3   3   6   61.09    2.60
  -3   3   6   55.59    2.60
   3   3  -6   63.39    3.40
   3   3  -6   62.39    2.20
   3   3  -6   60.49    2.10
  -3   3   6   59.79    2.10
   3  -3  -6   64.89    2.70
   3  -3  -6   57.69    1.90
  -3  -3   6   54.99    2.70
   3  -3  -6   60.59    2.00
   3  -3  -6   60.59    3.40
  -3   3   5  328.27    7.60
   3   3  -5  339.87    7.50
   3   3  -5  331.77    7.10
  -3   3   5  331.37    7.10
  -3   3   5  335.77    7.50
   3   3  -5  329.27    8.50
   3   3  -5  336.77    7.20
   3  -3  -5  355.06    7.80
   3  -3  -5  336.67    7.20
  -3  -3   5  333.07    7.80
   3  -3  -5  338.37    8.40
   3   3  -4  115.79    3.40
   3   3  -4  114.49    4.00
  -3   3   4  115.09    3.60
  -3   3   4  120.59    3.30
  -3   3   4  112.89    3.70
  -3   3   4  125.69    2.90
  -3   3   4  113.89    3.40
   3   3  -4  120.69    2.90
   3   3  -4  120.89    2.70
   3   3  -4  119.79    2.90
   3  -3  -4  119.39    3.80
  -3  -3   4  111.49    3.40
   3  -3  -4  123.89    3.50
   3  -3  -4  119.19    3.10
   3   3  -3   67.69    1.80
  -3   3   3   67.09    2.50
  -3   3   3   71.69    2.20
  -3   3   3   70.69    2.50
   3   3  -3   69.59    2.50
   3   3  -3   65.29    1.90
  -3   3   3   67.79    2.00
  -3   3   3   69.99    2.60
   3   3  -3   67.79    1.90
  -3   3   3   68.09    2.40
   3  -3  -3   71.69    2.60
   3  -3  -3   69.69    2.10
   3  -3  -3   68.79    2.50
   3  -3  -3   74.09    2.40
  -3  -3   3   69.89    2.40
  -3  -3   3   67.09    1.50
   3  -3  -3   71.99    2.60
  -3   3   2  838.22   16.70
   3   3  -2  826.32   16.20
  -3   3   2  833.32   16.40
  -3   3   2  839.02   16.50
  -3   3   2  834.92   16.30
   3   3  -2  815.12   16.80
   3   3  -2  828.32   16.10
   3   3  -2  829.42   16.10
   3   3  -2  823.32   16.30
   3  -3  -2  845.72   16.50
   3  -3  -2  827.82   16.40
   3  -3  -2  695.43   16.30
  -3  -3   2  831.02   16.50
   3  -3  -2  820.12   16.70
   3  -3  -2  821.12   16.40
  -3  -3   2  825.42   16.20
  -3  -3   2  820.92   16.00
   3   3  -1  588.24   11.80
  -3   3   1  599.74   12.00
  -3   3   1  592.24   12.20
   3   3  -1  597.64   11.90
   3   3  -1  586.54   11.60
   3   3  -1  591.44   12.40
   3   3  -1  583.14   11.80
  -3   3   1  599.04   11.90
   3  -3  -1  577.04   11.90
   3  -3  -1  600.24   11.50
  -3  -3   1  594.64   11.90
  -3  -3   1  608.44   11.70
   3  -3  -1  575.24   12.40
   3  -3  -1  586.24   12.00
   3  -3  -1  509.55   11.80
  -3  -3   1  597.14   12.00
  -3   3   0  307.67    6.70
   3   3   0  302.57    6.50
   3   3   0  289.47    6.30
  -3   3   0  277.47    6.30
   3   3   0  276.57    6.30
   3   3   0  294.57    6.90
  -3   3   0  293.47    6.80
  -3   3   0  297.07    6.40
   3   3   0  291.67    5.90
  -3  -3   0  295.97    6.30
  -3  -3   0  288.07    6.30
   3  -3   0  282.07    6.30
   3  -3   0  288.77    6.90
   3  -3   0  296.07    5.70
   3  -3   0  287.57    6.40
  -3  -3   0  291.57    6.80
   3  -3   0  296.27    6.30
  -3  -3   0  289.77    5.90
  -3   3  -1  293.17    6.50
   3   3   1  291.47    6.60
   3   3   1  302.07    6.70
  -3   3  -1  297.57    6.40
  -3   3  -1  291.47    6.10
   3   3   1  296.37    7.60
   3   3   1  295.27    7.00
  -3   3  -1  281.77    6.80
  -3   3  -1  288.47    6.80
   3  -3   1  291.17    6.30
   3  -3   1  292.57    6.10
  -3  -3  -1  301.87    6.50
  -3  -3  -1  291.77    6.00
  -3  -3  -1  292.57    6.40
   3  -3   1  286.77    6.90
   3  -3   1  287.47    6.30
  -3  -3  -1  295.17    6.90
   3  -3   1  286.57    6.40
  -3   3  -2  611.94   13.10
  -3   3  -2  605.94   12.60
   3   3   2  608.44   12.80
  -3   3  -2  621.04   12.60
  -3   3  -2  608.94   13.00
   3   3   2  608.74   13.00
   3   3   2  641.24   13.00
  -3  -3  -2  609.34   13.00
  -3  -3  -2  644.54   12.80
   3  -3   2  601.34   12.40
   3  -3   2  594.34   13.00
   3  -3   2  609.54   12.50
  -3  -3  -2  604.34   12.30
   3  -3   2  606.94   12.40
  -3  -3  -2  606.84   13.50
  -3   3  -3   82.89    3.20
   3   3   3   81.59    2.90
  -3   3  -3   79.39    2.90
  -3   3  -3   78.29    2.90
   3   3   3   81.09    3.10
  -3   3  -3   79.29    2.70
   3   3   3   80.59    3.00
   3  -3   3   79.99    2.40
  -3  -3  -3   84.59    3.00
  -3  -3  -3   76.59    3.50
  -3  -3  -3   80.99    2.50
  -3  -3  -3   80.79    3.20
   3   3   4   44.90    2.20
  -3   3  -4   40.20    2.10
   3   3   4   45.30    2.60
  -3   3  -4   44.90    2.60
  -3   3  -4   43.50    2.10
   3   3   4   41.00    2.30
  -3   3  -4   43.60    2.60
   3  -3   4   32.30    1.60
  -3  -3  -4   40.30    3.00
  -3  -3  -4   46.90    2.40
   3  -3   4   42.50    1.90
  -3  -3  -4   41.50    2.00
   3   3   5   32.40    2.10
  -3   3  -5   27.40    2.80
  -3   3  -5   31.10    2.00
   3   3   5   34.80    2.50
  -3   3  -5   27.40    2.20
   3   3   5   29.30    2.60
  -3   3  -5   30.70    2.70
  -3  -3  -5   32.70    2.40
  -3  -3  -5   35.70    2.20
  -3  -3  -5   35.90    3.30
   3  -3   5   35.10    1.80
   3  -3   5   32.30    1.80
   3   3   6   67.49    3.70
   3   3   6   68.89    2.90
  -3   3  -6   73.59    3.30
  -3   3  -6   70.99    3.70
   3   3   6   73.39    3.30
  -3   3  -6   73.29    4.10
   3  -3   6   70.59    2.60
  -3  -3  -6   68.49    3.20
  -3  -3  -6   68.79    3.40
   3  -3   6   76.69    2.60
  -3  -3  -6   71.09    4.40
  -3   3  -7    3.70    1.60
   3   3   7    3.20    1.60
   3   3   7    4.70    1.70
  -3   3  -7   -0.50    1.90
  -3   3  -7    6.10    1.90
   3  -3   7    5.10    1.10
  -3  -3  -7    4.60    1.50
  -3  -3  -7    2.70    1.70
  -3  -3  -7    3.50    2.40
  -3   3  -8   69.99    4.20
  -3   3  -8   74.39    3.80
   3   3   8   70.89    3.70
   3   3   8   76.19    4.00
  -3   3  -8   67.49    4.90
  -3  -3  -8   66.69    5.00
  -3  -3  -8   74.49    3.80
  -3  -3  -8   66.89    4.10
   3   3   9    1.20    1.70
  -3   3  -9    1.40    1.80
  -3   3  -9    1.20    2.40
  -3   3  -9    0.70    2.10
   3   3   9    3.10    1.90
  -3  -3  -9    1.90    1.80
  -3  -3  -9   -0.10    2.60
  -3  -3  -9    0.00    2.00
   3   4 -11    7.50    2.80
  -3   4  11   11.10    2.50
  -3  -4  11    9.10    2.80
   3  -4 -11   11.10    2.40
   3  -4 -11    1.60    2.80
  -3   4  10   23.70    2.40
   3   4 -10   25.40    3.40
  -3   4  10   23.70    2.80
  -3  -4  10   25.80    3.00
   3  -4 -10   30.40    2.80
   3  -4 -10   22.70    3.50
   3   4  -9   28.70    2.20
   3   4  -9   24.10    3.00
  -3   4   9   25.90    2.50
  -3   4   9   23.50    2.10
  -3   4   9   25.80    2.30
   3  -4  -9   23.40    2.40
  -3  -4   9   29.70    2.90
   3  -4  -9   24.60    3.20
   3   4  -8    5.90    1.20
  -3   4   8    8.90    1.70
  -3   4   8    8.80    1.60
   3   4  -8    5.10    2.00
  -3   4   8    7.40    1.20
  -3  -4   8    5.70    1.80
   3  -4  -8    6.20    1.00
   3  -4  -8    8.30    2.30
   3  -4  -8    5.90    1.60
  -3   4   7    4.20    1.00
  -3   4   7    4.60    1.30
  -3   4   7    1.30    0.80
   3   4  -7    3.30    1.80
  -3   4   7    7.50    1.60
   3   4  -7    5.80    1.10
   3   4  -7    3.80    0.90
   3   4  -7    3.40    0.80
   3  -4  -7    4.30    1.50
   3  -4  -7    7.00    2.00
  -3  -4   7    5.10    1.60
   3  -4  -7    5.70    1.00
  -3   4   6  173.78    4.70
   3   4  -6  177.18    4.60
  -3   4   6  187.48    4.80
   3   4  -6  180.08    4.30
   3   4  -6  178.78    4.20
   3   4  -6  184.98    5.90
  -3   4   6  185.08    4.50
  -3   4   6  178.58    5.10
   3  -4  -6  181.18    5.20
   3  -4  -6  178.98    4.40
  -3  -4   6  168.48    5.10
   3  -4  -6  181.58    4.40
   3  -4  -6  186.58    5.90
   3   4  -5  107.59    2.70
   3   4  -5  106.19    2.70
  -3   4   5  103.99    2.90
  -3   4   5  106.79    3.20
   3   4  -5  104.79    4.10
  -3   4   5  105.79    3.30
  -3   4   5  106.09    3.50
   3   4  -5  107.39    3.20
  -3  -4   5  106.09    3.50
   3  -4  -5  115.69    4.00
   3  -4  -5   99.69    3.00
   3  -4  -5  107.09    3.50
  -3   4   4 1745.33   33.80
   3   4  -4 1713.03   33.40
   3   4  -4 1738.03   34.90
  -3   4   4 1721.23   34.40
   3   4  -4 1786.62   33.60
  -3   4   4 1727.23   33.80
   3   4  -4 1729.33   33.40
  -3   4   4 1738.13   34.30
  -3   4   4 1766.42   34.20
   3   4  -4 1734.03   34.30
   3  -4  -4 1678.03   34.10
   3  -4  -4 1730.03   33.90
  -3  -4   4 1732.83   34.20
   3  -4  -4 1726.63   34.60
  -3   4   3 1491.05   29.80
   3   4  -3 1516.05   29.00
  -3   4   3 1472.25   29.30
  -3   4   3 1496.95   29.70
  -3   4   3 1520.75   29.40
   3   4  -3 1522.65   29.20
   3   4  -3 1519.55   30.00
  -3   4   3 1466.95   29.90
   3   4  -3 1533.05   29.00
  -3   4   3 1443.56   29.60
   3  -4  -3 1467.55   29.50
  -3  -4   3 1465.45   29.60
  -3  -4   3 1521.75   29.90
   3  -4  -3 1585.54   29.70
   3  -4  -3 1534.65   29.80
  -3   4   2  162.28    4.40
  -3   4   2  157.38    3.70
   3   4  -2  159.98    3.80
  -3   4   2  156.48    3.80
  -3   4   2  156.48    4.10
  -3   4   2  155.38    4.20
   3   4  -2  160.18    3.60
   3   4  -2  164.08    4.40
   3   4  -2  156.38    3.60
   3   4  -2  157.78    3.80
   3  -4  -2  161.18    4.00
  -3  -4   2  155.48    4.30
  -3  -4   2  161.88    3.20
  -3  -4   2  160.68    3.80
  -3  -4   2  160.78    3.20
  -3  -4   2  157.98    3.90
   3  -4  -2  155.58    4.00
   3  -4  -2  161.68    4.00
   3  -4  -2  160.98    3.80
   3  -4  -2  169.28    4.30
   3   4  -1   41.00    1.50
   3   4  -1   40.90    1.60
   3   4  -1   39.20    1.30
   3   4  -1   43.40    1.80
   3   4  -1   41.20    2.20
  -3   4   1   42.40    2.10
  -3   4   1   42.50    1.90
  -3   4   1   41.10    1.70
   3  -4  -1   42.80    1.70
  -3  -4   1   42.10    1.40
   3  -4  -1   43.20    1.20
   3  -4  -1   42.20    2.00
  -3  -4   1   42.40    1.40
  -3  -4   1   40.40    1.60
   3  -4  -1   42.80    1.80
  -3  -4   1   39.80    2.00
  -3   4   0  207.18    4.80
  -3   4   0  219.88    6.00
   3   4   0  207.78    4.90
  -3   4   0  215.88    5.30
   3   4   0  207.98    5.50
  -3   4   0  216.98    4.90
   3   4   0  213.48    4.90
   3   4   0  208.58    5.10
   3   4   0  209.88    4.30
  -3  -4   0  208.68    5.00
   3  -4   0  210.58    5.00
   3  -4   0  215.88    4.80
   3  -4   0  217.28    4.80
  -3  -4   0  209.38    4.80
  -3  -4   0  213.18    4.70
  -3   4  -1  219.88    5.10
  -3   4  -1  218.08    5.00
   3   4   1  221.08    5.40
  -3   4  -1  220.08    4.50
   3   4   1  215.28    5.20
   3   4   1  213.98    5.60
  -3   4  -1  221.28    5.60
  -3  -4  -1  216.08    4.40
   3  -4   1  216.08    4.50
   3  -4   1  221.48    4.90
   3  -4   1  212.78    4.90
  -3  -4  -1  209.38    5.00
  -3  -4  -1  225.88    5.20
   3  -4   1  218.68    5.10
  -3   4  -2  204.18    4.90
   3   4   2  202.38    5.10
   3   4   2  206.38    5.30
  -3   4  -2  204.68    4.80
   3   4   2  201.58    5.40
  -3   4  -2  208.98    5.40
  -3  -4  -2  209.28    5.20
  -3  -4  -2  205.68    5.90
   3  -4   2  205.78    4.60
   3  -4   2  199.48    4.90
  -3  -4  -2  206.78    4.40
   3  -4   2  206.38    4.70
   3  -4   2  210.08    4.70
  -3   4  -3   95.29    3.00
   3   4   3   89.79    3.30
   3   4   3   92.19    3.30
  -3   4  -3   94.49    3.10
  -3   4  -3   98.99    3.60
   3   4   3   98.79    3.20
  -3  -4  -3   96.39    2.60
  -3  -4  -3   96.19    3.20
   3  -4   3   90.89    2.60
   3  -4   3   95.69    2.80
  -3  -4  -3   96.59    4.00
   3  -4   3   95.59    2.60
  -3   4  -4   51.39    2.30
   3   4   4   46.00    2.70
   3   4   4   45.40    2.40
   3   4   4   49.50    2.50
  -3   4  -4   47.40    2.90
  -3   4  -4   50.09    2.60
   3  -4   4   47.00    2.00
  -3  -4  -4   44.90    2.00
   3  -4   4   47.10    1.80
  -3  -4  -4   42.70    2.50
  -3  -4  -4   41.50    3.20
   3  -4   4   49.50    1.80
  -3   4  -5  121.79    3.90
   3   4   5  112.99    4.10
   3   4   5  119.49    4.00
   3   4   5  124.89    4.40
  -3   4  -5  121.59    4.50
  -3   4  -5  117.79    4.60
   3  -4   5  119.89    3.50
   3  -4   5  118.99    3.30
  -3  -4  -5  125.29    3.80
  -3  -4  -5  117.19    4.20
  -3  -4  -5  125.19    5.30
   3  -4   5  120.69    3.50
  -3   4  -6    4.10    1.70
  -3   4  -6    2.80    1.80
   3   4   6    1.80    1.60
   3   4   6    1.60    1.50
   3   4   6    3.40    1.20
  -3   4  -6    1.80    1.40
  -3  -4  -6    1.10    2.00
   3  -4   6    3.70    1.10
  -3  -4  -6    4.20    1.60
   3  -4   6    2.80    0.80
  -3  -4  -6    2.50    1.20
   3   4   7    6.50    1.70
  -3   4  -7    5.80    2.00
  -3   4  -7    4.50    1.90
  -3   4  -7    5.10    1.50
   3   4   7    3.10    1.70
  -3  -4  -7    8.10    1.60
  -3  -4  -7    5.40    2.30
  -3  -4  -7    6.50    1.80
  -3   4  -8   89.99    4.00
  -3   4  -8   96.09    5.10
   3   4   8   86.49    4.30
  -3   4  -8   83.29    5.10
   3   4   8   88.29    4.00
  -3  -4  -8   92.39    5.80
  -3  -4  -8   92.19    4.00
  -3  -4  -8   78.99    4.20
   3   4   9   52.29    3.60
  -3   4  -9   49.60    4.20
  -3   4  -9   42.20    4.30
  -3   4  -9   45.30    3.40
   3   4   9   50.09    4.00
  -3  -4  -9   45.80    3.70
  -3  -4  -9   40.90    4.40
  -3   5  11  113.89    5.00
   3   5 -11  127.69    6.70
   3  -5 -11  107.49    6.90
  -3  -5  11  130.29    5.90
   3  -5 -11  128.79    5.60
  -3   5  10   19.10    2.40
   3   5 -10   15.50    2.90
  -3   5  10   15.40    2.30
   3  -5 -10   19.10    2.60
  -3  -5  10   17.90    2.80
   3  -5 -10   16.20    3.30
   3   5  -9    7.10    2.40
  -3   5   9    9.40    1.50
  -3   5   9   18.00    2.20
  -3   5   9   10.30    2.00
   3  -5  -9   10.00    2.70
   3  -5  -9   16.60    2.30
  -3  -5   9   12.60    2.30
  -3   5   8   10.70    1.70
  -3   5   8   10.50    1.90
   3   5  -8    8.70    2.20
  -3   5   8    9.20    1.40
   3   5  -8   10.00    1.30
  -3  -5   8    6.60    1.90
   3  -5  -8   12.00    1.30
   3  -5  -8    8.70    1.80
   3  -5  -8    7.10    2.30
   3   5  -7   19.40    1.60
  -3   5   7   15.60    1.90
   3   5  -7   17.60    1.50
  -3   5   7   18.20    1.70
  -3   5   7   18.40    1.50
   3   5  -7   15.00    2.30
   3  -5  -7   16.20    2.40
  -3  -5   7   18.80    2.10
   3  -5  -7   15.30    1.90
   3  -5  -7   18.80    1.50
  -3   5   6  242.08    6.20
   3   5  -6  231.38    5.20
   3   5  -6  243.08    7.00
   3   5  -6  231.48    5.80
  -3   5   6  231.68    5.80
  -3   5   6  235.18    5.60
   3  -5  -6  222.48    6.10
   3  -5  -6  232.38    6.90
  -3  -5   6  233.28    6.30
   3  -5  -6  227.88    5.60
   3   5  -5    0.70    1.20
   3   5  -5    1.60    0.60
   3   5  -5    1.40    0.90
  -3   5   5    1.50    0.80
   3   5  -5    0.90    0.50
   3   5  -5    0.30    0.70
  -3   5   5    1.60    1.10
  -3   5   5    1.10    0.80
   3  -5  -5    1.60    0.90
  -3  -5   5    0.00    1.10
   3  -5  -5    3.30    1.20
   3   5  -4   78.59    2.00
  -3   5   4   76.69    2.50
   3   5  -4   79.49    2.00
  -3   5   4   73.49    2.90
   3   5  -4   77.09    2.80
   3   5  -4   78.49    2.30
  -3   5   4   75.29    2.40
  -3   5   4   76.39    2.80
   3  -5  -4   76.99    2.60
   3  -5  -4   80.39    2.80
  -3  -5   4   79.49    2.80
   3  -5  -4   82.59    3.20
   3   5  -3 3357.26   64.89
   3   5  -3 3342.97   65.59
   3   5  -3 3429.96   65.59
  -3   5   3 3367.66   64.69
  -3   5   3 3384.96   65.39
  -3   5   3 3305.27   65.19
  -3   5   3 3394.36   65.09
  -3   5   3 3415.56   65.29
   3   5  -3 3391.16   64.49
   3  -5  -3 3442.16   67.19
   3  -5  -3 3323.57   65.09
   3  -5  -3 3313.97   65.19
  -3  -5   3 3363.16   65.19
  -3   5   2  940.41   19.10
  -3   5   2  969.90   18.90
   3   5  -2  949.01   18.70
  -3   5   2  950.00   18.40
   3   5  -2  923.11   19.30
   3   5  -2  950.40   18.30
   3   5  -2  943.41   18.30
  -3   5   2  944.11   18.50
   3  -5  -2  928.01   18.70
   3  -5  -2  925.11   18.70
   3  -5  -2  938.21   18.80
   3  -5  -2  960.70   18.60
  -3  -5   2  817.62   18.50
  -3  -5   2  937.91   18.70
   3   5  -1   60.69    1.70
  -3   5   1   62.09    2.20
   3   5  -1   65.79    2.00
  -3   5   1   65.69    2.60
  -3   5   1   63.49    1.50
   3   5  -1   61.29    2.70
   3   5  -1   61.59    1.90
   3   5  -1   66.79    2.30
   3  -5  -1   60.49    2.30
  -3  -5   1   61.59    1.70
   3  -5  -1   61.29    2.10
  -3  -5   1   58.89    2.10
  -3  -5   1   62.69    1.70
  -3  -5   1   59.29    2.00
  -3   5   0   26.70    1.60
   3   5   0   29.40    2.10
  -3   5   0   28.30    2.00
   3   5   0   26.90    1.70
  -3   5   0   29.90    2.40
   3   5   0   25.50    1.70
   3   5   0   24.60    1.40
  -3  -5   0   26.80    1.40
   3  -5   0   29.30    1.40
   3  -5   0   32.40    1.60
  -3  -5   0   28.40    1.30
   3  -5   0   26.50    1.30
   3   5   1  665.43   14.40
  -3   5  -1  680.43   14.30
  -3   5  -1  688.53   12.90
  -3   5  -1  661.13   13.60
   3   5   1  674.73   14.10
   3   5   1  654.83   13.80
   3  -5   1  659.63   13.40
  -3  -5  -1  676.43   13.70
  -3  -5  -1  646.04   13.60
   3  -5   1  653.53   13.80
   3  -5   1  693.83   13.40
   3   5   2   19.00    1.80
  -3   5  -2   14.70    1.70
   3   5   2   17.30    1.60
  -3   5  -2   17.50    1.40
   3   5   2   17.50    1.50
  -3   5  -2   18.40    1.20
   3  -5   2   17.50    1.40
  -3  -5  -2   15.40    1.40
   3  -5   2   18.90    1.10
   3  -5   2   17.50    1.10
  -3  -5  -2   17.60    0.80
  -3   5  -3   -0.70    0.80
  -3   5  -3   -0.40    1.20
  -3   5  -3   -0.30    0.80
   3   5   3   -1.60    0.90
   3   5   3    0.90    1.00
   3   5   3    0.30    1.10
   3  -5   3    0.00    0.80
   3  -5   3   -0.10    0.50
  -3  -5  -3   -1.30    1.30
   3  -5   3    0.00    0.60
  -3  -5  -3    0.50    1.00
  -3  -5  -3    0.50    0.60
   3  -5   3   -0.50    0.50
  -3   5  -4  275.07    6.90
  -3   5  -4  274.07    7.50
   3   5   4  270.17    7.00
   3   5   4  271.37    7.00
  -3   5  -4  272.97    6.60
   3   5   4  280.97    7.20
   3  -5   4  267.67    6.40
  -3  -5  -4  281.57    8.10
   3  -5   4  271.37    5.80
  -3  -5  -4  282.67    7.10
   3  -5   4  272.57    5.90
  -3  -5  -4  280.67    6.20
  -3   5  -5   86.49    3.70
   3   5   5   80.69    3.40
   3   5   5   72.49    3.40
  -3   5  -5   80.29    4.00
   3   5   5   84.09    4.00
  -3   5  -5   85.19    3.20
  -3  -5  -5   78.89    3.50
  -3  -5  -5   77.19    2.80
   3  -5   5   78.99    2.20
  -3  -5  -5   75.49    4.40
   3  -5   5   80.09    2.80
   3   5   6   79.09    3.60
   3   5   6   79.19    3.40
  -3   5  -6   75.59    4.00
  -3   5  -6   80.59    3.30
   3   5   6   80.49    3.90
  -3   5  -6   86.59    4.20
   3  -5   6   79.29    2.80
  -3  -5  -6   77.79    3.70
  -3  -5  -6   86.99    3.20
  -3  -5  -6   75.89    4.80
   3   5   7    1.40    1.80
  -3   5  -7   -0.30    1.80
  -3   5  -7    1.90    1.90
   3   5   7    1.00    1.70
  -3   5  -7    0.40    1.30
  -3  -5  -7    1.10    1.60
  -3  -5  -7    0.30    2.10
  -3  -5  -7    2.30    1.30
  -3   5  -8    4.50    1.50
   3   5   8    3.90    2.10
  -3   5  -8    6.10    2.30
   3   5   8    2.10    1.80
  -3   5  -8    1.90    2.30
  -3  -5  -8    4.80    2.00
  -3  -5  -8    2.10    2.50
  -3   6  10   24.40    2.50
   3   6 -10   19.30    3.10
  -3   6  10   22.30    2.50
   3  -6 -10   14.20    3.30
   3  -6 -10   19.60    2.60
  -3  -6  10   20.80    2.90
  -3   6   9   13.10    2.10
   3   6  -9   14.10    2.60
  -3   6   9   10.60    1.70
  -3   6   9   12.20    2.00
  -3  -6   9   13.50    2.50
   3  -6  -9   11.70    2.20
   3  -6  -9   11.80    2.80
  -3   6   8   52.69    3.30
  -3   6   8   48.70    2.60
  -3   6   8   50.29    2.90
   3   6  -8   50.59    3.90
   3  -6  -8   51.89    4.10
   3  -6  -8   48.90    3.20
   3  -6  -8   51.69    2.40
  -3  -6   8   52.59    3.30
  -3   6   7    7.80    1.30
   3   6  -7    3.60    1.80
   3   6  -7    5.50    1.10
  -3   6   7    6.10    1.40
  -3   6   7    7.40    1.60
   3   6  -7    6.70    1.00
  -3  -6   7    2.60    1.60
   3  -6  -7    6.50    2.10
   3  -6  -7    5.90    1.30
   3  -6  -7    4.60    1.60
  -3   6   6   21.00    1.60
   3   6  -6   25.50    1.30
   3   6  -6   24.00    1.30
  -3   6   6   21.60    1.80
   3   6  -6   23.20    2.50
   3   6  -6   22.60    1.90
  -3   6   6   23.20    2.00
  -3  -6   6   18.50    2.00
   3  -6  -6   18.00    2.20
   3  -6  -6   20.60    1.70
   3  -6  -6   20.40    2.10
  -3   6   5  165.28    4.70
  -3   6   5  162.88    4.80
   3   6  -5  161.68    3.60
   3   6  -5  159.08    3.60
  -3   6   5  158.48    4.30
   3   6  -5  168.68    4.20
   3   6  -5  162.98    5.40
   3   6  -5  160.58    4.70
  -3   6   5  156.28    4.10
   3  -6  -5  167.78    4.80
  -3  -6   5  163.38    4.70
   3  -6  -5  159.78    5.20
   3  -6  -5  159.98    4.30
  -3   6   4  105.19    2.90
   3   6  -4  106.79    2.40
   3   6  -4  108.39    3.70
   3   6  -4  108.89    2.40
  -3   6   4  107.39    3.50
  -3   6   4  108.89    3.60
   3   6  -4  104.89    3.00
  -3   6   4  106.29    3.30
  -3  -6   4  106.19    3.40
   3  -6  -4  101.79    3.70
   3  -6  -4  111.29    3.50
   3  -6  -4  103.09    3.30
   3   6  -3  486.05   11.10
  -3   6   3  492.95   10.00
  -3   6   3  494.75   10.70
   3   6  -3  498.45   10.50
  -3   6   3  494.75   10.90
  -3   6   3  507.85   10.70
   3   6  -3  492.25    9.80
   3   6  -3  502.75    9.80
  -3   6   3  487.85   10.60
   3  -6  -3  481.05   10.60
   3  -6  -3  502.65   10.70
   3  -6  -3  499.85   10.70
  -3  -6   3  497.35   10.60
  -3   6   2  628.54   12.80
  -3   6   2  634.74   12.50
  -3   6   2  642.94   13.10
   3   6  -2  633.24   12.50
   3   6  -2  643.54   13.10
   3   6  -2  613.74   12.50
  -3   6   2  605.04   13.30
   3   6  -2  618.34   13.70
   3  -6  -2  613.34   13.10
  -3  -6   2  632.34   12.90
   3  -6  -2  651.13   13.00
   3  -6  -2  640.14   12.90
  -3  -6   2  634.84   13.00
   3  -6  -2  615.84   12.90
  -3   6   1  154.28    4.30
   3   6  -1  148.19    4.50
   3   6  -1  143.99    3.90
   3   6  -1  145.89    3.30
  -3   6   1  147.79    3.80
   3   6  -1  143.29    3.60
  -3   6   1  147.49    3.20
  -3  -6   1  143.19    3.10
   3  -6  -1  147.19    4.00
   3  -6  -1  147.69    3.70
  -3  -6   1  145.49    3.90
  -3  -6   1  148.89    3.10
  -3  -6   1  143.99    3.70
   3   6   0  483.65   10.30
  -3   6   0  467.35    9.90
  -3   6   0  466.85   10.40
   3   6   0  469.95   10.80
  -3  -6   0  474.15    9.80
   3  -6   0  472.35    9.60
   3  -6   0  459.75    9.60
  -3  -6   0  465.55    9.60
   3  -6   0  469.95   10.10
  -3  -6   0  464.15    9.60
  -3  -6   0  463.95   10.10
   3   6   1  128.89    3.90
  -3   6  -1  117.09    3.30
  -3   6  -1  127.89    4.00
   3   6   1  129.89    4.20
   3  -6   1  120.99    3.50
  -3  -6  -1  122.29    3.30
   3  -6   1  127.49    3.00
  -3  -6  -1  126.19    3.40
   3  -6   1  123.39    3.00
  -3   6  -2   77.89    3.30
   3   6   2   77.99    3.40
  -3   6  -2   80.29    2.20
   3   6   2   74.89    3.10
  -3   6  -2   80.99    2.60
   3  -6   2   74.99    2.70
   3  -6   2   81.79    2.10
  -3  -6  -2   80.09    2.80
   3  -6   2   79.89    2.00
   3   6   3  203.58    5.70
  -3   6  -3  214.88    5.10
   3   6   3  211.58    5.90
   3   6   3  201.18    5.50
  -3   6  -3  207.78    5.10
  -3   6  -3  205.58    5.90
   3  -6   3  202.78    5.10
  -3  -6  -3  188.68    6.30
   3  -6   3  206.58    4.30
  -3  -6  -3  204.88    4.40
  -3  -6  -3  199.98    5.40
   3  -6   3  209.08    4.30
  -3  -6  -3  199.68    4.30
  -3   6  -4    1.00    1.20
  -3   6  -4   -1.80    1.50
   3   6   4    1.10    1.30
  -3   6  -4    1.60    1.10
   3   6   4    0.50    1.40
   3   6   4    4.20    1.50
  -3  -6  -4    1.20    1.80
  -3  -6  -4    2.60    1.40
   3  -6   4    2.40    1.10
  -3  -6  -4    1.10    0.70
  -3   6  -5  113.09    4.20
   3   6   5  110.99    4.40
  -3   6  -5  114.59    3.70
   3   6   5  115.99    4.20
   3   6   5  111.49    4.10
  -3   6  -5  113.09    4.70
  -3  -6  -5  116.69    5.10
  -3  -6  -5  110.49    4.20
   3  -6   5  114.09    3.50
  -3  -6  -5  115.09    3.40
   3   6   6   97.29    4.20
   3   6   6   91.59    3.70
  -3   6  -6   90.19    3.50
  -3   6  -6   90.99    4.20
   3   6   6   90.89    4.20
  -3   6  -6   99.29    4.60
  -3  -6  -6  102.69    4.10
  -3  -6  -6   94.89    3.30
  -3  -6  -6   91.39    5.20
   3  -6   6   96.19    3.20
  -3   6  -7   31.00    3.00
  -3   6  -7   41.00    3.70
   3   6   7   35.10    3.00
   3   6   7   33.00    2.90
  -3   6  -7   39.70    2.70
  -3  -6  -7   41.50    3.20
  -3  -6  -7   35.60    3.70
  -3   6  -8   17.80    2.90
   3   6   8   13.00    2.40
   3   6   8   12.70    2.20
  -3   6  -8   11.20    2.70
  -3  -6  -8   13.70    2.40
  -3  -6  -8   12.30    3.00
  -3   7  10    1.50    1.80
   3   7 -10    2.80    2.30
  -3   7  10    2.40    1.80
  -3  -7  10    1.30    2.30
   3  -7 -10    1.20    2.90
   3  -7 -10    1.60    2.00
  -3   7   9    2.60    1.80
   3   7  -9    0.20    2.00
  -3   7   9   -0.20    1.40
  -3   7   9   -1.50    1.30
   3  -7  -9    2.60    1.90
  -3  -7   9    1.30    1.90
   3  -7  -9    0.00    2.30
  -3   7   8  250.77    6.50
  -3   7   8  250.57    7.20
   3   7  -8  235.38    8.00
  -3   7   8  242.58    6.50
   3  -7  -8  240.98    8.20
   3  -7  -8  244.78    6.30
  -3  -7   8  252.37    7.30
   3  -7  -8  245.78    7.10
  -3   7   7   89.99    3.20
   3   7  -7   90.19    3.30
  -3   7   7   89.39    3.70
  -3   7   7   86.19    3.40
   3   7  -7   86.09    4.50
   3  -7  -7   82.69    3.30
   3  -7  -7   87.29    4.60
   3  -7  -7   88.99    4.00
  -3  -7   7   88.99    3.80
  -3   7   6  147.09    4.30
  -3   7   6  150.38    4.80
   3   7  -6  152.98    4.20
   3   7  -6  148.39    5.50
  -3   7   6  148.89    4.10
   3   7  -6  143.79    3.50
   3   7  -6  147.89    4.60
   3  -7  -6  152.98    4.30
   3  -7  -6  146.69    5.40
   3  -7  -6  152.78    4.80
  -3  -7   6  150.28    4.80
   3   7  -5   24.80    1.70
  -3   7   5   26.90    2.10
  -3   7   5   22.90    2.00
  -3   7   5   24.80    1.50
  -3   7   5   20.80    1.90
   3   7  -5   22.90    2.10
   3   7  -5   24.40    1.00
   3   7  -5   23.20    1.00
   3   7  -5   27.70    2.60
   3  -7  -5   26.10    2.00
   3  -7  -5   24.50    2.50
   3  -7  -5   24.40    2.00
  -3  -7   5   24.90    2.00
   3   7  -4  240.58    5.80
   3   7  -4  243.18    4.90
  -3   7   4  231.68    6.20
  -3   7   4  242.88    6.00
  -3   7   4  242.88    5.30
   3   7  -4  239.38    6.40
   3   7  -4  240.58    4.90
  -3   7   4  243.88    6.20
  -3  -7   4  246.58    5.60
  -3  -7   4  243.98    6.10
   3  -7  -4  251.47    6.10
   3  -7  -4  241.08    6.40
   3  -7  -4  239.68    6.10
   3   7  -3   16.60    1.70
  -3   7   3   20.30    1.10
  -3   7   3   20.60    1.70
   3   7  -3   20.10    1.50
  -3   7   3   17.00    1.50
   3   7  -3   20.10    0.90
  -3   7   3   21.30    1.70
   3   7  -3   21.20    0.90
  -3   7   3   20.50    1.80
   3  -7  -3   19.60    1.90
   3  -7  -3   19.20    1.60
  -3  -7   3   20.20    1.60
   3  -7  -3   17.90    1.60
  -3  -7   3   20.30    1.50
  -3   7   2    1.50    1.00
   3   7  -2   -0.40    1.10
  -3   7   2    1.70    1.10
   3   7  -2    2.10    0.90
  -3   7   2    1.30    1.00
  -3   7   2   -0.40    0.60
  -3   7   2    1.70    0.50
   3   7  -2    0.70    0.50
  -3  -7   2    0.50    0.90
   3  -7  -2    0.20    1.00
   3  -7  -2    0.20    0.80
   3  -7  -2    0.90    0.90
  -3  -7   2   -0.40    0.70
   3  -7  -2   -0.30    0.70
  -3   7   1  196.98    5.20
  -3   7   1  199.48    4.80
   3   7  -1  198.68    5.70
   3   7  -1  189.58    4.20
  -3   7   1  192.98    4.20
   3   7  -1  196.28    4.50
   3   7  -1  183.98    5.00
   3   7  -1  188.98    4.70
   3  -7  -1  194.58    5.00
  -3  -7   1  187.58    4.50
   3  -7  -1  190.38    4.60
  -3  -7   1  181.28    4.80
   3   7   0  377.66    9.20
  -3   7   0  377.86    8.30
   3   7   0  380.16    8.30
  -3   7   0  379.76    8.90
   3   7   0  384.56    8.70
  -3  -7   0  380.16    7.90
   3  -7   0  373.36    7.90
  -3  -7   0  378.96    7.90
   3  -7   0  390.66    8.00
  -3  -7   0  384.76    8.10
   3  -7   0  380.56    8.60
  -3  -7   0  372.36    8.50
   3   7   1   99.19    3.30
   3   7   1   91.29    3.10
  -3   7  -1   96.29    3.60
  -3   7  -1   96.09    2.90
   3   7   1   95.49    3.80
   3  -7   1   96.99    2.40
  -3  -7  -1   97.09    2.90
  -3  -7  -1   97.49    3.30
   3  -7   1   97.29    2.40
   3  -7   1   94.29    3.20
  -3  -7  -1   96.99    2.80
   3   7   2   21.20    1.90
  -3   7  -2   18.80    2.00
   3   7   2   17.00    1.80
  -3   7  -2   17.40    1.10
  -3   7  -2   20.50    1.50
   3  -7   2   21.00    0.60
  -3  -7  -2   21.60    1.80
   3  -7   2   19.50    1.70
   3  -7   2   20.60    0.60
   3   7   3  503.45   11.70
  -3   7  -3  522.25   10.80
   3   7   3  501.75   11.90
  -3   7  -3  503.65   12.00
  -3   7  -3  536.85   10.90
  -3  -7  -3  502.35   11.30
   3  -7   3  511.15   11.10
  -3   7  -4 1884.81   36.70
   3   7   4 1856.01   37.70
   3   7   4 1913.51   37.40
  -3   7  -4 1843.92   37.90
   3   7   4 1855.51   37.60
  -3   7  -4 1867.31   36.90
  -3  -7  -4 1854.31   36.00
  -3  -7  -4 1822.62   38.60
   3  -7   4 1865.61   36.80
  -3  -7  -4 1838.92   37.20
  -3   7  -5  110.19    4.70
  -3   7  -5   95.19    3.90
   3   7   5  100.99    4.20
  -3   7  -5  102.19    3.50
   3   7   5  107.79    4.30
   3   7   5   95.99    4.10
  -3  -7  -5   98.19    5.10
  -3  -7  -5   97.49    4.00
  -3  -7  -5  107.99    3.10
   3  -7   5   99.69    3.40
  -3   7  -6  115.39    4.50
  -3   7  -6  113.89    5.10
   3   7   6  102.29    4.60
  -3   7  -6  113.59    3.90
   3   7   6  111.79    4.30
   3   7   6  115.09    4.50
   3  -7   6  118.29    3.70
  -3  -7  -6  118.59    4.60
  -3  -7  -6  110.99    5.60
  -3   7  -7   92.29    4.80
  -3   7  -7   61.19    4.20
   3   7   7   73.09    4.20
   3   7   7   80.79    4.00
  -3  -7  -7   76.69    5.20
  -3  -7  -7   83.29    4.10
   3   7   8   13.40    2.40
   3   7   8    7.70    2.30
  -3   7  -8   10.30    2.60
  -3  -7  -8   11.10    2.50
  -3  -7  -8   15.10    3.20
   3   8 -10    4.70    2.40
  -3   8  10    4.20    2.10
   3  -8 -10    2.30    2.80
  -3  -8  10    4.80    2.40
   3  -8 -10    1.90    2.00
  -3   8   9   -2.60    1.40
  -3   8   9    2.60    1.90
   3   8  -9    1.40    2.00
  -3   8   9    1.80    1.60
   3  -8  -9   -0.60    2.20
  -3  -8   9    0.60    1.90
   3  -8  -9   -0.30    1.40
   3  -8  -9    2.70    1.80
   3   8  -8   58.99    4.20
  -3   8   8   67.39    3.70
  -3   8   8   58.59    3.10
  -3   8   8   62.29    2.90
  -3  -8   8   63.29    3.70
   3  -8  -8   63.39    4.50
   3  -8  -8   63.89    3.60
   3  -8  -8   62.69    3.10
   3   8  -7   49.50    2.70
  -3   8   7   48.50    2.40
   3   8  -7   51.89    2.50
  -3   8   7   52.99    2.90
  -3   8   7   48.10    3.10
   3   8  -7   49.90    3.70
   3  -8  -7   46.00    4.10
   3  -8  -7   51.99    3.20
  -3  -8   7   54.19    3.40
   3  -8  -7   51.99    2.70
  -3   8   6    1.50    1.50
  -3   8   6    4.50    1.10
  -3   8   6    3.70    1.40
   3   8  -6    5.20    1.20
   3   8  -6    3.70    1.30
   3   8  -6    3.40    1.70
   3  -8  -6    3.70    1.80
   3  -8  -6    3.80    1.40
  -3  -8   6    5.00    1.50
   3  -8  -6    5.10    1.70
   3   8  -5   14.30    1.80
   3   8  -5   15.60    1.10
   3   8  -5   12.50    1.40
  -3   8   5   12.60    1.60
   3   8  -5   14.90    2.00
  -3   8   5   11.50    1.60
   3   8  -5   15.00    0.80
  -3   8   5   13.40    1.10
  -3   8   5   13.30    1.90
   3  -8  -5   12.10    1.90
   3  -8  -5   12.80    1.70
  -3  -8   5   15.70    1.70
   3  -8  -5   15.80    1.90
  -3   8   4  126.49    4.10
   3   8  -4  131.69    3.90
   3   8  -4  127.89    4.60
   3   8  -4  128.39    2.80
   3   8  -4  133.99    2.80
  -3   8   4  127.59    4.00
  -3   8   4  138.99    4.20
  -3   8   4  130.09    3.10
  -3  -8   4  133.89    3.90
   3  -8  -4  130.89    4.40
   3  -8  -4  126.39    4.10
   3  -8  -4  124.99    4.00
  -3  -8   4  129.19    3.60
  -3   8   3  183.08    4.00
  -3   8   3  172.98    5.00
   3   8  -3  182.78    3.90
   3   8  -3  174.48    5.50
  -3   8   3  173.48    4.80
  -3   8   3  170.68    5.00
   3   8  -3  190.58    4.90
  -3   8   3  181.78    5.00
   3  -8  -3  177.08    4.90
   3  -8  -3  178.18    5.00
  -3  -8   3  176.08    4.60
  -3  -8   3  178.48    4.60
   3  -8  -3  173.68    4.70
   3   8  -2  309.07    6.60
  -3   8   2  321.57    6.90
   3   8  -2  306.77    8.10
   3   8  -2  310.67    6.60
  -3   8   2  313.37    7.50
   3   8  -2  301.47    7.30
  -3   8   2  316.37    7.00
  -3   8   2  310.87    7.30
   3   8  -2  318.37    6.90
  -3   8   2  311.27    7.60
   3  -8  -2  315.37    7.50
  -3  -8   2  306.67    7.20
  -3  -8   2  302.97    6.90
   3  -8  -2  297.07    7.00
   3   8  -1  314.47    6.80
   3   8  -1  308.97    7.40
  -3   8   1  300.77    7.10
   3   8  -1  314.07    6.50
  -3   8   1  314.27    6.60
   3   8  -1  304.17    8.10
  -3   8   1  303.67    7.60
  -3  -8   1  314.37    7.30
   3  -8  -1  314.77    6.80
  -3  -8   1  314.37    6.80
   3  -8  -1  309.17    7.40
  -3   8   0   -0.70    0.30
   3   8   0   -0.40    1.00
  -3   8   0    0.50    1.20
   3   8   0   -0.30    0.80
   3   8   0   -0.90    1.20
  -3   8   0    0.00    0.80
  -3   8   0   -0.30    0.30
   3  -8   0   -0.30    0.60
  -3  -8   0   -0.10    0.60
  -3  -8   0    0.00    0.70
   3  -8   0    0.70    1.10
  -3  -8   0    1.10    1.10
   3  -8   0    0.50    0.60
  -3  -8   0   -0.10    0.60
   3   8   1    1.00    1.30
  -3   8  -1   -0.60    0.30
  -3   8  -1    3.60    1.30
   3   8   1   -0.80    1.00
   3   8   1    0.60    1.20
  -3   8  -1    0.70    0.30
  -3   8  -1    0.10    0.80
   3  -8   1    0.70    1.10
  -3  -8  -1    0.90    0.70
   3  -8   1    1.60    0.40
  -3  -8  -1    0.20    0.80
   3  -8   1    1.40    0.40
  -3  -8  -1    1.00    0.70
  -3  -8  -1    0.80    1.20
   3   8   2    2.20    1.10
  -3   8  -2    2.30    0.90
  -3   8  -2    1.80    0.60
   3   8   2    1.90    1.40
  -3   8  -2    3.20    1.50
   3   8   2    2.40    1.30
   3  -8   2    2.50    1.30
  -3  -8  -2    3.60    1.40
  -3  -8  -2    1.60    1.10
  -3   8  -3  274.17    7.60
   3   8   3  269.67    7.30
  -3   8  -3  271.87    6.40
   3   8   3  276.17    7.60
  -3   8  -3  272.37    6.30
   3  -8   3  267.47    6.70
  -3  -8  -3  285.77    6.90
  -3   8  -4  862.91   17.40
  -3   8  -4  827.62   18.60
   3   8   4  856.91   18.60
   3   8   4  838.62   18.30
  -3   8  -4  827.62   17.20
   3  -8   4  819.52   17.40
  -3  -8  -4  843.02   17.90
  -3  -8  -4  815.22   19.20
  -3   8  -5  287.07    7.40
  -3   8  -5  287.47    8.40
   3   8   5  284.37    7.90
   3   8   5  290.67    7.80
  -3   8  -5  281.27    6.90
   3   8   5  278.57    7.90
  -3  -8  -5  284.47    7.60
   3  -8   5  282.47    7.00
  -3  -8  -5  279.87    9.00
  -3   8  -6   16.30    2.60
   3   8   6   15.20    2.30
   3   8   6   21.50    2.50
   3   8   6   18.20    2.10
   3  -8   6   22.90    1.80
  -3  -8  -6   19.90    2.30
  -3  -8  -6   21.70    3.00
   3   8   7   18.50    2.50
  -3   8  -7   25.60    3.20
   3   8   7   20.20    2.70
  -3  -8  -7   21.90    3.30
  -3  -8  -7   20.20    2.50
   3   8   8    6.90    2.30
   3   8   8    0.10    2.10
  -3   8  -8    5.10    2.50
  -3  -8  -8    5.40    2.60
  -3  -8  -8    6.80    2.40
   3   9  -9   33.80    3.60
  -3   9   9   30.90    3.00
  -3   9   9   37.00    3.00
   3  -9  -9   34.70    2.80
   3  -9  -9   33.20    3.80
   3  -9  -9   33.10    3.10
  -3  -9   9   35.20    3.30
  -3   9   8   35.70    2.80
  -3   9   8   34.60    2.90
   3   9  -8   40.60    3.80
  -3  -9   8   38.50    3.20
   3  -9  -8   36.60    3.20
   3  -9  -8   38.20    2.90
   3  -9  -8   29.30    3.40
  -3   9   7   53.19    3.30
   3   9  -7   52.19    3.00
   3   9  -7   52.29    2.70
  -3   9   7   55.29    3.10
   3   9  -7   59.49    3.90
   3  -9  -7   47.70    3.90
   3  -9  -7   47.70    3.20
   3  -9  -7   55.09    3.10
  -3  -9   7   53.29    3.20
  -3   9   6   40.30    2.70
   3   9  -6   38.90    2.40
  -3   9   6   39.70    2.80
   3   9  -6   39.40    3.30
   3   9  -6   38.90    2.60
  -3  -9   6   41.30    2.90
   3  -9  -6   38.70    2.60
   3  -9  -6   45.50    2.80
   3  -9  -6   40.30    3.60
  -3   9   5    2.40    1.40
  -3   9   5    0.70    1.40
   3   9  -5    1.50    1.60
   3   9  -5    0.60    1.10
   3   9  -5    0.10    1.30
  -3   9   5    1.60    1.40
  -3  -9   5    1.00    1.20
   3  -9  -5    2.80    1.60
   3  -9  -5   -0.20    1.40
   3  -9  -5   -0.90    1.30
  -3  -9   5    1.90    1.00
  -3   9   4    0.50    1.30
   3   9  -4    0.20    1.40
   3   9  -4    0.50    1.10
  -3   9   4    0.10    1.20
  -3   9   4   -1.40    1.20
   3  -9  -4   -0.20    1.30
   3  -9  -4    1.10    1.30
   3  -9  -4   -0.60    1.20
  -3  -9   4    1.80    1.20
  -3  -9   4   -0.70    1.00
   3   9  -3   25.40    1.80
  -3   9   3   26.20    2.10
   3   9  -3   24.90    2.00
   3   9  -3   25.80    2.50
  -3   9   3   25.80    2.30
  -3   9   3   28.30    2.40
   3   9  -3   25.60    1.20
   3   9  -3   27.70    1.20
   3  -9  -3   20.80    2.00
   3  -9  -3   20.20    2.00
  -3  -9   3   26.60    2.00
   3  -9  -3   26.10    2.00
  -3  -9   3   25.20    1.80
  -3   9   2   49.90    2.30
   3   9  -2   51.19    1.90
  -3   9   2   55.69    2.80
  -3   9   2   56.69    2.70
   3   9  -2   51.09    3.20
   3   9  -2   52.79    2.10
   3   9  -2   57.39    2.60
  -3   9   2   53.49    2.60
  -3  -9   2   52.09    2.40
  -3  -9   2   54.89    2.20
   3  -9  -2   49.10    2.70
   3  -9  -2   50.79    2.30
  -3   9   1   10.20    1.70
   3   9  -1    9.30    0.80
  -3   9   1    9.90    1.40
   3   9  -1    9.00    1.10
   3   9  -1    8.50    1.50
  -3   9   1    8.10    0.90
  -3   9   1    9.60    0.80
   3   9  -1    6.60    1.70
   3  -9  -1    9.00    1.00
   3  -9  -1    8.60    1.50
  -3  -9   1    9.20    1.50
  -3  -9   1   11.30    1.10
   3  -9  -1    9.80    1.00
   3   9   0   39.50    2.50
  -3   9   0   34.70    2.00
  -3   9   0   35.30    2.50
  -3   9   0   34.90    1.30
   3   9   0   32.80    2.80
   3   9   0   39.20    2.00
   3  -9   0   36.10    1.30
  -3  -9   0   33.50    1.30
  -3  -9   0   35.20    1.30
   3  -9   0   34.80    2.30
   3  -9   0   34.50    1.40
  -3  -9   0   35.30    2.30
  -3  -9   0   36.50    1.60
   3   9   1   15.90    1.80
   3   9   1   13.40    2.00
  -3   9  -1   12.20    1.80
   3   9   1   14.70    1.60
  -3   9  -1   14.90    0.80
  -3   9  -1   12.30    0.80
  -3   9  -1   15.00    1.40
  -3  -9  -1   13.40    1.80
  -3  -9  -1   16.90    1.50
  -3  -9  -1   18.60    1.30
   3  -9   1   14.30    1.70
   3   9   2    4.90    1.30
  -3   9  -2    2.90    1.00
  -3   9  -2    4.30    1.70
   3   9   2    5.20    1.60
   3   9   2    4.00    1.60
  -3   9  -2    6.10    0.70
  -3  -9  -2    4.80    1.60
  -3  -9  -2    6.30    1.30
   3  -9   2    2.60    1.30
   3   9   3    7.50    1.80
   3   9   3    8.60    1.60
  -3   9  -3    6.40    1.90
  -3   9  -3    5.70    1.00
   3   9   3    5.00    1.70
  -3   9  -3    7.10    1.20
  -3  -9  -3    5.60    1.30
   3  -9   3    7.00    1.40
  -3   9  -4   77.49    2.90
   3   9   4   76.29    4.10
   3   9   4   76.79    3.90
  -3   9  -4   69.49    4.00
   3  -9   4   72.49    3.00
  -3  -9  -4   73.39    3.30
  -3   9  -5  106.99    4.90
   3   9   5  105.19    4.60
   3   9   5  104.99    4.60
   3   9   5  103.59    4.30
   3  -9   5  103.69    3.70
  -3  -9  -5  100.69    5.30
  -3  -9  -5  103.79    4.30
  -3   9  -6    5.00    2.20
   3   9   6    3.70    1.90
   3   9   6    0.00    2.00
   3   9   6    3.90    1.80
  -3  -9  -6    2.90    1.90
   3  -9   6    4.90    1.30
  -3  -9  -6    6.00    2.30
   3   9   7   90.89    5.10
   3   9   7   89.29    4.50
  -3   9  -7   88.79    5.00
  -3  -9  -7   95.09    4.70
  -3  -9  -7   98.99    6.20
  -3  10   9   31.50    3.50
  -3  10   9   37.10    3.30
   3  10  -9   32.20    3.60
   3 -10  -9   31.00    3.70
   3 -10  -9   36.00    3.00
  -3 -10   9   33.60    3.20
   3 -10  -9   33.00    3.10
  -3  10   8   -2.40    1.70
   3  10  -8    0.70    2.10
  -3  10   8    0.30    1.60
   3 -10  -8   -1.40    1.70
   3 -10  -8   -4.30    1.90
  -3 -10   8   -0.60    2.00
   3 -10  -8    0.10    1.50
   3  10  -7   92.49    4.00
  -3  10   7   90.49    4.20
   3  10  -7   89.29    3.60
   3  10  -7   89.19    4.70
  -3  10   7   89.59    3.80
   3 -10  -7   87.39    4.00
  -3 -10   7   91.89    4.20
   3 -10  -7   85.29    4.80
   3 -10  -7   95.59    4.30
  -3  10   6   14.40    2.00
   3  10  -6   12.30    1.60
  -3  10   6   14.60    2.10
   3  10  -6   12.60    2.30
   3  10  -6   14.30    1.90
  -3 -10   6   14.00    2.00
   3 -10  -6   11.90    1.90
   3 -10  -6   14.30    2.00
   3 -10  -6   10.70    2.30
  -3  10   5   12.90    1.90
   3  10  -5   12.10    2.00
   3  10  -5   13.00    2.10
   3  10  -5   12.90    1.70
   3  10  -5   12.20    1.60
  -3  10   5   13.00    1.70
  -3  10   5   14.70    1.80
   3 -10  -5   12.70    1.90
  -3 -10   5   13.50    1.50
   3 -10  -5   10.70    2.00
  -3 -10   5   13.00    1.70
   3 -10  -5   14.20    1.80
  -3  10   4   43.80    2.60
  -3  10   4   41.40    2.70
  -3  10   4   43.60    2.80
   3  10  -4   44.70    2.50
   3  10  -4   43.70    3.10
   3  10  -4   45.60    2.50
  -3 -10   4   42.10    2.40
  -3 -10   4   44.40    2.30
   3 -10  -4   43.70    2.40
   3 -10  -4   44.40    2.90
   3 -10  -4   44.60    2.80
  -3  10   3   23.70    2.10
   3  10  -3   30.40    2.40
   3  10  -3   27.20    1.90
   3  10  -3   20.20    2.30
   3  10  -3   25.40    1.30
  -3  10   3   27.90    2.20
  -3  10   3   29.10    2.50
  -3 -10   3   26.10    1.80
   3 -10  -3   27.30    2.30
  -3 -10   3   28.30    2.10
   3 -10  -3   30.00    2.10
  -3  10   2    2.60    1.10
  -3  10   2    6.10    1.60
  -3  10   2    3.80    1.30
  -3  10   2    4.80    1.50
   3  10  -2    4.50    1.70
   3  10  -2    4.20    0.90
   3  10  -2    5.20    1.00
   3  10  -2    4.10    1.40
   3 -10  -2    5.10    1.10
   3 -10  -2    6.00    1.10
   3 -10  -2    4.60    1.50
  -3 -10   2    4.90    1.40
  -3 -10   2    4.40    1.00
  -3  10   1 1041.20   21.10
   3  10  -1 1060.89   20.50
  -3  10   1 1040.90   22.00
  -3  10   1 1033.00   21.40
   3  10  -1 1041.00   21.90
  -3  10   1 1053.09   21.90
   3  10  -1 1058.29   22.80
   3  10  -1 1069.69   21.00
  -3 -10   1 1028.60   20.80
   3 -10  -1 1058.49   20.70
   3 -10  -1 1045.00   21.80
  -3 -10   1 1038.60   21.70
   3 -10  -1 1044.20   20.80
  -3  10   0    1.90    1.10
  -3  10   0    3.20    1.60
   3  10   0    1.60    1.00
   3  10   0    2.90    1.50
   3  10   0    1.40    1.60
   3 -10   0    1.80    0.40
   3 -10   0    1.20    0.40
  -3 -10   0    2.00    0.30
  -3 -10   0    1.60    0.70
  -3 -10   0    1.80    0.30
  -3 -10   0    2.50    1.50
   3 -10   0    0.10    1.40
  -3  10  -1    6.50    1.20
  -3  10  -1    6.10    1.60
   3  10   1    4.70    1.30
  -3  10  -1    4.70    0.60
   3  10   1    4.10    1.50
   3  10   1    6.90    1.80
   3 -10   1    4.70    1.40
  -3 -10  -1    5.10    1.60
  -3 -10  -1    5.30    0.90
  -3 -10  -1    5.00    1.00
   3  10   2  225.08    6.60
   3  10   2  236.68    6.20
   3  10   2  222.48    7.00
  -3  10  -2  229.18    5.60
  -3  10  -2  222.88    6.70
  -3 -10  -2  236.08    6.50
   3 -10   2  225.78    6.10
  -3 -10  -2  218.58    5.70
   3  10   3   13.40    2.10
   3  10   3   12.90    2.10
  -3  10  -3   15.40    1.50
  -3  10  -3   16.10    2.30
   3  10   3   13.60    1.80
  -3 -10  -3   10.90    1.60
  -3 -10  -3   12.40    2.00
   3 -10   3   13.10    1.80
  -3  10  -4   -1.70    1.70
   3  10   4    0.40    1.80
   3  10   4   -1.60    1.60
  -3 -10  -4   -1.40    1.30
   3 -10   4   -1.00    1.30
  -3  10  -5    0.80    2.00
   3  10   5    3.10    1.70
   3  10   5    2.20    1.90
  -3 -10  -5    1.00    1.50
   3 -10   5    5.60    1.50
  -3  10  -6   -1.70    2.00
   3  10   6   -0.80    1.90
   3  10   6    2.20    1.60
   3  10   6    0.50    1.80
  -3 -10  -6    0.50    1.70
   3  10   7   12.30    2.60
   3  10   7   12.60    2.40
  -3  10  -7   13.30    2.80
  -3 -10  -7   13.20    2.50
  -3 -10  -7   17.70    3.00
  -3  11   8    0.10    1.90
   3  11  -8   -0.40    1.90
   3  11  -8    0.70    1.70
  -3  11   8   -1.40    1.70
   3 -11  -8   -0.40    2.30
  -3 -11   8    0.00    1.80
   3 -11  -8   -1.10    1.90
   3 -11  -8    0.70    1.80
  -3  11   7   -0.30    1.60
   3  11  -7    2.10    1.70
   3  11  -7    0.80    1.30
   3  11  -7    1.90    1.70
  -3  11   7   -2.50    1.50
   3  11  -7    0.20    1.40
  -3 -11   7   -0.90    1.70
   3 -11  -7   -2.90    1.80
   3 -11  -7   -1.10    1.60
   3 -11  -7   -1.40    1.60
   3  11  -6  155.18    5.00
  -3  11   6  153.78    5.40
   3  11  -6  149.69    6.00
  -3  11   6  153.38    5.30
   3  11  -6  151.78    5.30
   3  11  -6  152.18    5.60
   3 -11  -6  154.08    5.20
  -3 -11   6  156.98    5.10
   3 -11  -6  160.68    5.30
   3 -11  -6  149.39    5.90
  -3  11   5   22.90    2.30
   3  11  -5   20.20    2.40
   3  11  -5   20.50    2.00
  -3  11   5   22.10    2.10
   3  11  -5   21.60    2.40
  -3  11   5   22.00    2.40
   3  11  -5   26.90    2.30
  -3 -11   5   24.90    2.00
   3 -11  -5   19.20    2.00
   3 -11  -5   22.10    2.40
   3 -11  -5   21.90    2.30
  -3 -11   5   22.20    2.00
   3  11  -4    5.00    1.90
  -3  11   4    6.20    1.70
   3  11  -4    5.90    1.40
  -3  11   4    5.90    1.50
  -3  11   4    8.00    1.80
   3  11  -4    7.20    1.40
   3 -11  -4    6.20    1.40
   3 -11  -4    5.80    1.50
   3 -11  -4    6.40    1.70
  -3 -11   4    8.10    1.60
  -3 -11   4    5.60    1.30
  -3  11   3    1.90    1.50
  -3  11   3    0.80    1.30
  -3  11   3   -0.80    1.20
   3  11  -3    2.90    1.40
   3  11  -3    3.90    1.70
   3  11  -3    1.20    1.10
  -3 -11   3    1.40    1.00
  -3 -11   3    2.40    1.30
   3 -11  -3    1.80    1.10
   3 -11  -3    4.30    1.60
   3  11  -2  811.12   16.40
  -3  11   2  809.82   17.10
   3  11  -2  808.52   16.30
  -3  11   2  811.42   17.40
   3  11  -2  799.12   18.40
   3  11  -2  793.42   17.40
  -3  11   2  806.12   17.60
  -3 -11   2  814.72   17.20
  -3 -11   2  797.82   16.40
   3 -11  -2  797.82   17.40
   3 -11  -2  800.62   16.40
   3  11  -1   -1.00    0.90
  -3  11   1    1.00    1.10
   3  11  -1    0.30    1.60
   3  11  -1    1.70    1.40
   3  11  -1    0.20    0.70
  -3  11   1    3.10    1.60
  -3  11   1   -1.10    1.50
  -3 -11   1    0.10    1.40
   3 -11  -1    0.40    0.70
   3 -11  -1    2.10    1.70
   3  11   0    1.80    1.50
  -3  11   0    4.50    1.70
   3  11   0    3.30    1.80
   3  11   0    3.60    1.20
  -3  11   0    2.50    1.10
  -3 -11   0    2.20    1.60
   3 -11   0    2.20    1.50
  -3  11  -1   42.80    2.30
   3  11   1   42.30    3.10
   3  11   1   37.20    2.40
   3  11   1   45.80    3.50
  -3  11  -1   39.40    3.00
   3 -11   1   42.40    3.00
  -3 -11  -1   50.69    3.10
  -3 -11  -1   43.60    1.80
   3  11   2   26.30    2.30
   3  11   2   24.30    2.50
  -3  11  -2   25.60    1.90
   3  11   2   22.10    2.60
  -3  11  -2   22.00    2.50
  -3 -11  -2   26.70    1.90
  -3 -11  -2   24.00    2.40
   3 -11   2   25.10    2.30
   3  11   3    7.30    2.00
  -3  11  -3    8.70    2.10
   3  11   3   10.40    1.80
   3  11   3    8.10    2.10
   3 -11   3    8.50    1.80
  -3 -11  -3    8.70    1.50
  -3 -11  -3   11.30    2.10
  -3  11  -4    1.00    1.90
   3  11   4   -0.40    1.70
   3  11   4    2.10    1.70
  -3 -11  -4    0.90    1.40
   3 -11   4    0.00    1.30
   3  11   5   20.30    2.70
   3  11   5   21.40    2.60
  -3  11  -5   24.80    3.00
   3 -11   5   23.40    2.10
  -3 -11  -5   19.00    2.30
  -3  11  -6   29.50    3.40
   3  11   6   28.70    2.90
   3  11   6   24.20    2.80
   3  11   6   27.40    3.10
  -3 -11  -6   26.00    2.70
  -3  12   8   11.50    2.30
  -3  12   8    9.50    2.30
   3  12  -8   11.00    2.30
   3  12  -8   12.80    2.60
   3 -12  -8   10.50    2.60
   3 -12  -8    9.90    2.20
   3 -12  -8   11.40    2.20
  -3 -12   8   12.60    2.40
   3  12  -7   -0.80    1.30
  -3  12   7    0.30    1.80
  -3  12   7    0.80    1.60
   3  12  -7   -2.00    1.50
   3  12  -7    0.80    1.90
   3  12  -7   -2.30    1.50
  -3 -12   7   -1.50    1.70
   3 -12  -7   -0.40    1.70
   3 -12  -7    1.50    2.00
   3 -12  -7    2.60    1.80
   3  12  -6   97.29    4.50
   3  12  -6   97.29    4.20
  -3  12   6  101.39    4.50
   3  12  -6   93.99    4.90
  -3  12   6   90.29    4.30
   3  12  -6   98.89    4.10
   3 -12  -6   97.89    4.10
   3 -12  -6   98.19    4.30
  -3 -12   6   96.19    4.00
   3 -12  -6   97.59    4.80
   3  12  -5   86.09    4.40
   3  12  -5   89.69    3.90
   3  12  -5   83.59    4.50
  -3  12   5   95.39    4.10
  -3  12   5   89.99    3.80
   3  12  -5   93.49    3.90
  -3  12   5   91.39    4.20
   3 -12  -5   93.89    4.30
   3 -12  -5   85.99    3.70
  -3 -12   5   90.49    3.50
  -3 -12   5   94.69    3.70
   3 -12  -5   95.29    4.20
  -3  12   4   45.30    3.20
   3  12  -4   49.00    2.80
   3  12  -4   48.30    2.90
  -3  12   4   54.49    3.30
   3  12  -4   50.89    3.90
  -3  12   4   52.09    3.00
   3 -12  -4   51.89    2.70
  -3 -12   4   50.79    3.00
  -3 -12   4   52.89    2.50
   3 -12  -4   42.90    3.10
  -3  12   3  179.78    5.80
   3  12  -3  173.78    5.00
  -3  12   3  183.18    5.60
   3  12  -3  183.08    5.70
   3  12  -3  179.98    6.50
  -3  12   3  180.78    5.60
   3 -12  -3  178.18    5.80
   3 -12  -3  183.88    4.90
  -3 -12   3  178.78    5.40
   3  12  -2  401.56   10.90
  -3  12   2  394.86    9.70
   3  12  -2  401.96    9.90
  -3  12   2  391.56   10.00
  -3  12   2  395.26    9.40
   3 -12  -2  405.96    9.90
  -3 -12   2  410.96    9.80
   3 -12  -2  384.96    8.60
  -3  12   1   -0.70    1.20
   3  12  -1   -0.80    1.40
   3  12  -1   -0.70    1.00
  -3  12   1    0.10    1.60
   3  12  -1    0.40    1.70
  -3  12   1   -1.50    1.40
  -3 -12   1    0.40    1.60
   3 -12  -1   -1.70    1.50
   3  12   0   41.30    3.10
  -3  12   0   41.90    3.20
   3  12   0   46.70    3.80
  -3  12   0   43.20    2.50
   3  12   0   42.50    2.40
  -3  12   0   45.70    3.30
   3 -12   0   42.20    3.00
  -3 -12   0   43.70    3.10
   3  12   1   70.99    3.20
   3  12   1   78.09    4.00
   3  12   1   73.79    4.40
  -3  12  -1   73.49    2.90
  -3  12  -1   74.09    3.80
  -3 -12  -1   73.39    3.70
   3 -12   1   73.49    3.50
  -3  12  -2    2.90    1.90
   3  12   2   -0.30    1.70
   3  12   2    2.30    1.50
   3  12   2    1.80    1.80
   3 -12   2    1.60    1.60
  -3 -12  -2    3.80    1.80
  -3 -12  -2    2.00    1.00
   3  12   3   24.60    2.50
   3  12   3   26.30    2.70
   3  12   3   27.20    3.00
  -3  12  -3   25.40    2.90
  -3 -12  -3   27.30    2.30
   3 -12   3   28.90    2.50
  -3 -12  -3   24.50    2.70
   3  12   4   -0.30    1.80
  -3  12  -4   -0.20    1.90
   3  12   4    0.50    1.80
  -3 -12  -4   -0.70    1.40
   3 -12   4    1.60    1.40
  -3  12  -5   32.40    3.40
   3  12   5   27.00    3.10
   3  12   5   30.60    3.10
   3 -12   5   40.00    2.80
  -3 -12  -5   36.60    3.00
   3  12   6   91.29    5.10
   3  12   6   91.69    4.70
   3  12   6   94.99    5.10
  -3  12  -6   85.99    5.20
  -3 -12  -6   84.09    4.40
   3  13  -7   12.10    2.30
  -3  13   7   16.60    2.50
  -3  13   7   16.00    2.50
   3  13  -7   17.70    2.50
   3  13  -7   21.20    2.50
   3  13  -7   17.90    2.80
   3 -13  -7   16.70    2.40
   3 -13  -7   22.20    2.70
  -3 -13   7   17.00    2.40
   3 -13  -7   18.50    2.60
  -3  13   6   11.30    2.20
  -3  13   6    7.20    2.10
   3  13  -6    6.80    1.90
   3  13  -6    6.10    1.90
   3  13  -6    3.00    1.60
   3  13  -6    5.70    2.10
  -3 -13   6    5.00    1.80
   3 -13  -6    6.50    1.80
   3 -13  -6    8.80    2.30
   3 -13  -6   11.10    2.20
   3  13  -5   62.39    3.40
   3  13  -5   57.19    4.00
   3  13  -5   61.79    4.00
  -3  13   5   63.09    3.70
  -3  13   5   64.99    3.30
  -3  13   5   65.39    3.80
   3  13  -5   61.89    3.40
   3 -13  -5   58.89    3.10
   3 -13  -5   56.39    3.70
  -3 -13   5   66.69    3.30
  -3 -13   5   52.19    4.70
  -3  13   4    0.40    1.50
   3  13  -4   -0.70    1.30
   3  13  -4    0.50    1.80
  -3  13   4    1.70    1.40
   3  13  -4    0.40    1.50
  -3  13   4    1.90    1.70
   3 -13  -4   -1.70    1.80
   3 -13  -4   -0.10    1.20
  -3 -13   4   -0.70    1.50
  -3  13   3    4.80    1.90
   3  13  -3    3.00    1.90
  -3  13   3    3.60    1.60
   3  13  -3    7.10    1.80
  -3  13   3   10.30    1.80
   3 -13  -3    7.90    1.30
  -3 -13   3    7.20    1.80
   3 -13  -3    7.60    2.00
  -3  13   2   47.40    2.90
   3  13  -2   49.30    4.00
  -3  13   2   47.10    2.90
  -3  13   2   44.30    3.30
   3  13  -2   50.49    3.30
   3 -13  -2   49.60    3.40
  -3 -13   2   45.70    3.10
  -3  13   1   19.40    2.00
  -3  13   1   18.60    2.40
   3  13  -1   19.20    2.30
   3  13  -1   20.80    2.80
  -3  13   1   18.20    2.30
   3 -13  -1   20.70    2.40
  -3 -13   1   20.00    2.30
  -3  13   0   68.29    3.10
  -3  13   0   66.89    3.90
   3  13   0   70.99    3.10
   3  13   0   74.79    4.60
   3  13   0   71.39    4.10
  -3  13   0   78.29    3.80
  -3 -13   0   73.39    3.90
   3 -13   0   79.09    3.80
  -3  13  -1   27.90    2.70
   3  13   1   22.80    2.90
   3  13   1   23.40    2.10
   3  13   1   20.00    2.50
  -3  13  -1   24.40    2.60
   3 -13   1   29.60    2.70
  -3 -13  -1   26.10    2.70
   3  13   2    3.40    2.10
   3  13   2    3.40    2.10
  -3  13  -2    5.80    2.20
   3  13   2    4.80    1.60
   3 -13   2    5.20    1.80
  -3 -13  -2    6.60    2.00
   3  13   3   86.09    4.90
  -3  13  -3   83.09    4.50
   3  13   3   81.59    4.40
   3  13   3   87.29    4.20
   3 -13   3   79.09    4.00
  -3 -13  -3  101.39    4.60
  -3 -13  -3   77.69    4.20
   3  13   4   33.50    3.20
  -3  13  -4   31.20    3.30
   3  13   4   32.40    3.30
  -3 -13  -4   33.60    2.70
   3 -13   4   29.30    2.60
   3  13   5   -1.50    2.10
   3  13   5    0.10    1.90
  -3  13  -5   -1.20    2.20
   3 -13   5    0.50    1.60
  -3 -13  -5   -2.90    1.50
   3  14  -6   10.60    2.00
  -3  14   6   15.30    2.60
   3  14  -6   14.50    2.50
   3  14  -6   12.80    2.50
  -3  14   6   11.00    2.20
   3 -14  -6   10.90    2.40
   3 -14  -6   13.60    2.00
  -3  14   5    0.60    1.80
   3  14  -5    5.20    2.00
  -3  14   5   -0.70    1.70
   3  14  -5    1.20    1.90
   3  14  -5   -0.20    1.60
   3 -14  -5    0.80    1.90
   3 -14  -5    1.40    1.40
  -3 -14   5    0.80    1.60
  -3  14   4   13.00    2.20
   3  14  -4   15.20    2.60
   3  14  -4    9.30    2.00
  -3  14   4   13.60    2.30
   3 -14  -4   12.20    2.40
  -3 -14   4   13.90    2.10
   3  14  -3   62.69    4.50
   3  14  -3   57.19    3.60
  -3  14   3   58.59    3.30
  -3  14   3   58.39    3.80
  -3  14   3   65.69    3.40
   3 -14  -3   62.29    3.80
  -3 -14   3   64.79    3.80
  -3  14   2   12.30    2.00
  -3  14   2   12.50    2.40
   3  14  -2   12.10    2.60
  -3  14   2   11.90    2.00
   3  14  -2   11.70    2.10
  -3 -14   2    9.00    2.00
   3 -14  -2   11.90    2.20
   3  14  -1   51.39    4.30
  -3  14   1   46.00    3.40
  -3  14   1   49.40    3.60
  -3  14   1   52.09    3.00
   3  14  -1   46.70    3.50
  -3 -14   1   49.20    3.70
   3 -14  -1   46.40    3.40
  -3  14   0    8.20    2.10
  -3  14   0    6.40    2.00
   3  14   0    8.80    2.10
   3  14   0    8.00    2.40
  -3 -14   0    8.40    2.10
   3 -14   0    6.70    2.10
   3  14   1    4.40    1.60
   3  14   1    4.20    2.40
   3  14   1    7.10    2.10
  -3  14  -1    3.80    1.90
  -3  14  -1    4.40    1.90
   3 -14   1    3.80    1.90
  -3 -14  -1    2.20    2.00
   3  14   2   -0.60    2.00
  -3  14  -2    0.60    1.80
   3  14   2   -0.20    1.50
   3  14   2    0.60    2.00
  -3  14  -2   -0.70    2.10
  -3 -14  -2   -0.30    1.80
   3 -14   2    1.20    1.70
  -3  14  -3  138.19    5.80
   3  14   3  137.99    6.30
   3  14   3  130.89    5.70
   3  14   3  129.59    5.20
   3 -14   3  148.19    5.20
  -3 -14  -3  145.39    5.90
  -3  14  -4    4.80    2.40
   3  14   4    2.10    2.10
   3  14   4    0.60    2.30
   3 -14   4    4.30    1.90
  -3  15   5    3.30    2.20
   3  15  -5    0.00    1.60
   3  15  -5   -0.90    1.70
  -3  15   5    2.80    1.90
   3  15  -5    0.10    2.20
  -3  15   4   13.30    2.20
   3  15  -4   11.70    2.50
  -3  15   4   12.60    2.40
   3  15  -4   11.00    2.10
   3 -15  -4   15.90    2.60
  -3 -15   4   12.80    2.20
  -3  15   3   35.50    2.90
   3  15  -3   33.00    3.00
  -3  15   3   31.80    3.10
   3  15  -3   35.30    3.60
  -3 -15   3   27.30    2.70
   3 -15  -3   32.60    3.10
   3  15  -2   28.00    3.40
  -3  15   2   22.20    2.80
  -3  15   2   29.30    2.60
  -3  15   2   31.70    2.90
   3  15  -2   28.80    2.80
   3 -15  -2   32.10    3.10
  -3 -15   2   25.10    2.70
  -3  15   1   -2.90    1.90
   3  15  -1    0.50    1.80
  -3  15   1   -1.20    1.80
   3  15  -1   -0.30    2.00
   3 -15  -1    3.10    2.00
  -3 -15   1   -0.60    1.80
   3  15   0    7.30    2.50
  -3  15   0    1.80    2.00
  -3  15   0    6.00    2.10
   3  15   0    5.90    2.10
  -3 -15   0    7.90    2.20
   3 -15   0    8.40    2.20
   3  15   1   82.69    5.40
  -3  15  -1   76.69    4.50
   3  15   1   77.99    4.50
  -3  15  -1   84.69    4.90
   3 -15   1   81.89    4.50
  -3 -15  -1   84.59    4.50
   3  15   2  125.49    5.00
  -3  15  -2  131.69    5.80
   3  15   2  129.09    5.60
  -3  15  -2  127.19    5.60
   3  15   2  129.49    6.40
  -3 -15  -2  132.99    5.60
  -3  16   2   10.20    2.40
   3  16  -2    7.50    2.70
   3  16  -2    7.00    2.30
  -3 -16   2   12.30    2.50
   3 -16  -2    9.80    2.40
   3  16  -1   17.30    2.70
  -3  16   1   19.00    2.80
   3  16  -1   15.10    3.00
  -3 -16   1   19.70    2.70
   3 -16  -1   20.80    2.90
   3  16   0   -0.70    1.90
   3  16   0    0.90    2.30
  -3  16   0    0.10    2.00
  -3  16   0   -4.30    1.90
   3 -16   0    0.90    2.20
  -3 -16   0    1.70    2.10
   4   0 -11    2.30    1.80
  -4   0  11    5.00    2.20
   4   0 -11    0.80    2.60
   4   0 -10   72.29    3.50
   4   0 -10   60.39    5.00
  -4   0  10   73.69    4.10
  -4   0  10   66.09    2.90
   4   0  -9   -2.20    1.40
   4   0  -9    1.00    2.00
  -4   0   9   -2.20    1.60
   4   0  -8  237.68    6.40
   4   0  -8  235.68    7.70
  -4   0   8  230.58    6.60
  -4   0   8  243.28    5.90
  -4   0   7    1.70    1.00
   4   0  -7   -1.00    1.10
   4   0  -7    0.60    1.50
  -4   0   7   -0.40    1.20
  -4   0   7   -0.10    0.60
  -4   0   6  487.45   10.90
  -4   0   6  473.15   10.30
   4   0  -6  478.05   11.60
  -4   0   6  494.25   10.60
   4   0  -6  502.75   10.40
   4   0  -6  482.25    9.70
   4   0  -6  475.25   10.50
   4   0  -5    0.40    0.90
  -4   0   5    1.00    1.00
   4   0  -5   -0.70    0.80
   4   0  -5    0.50    0.50
   4   0  -5    0.30    1.10
  -4   0   5   -0.70    0.40
  -4   0   5    1.40    0.70
  -4   0   5   -0.40    0.80
   4   0  -4   60.19    2.80
  -4   0   4   62.99    2.30
   4   0  -4   60.29    2.50
   4   0  -4   59.49    2.20
  -4   0   4   57.99    2.10
  -4   0   3    0.40    0.50
   4   0  -3    0.30    0.90
  -4   0   3    0.40    0.80
   4   0  -3    1.40    1.00
  -4   0   3    0.00    0.80
   4   0  -3    1.40    0.90
  -4   0   3    0.00    0.30
  -4   0   3   -0.40    0.80
  -4   0   3   -0.90    0.90
   4   0  -3    0.70    0.70
   4   0  -3    0.80    0.90
  -4   0   2   14.30    1.00
   4   0  -2   14.70    1.20
  -4   0   2   12.20    1.20
   4   0  -2   15.00    1.40
  -4   0   2   12.40    1.10
  -4   0   2   13.10    1.20
   4   0  -2   12.00    1.30
  -4   0   2   15.80    1.30
   4   0  -2   12.50    1.10
   4   0  -1   -0.20    0.70
  -4   0   1   -0.50    0.20
   4   0  -1   -0.40    0.20
  -4   0   1    0.70    0.70
   4   0  -1    0.60    1.00
  -4   0   1   -1.20    0.70
  -4   0   1    0.70    0.60
  -4   0   1    0.50    0.80
   4   0  -1   -0.70    0.60
   4   0  -1   -0.20    0.70
  -4   0   0  962.40   19.10
  -4   0   0  934.91   19.10
   4   0   0  942.01   19.20
   4   0   0  983.20   19.60
   4   0   0  967.80   19.40
   4   0   0  943.51   19.10
   4   0   0  942.21   19.10
  -4   0   0  983.20   19.20
  -4   0   0  950.80   19.10
   4   0   0  942.61   19.10
  -4   0   0  937.71   19.50
   4   0   1    3.00    0.90
  -4   0  -1    1.00    0.90
   4   0   1    0.90    1.00
  -4   0  -1   -0.60    0.90
   4   0   1    0.40    0.80
   4   0   1    0.30    1.00
   4   0   1    0.00    0.80
  -4   0  -2  209.88    5.40
  -4   0  -2  214.68    5.40
   4   0   2  229.38    5.60
   4   0   2  211.88    5.30
   4   0   2  214.88    5.60
  -4   0  -2  216.78    5.70
   4   0   3    0.70    0.90
  -4   0  -3   -0.10    1.00
  -4   0  -3    0.70    1.00
  -4   0  -3   -0.20    1.10
   4   0   3    0.20    0.90
   4   0   3   -0.50    1.00
  -4   0  -4  417.06   10.40
  -4   0  -4  423.16    9.90
   4   0   4  432.96    9.80
  -4   0  -4  421.76    9.80
   4   0   4  433.56   10.10
   4   0   4  440.06    9.70
  -4   0  -5   -0.30    1.60
   4   0   5   -2.40    1.30
  -4   0  -5   -1.30    1.20
   4   0   5    0.50    1.10
   4   0   5   -1.00    1.00
  -4   0  -5   -0.10    1.30
  -4   0  -6  555.64   13.00
  -4   0  -6  566.64   13.10
   4   0   6  581.04   12.70
  -4   0  -6  563.24   13.90
   4   0   6  558.74   12.30
  -4   0  -7    1.00    1.60
   4   0   7    2.00    1.40
  -4   0  -7    1.50    1.60
  -4   0  -7   -1.40    1.90
  -4   0  -8   -2.40    2.30
  -4   0  -8    3.80    1.80
   4   0   8   -0.30    1.40
  -4   0  -8    2.60    1.90
  -4   1  11  356.46   10.10
   4   1 -11  369.66   11.80
   4   1 -11  369.36    9.50
   4  -1 -11  366.76    9.70
  -4  -1  11  364.86   10.30
   4  -1 -11  369.76   11.80
  -4   1  10  203.58    6.80
   4   1 -10  197.38    7.90
   4   1 -10  217.58    6.30
   4  -1 -10  201.08    8.00
   4  -1 -10  208.28    6.30
  -4  -1  10  197.38    6.70
  -4   1   9   66.69    3.50
  -4   1   9   59.69    2.80
   4   1  -9   60.99    4.40
   4   1  -9   56.79    3.20
  -4  -1   9   61.69    2.50
   4  -1  -9   65.99    4.60
  -4  -1   9   66.39    3.60
   4  -1  -9   61.99    3.50
  -4   1   8    5.80    1.60
   4   1  -8    4.80    1.40
  -4   1   8    4.20    1.30
   4   1  -8    4.70    2.00
  -4  -1   8    7.60    1.70
  -4  -1   8    6.00    1.10
   4  -1  -8    5.90    2.10
   4  -1  -8    3.70    1.40
   4   1  -7   39.40    1.80
   4   1  -7   36.70    2.20
   4   1  -7   43.40    3.30
  -4   1   7   40.80    1.70
  -4   1   7   39.10    2.20
  -4   1   7   38.80    2.50
   4  -1  -7   34.80    3.10
   4  -1  -7   39.00    1.40
  -4  -1   7   39.80    1.70
  -4  -1   7   38.20    2.60
   4  -1  -7   36.60    2.50
  -4  -1   7   42.20    1.90
   4   1  -6  416.86    8.40
   4   1  -6  416.36    9.20
   4   1  -6  425.96   10.60
  -4   1   6  416.26    9.20
  -4   1   6  424.76    9.60
   4   1  -6  424.06    9.20
   4  -1  -6  429.46    9.50
  -4  -1   6  427.06    9.00
  -4  -1   6  410.86    9.70
   4  -1  -6  424.86   10.40
   4  -1  -6  421.86    8.60
   4  -1  -6  422.96    9.20
   4   1  -5  627.44   12.40
   4   1  -5  628.14   14.10
  -4   1   5  604.94   13.00
   4   1  -5  611.44   13.00
   4   1  -5  632.14   13.20
  -4   1   5  608.04   13.20
  -4  -1   5  631.84   12.70
   4  -1  -5  638.04   13.20
  -4  -1   5  655.63   12.80
   4  -1  -5  630.64   13.90
   4  -1  -5  625.14   13.10
   4  -1  -5  632.24   12.60
  -4  -1   5  621.74   13.40
  -4   1   4   48.50    2.00
  -4   1   4   49.70    2.20
  -4   1   4   48.30    1.90
  -4   1   4   47.90    1.20
  -4   1   4   48.30    2.30
   4   1  -4   49.30    2.00
  -4   1   4   43.40    2.00
   4   1  -4   52.19    2.30
   4  -1  -4   46.40    1.70
   4  -1  -4   47.10    2.40
   4  -1  -4   49.99    2.10
  -4  -1   4   47.60    1.80
  -4  -1   4   50.79    1.70
   4  -1  -4   47.40    2.20
  -4  -1   4   47.40    2.10
  -4  -1   4   50.69    2.20
  -4   1   3   44.90    1.90
  -4   1   3   48.90    1.40
   4   1  -3   48.40    2.30
   4   1  -3   47.00    1.90
  -4   1   3   43.60    2.20
  -4   1   3   48.40    2.00
  -4   1   3   46.80    1.80
   4   1  -3   48.10    1.90
   4   1  -3   44.40    2.00
  -4   1   3   49.20    2.10
  -4  -1   3   49.60    2.00
  -4  -1   3   48.20    1.70
  -4  -1   3   47.20    2.10
   4  -1  -3   50.39    2.40
   4  -1  -3   49.99    2.00
   4  -1  -3   46.10    2.20
  -4  -1   3   49.90    1.80
  -4  -1   3   47.70    1.30
  -4  -1   3   50.49    2.10
   4   1  -2   77.49    2.40
  -4   1   2   74.69    2.70
  -4   1   2   78.59    2.10
   4   1  -2   74.99    2.40
  -4   1   2   78.19    2.30
   4   1  -2   76.09    2.40
  -4   1   2   74.39    2.40
   4   1  -2   75.89    2.80
  -4   1   2   74.79    2.60
   4   1  -2   74.09    2.10
  -4   1   2   74.29    2.50
  -4  -1   2   76.89    2.70
  -4  -1   2   71.39    2.20
   4  -1  -2   74.69    2.60
  -4  -1   2   73.49    2.30
   4  -1  -2   79.29    2.90
  -4  -1   2   75.29    2.40
   4  -1  -2   72.69    2.40
  -4  -1   2   75.79    2.40
  -4  -1   2   77.09    2.00
   4   1  -1   76.99    2.40
  -4   1   1   80.49    2.70
   4   1  -1   84.89    2.40
   4   1  -1   82.39    2.50
  -4   1   1   79.09    2.50
   4   1  -1   79.09    2.50
   4   1  -1   82.59    2.90
  -4   1   1   76.19    2.30
  -4   1   1   80.79    2.40
   4  -1  -1   79.09    3.00
  -4  -1   1   77.09    2.40
   4  -1  -1   81.29    2.50
  -4  -1   1   78.89    2.30
   4  -1  -1   85.69    2.50
   4  -1  -1   77.19    2.60
  -4  -1   1   81.09    2.50
   4   1   0   33.50    1.70
  -4   1   0   31.20    1.80
  -4   1   0   33.50    1.60
   4   1   0   33.70    2.10
   4   1   0   35.30    1.70
  -4   1   0   31.20    1.90
   4   1   0   33.90    1.60
  -4   1   0   32.50    1.70
  -4  -1   0   31.80    1.70
  -4  -1   0   36.80    2.30
   4  -1   0   31.00    1.60
   4  -1   0   34.20    1.70
  -4  -1   0   34.70    1.60
  -4  -1   0   33.10    1.60
   4  -1   0   32.60    1.70
   4  -1   0   34.80    1.80
   4  -1   0   31.90    2.10
  -4  -1   0   32.70    1.60
   4   1   1  900.21   18.40
   4   1   1  926.41   18.80
  -4   1  -1  914.71   18.50
   4   1   1  891.31   18.70
   4   1   1  925.11   18.50
  -4   1  -1  887.31   18.40
   4   1   1  893.11   18.20
  -4  -1  -1  910.91   18.20
   4  -1   1  918.31   18.80
  -4  -1  -1  914.21   18.40
   4  -1   1  919.01   18.40
   4  -1   1  902.71   18.30
  -4   1  -2   39.10    2.10
  -4   1  -2   37.80    2.00
   4   1   2   39.80    2.30
   4   1   2   41.10    2.00
   4   1   2   38.60    2.20
  -4   1  -2   40.50    2.20
   4  -1   2   37.00    2.20
  -4  -1  -2   42.70    2.00
   4  -1   2   37.90    1.90
  -4  -1  -2   36.80    2.30
   4  -1   2   36.30    2.10
  -4  -1  -2   38.60    2.10
  -4   1  -3    2.30    1.20
   4   1   3    0.40    0.90
   4   1   3    1.30    1.10
  -4   1  -3   -0.70    1.00
  -4   1  -3   -0.10    1.00
   4   1   3    0.80    1.10
  -4  -1  -3    1.30    1.00
  -4  -1  -3    0.90    1.20
   4  -1   3    1.00    0.90
  -4  -1  -3    1.30    1.10
   4  -1   3    3.20    1.00
  -4   1  -4   61.59    2.80
   4   1   4   64.89    3.10
   4   1   4   63.29    2.90
   4   1   4   64.29    2.80
  -4   1  -4   62.49    3.20
  -4   1  -4   61.49    3.00
  -4  -1  -4   65.99    2.90
  -4  -1  -4   62.29    3.40
   4  -1   4   59.79    2.70
   4  -1   4   60.89    2.60
  -4  -1  -4   62.79    2.70
   4   1   5    1.10    1.20
  -4   1  -5    1.50    1.40
  -4   1  -5    4.60    1.80
   4   1   5    1.20    1.60
   4   1   5    3.00    1.40
  -4   1  -5    3.00    1.40
   4  -1   5    3.20    1.30
  -4  -1  -5    2.40    1.30
  -4  -1  -5    4.30    1.60
   4  -1   5    3.20    1.10
  -4  -1  -5    4.40    1.90
   4   1   6    0.20    1.50
   4   1   6    1.60    1.50
   4   1   6    0.70    1.10
  -4   1  -6    0.80    1.40
  -4   1  -6    0.70    1.50
  -4   1  -6    1.00    1.80
  -4  -1  -6    2.60    1.50
   4  -1   6    0.80    1.20
  -4  -1  -6   -0.70    1.80
  -4  -1  -6    1.60    1.40
  -4   1  -7    8.20    2.10
  -4   1  -7    6.10    1.70
  -4   1  -7    6.40    2.30
   4   1   7    6.40    1.90
   4   1   7    6.70    1.60
  -4  -1  -7    7.40    2.30
   4  -1   7    7.30    1.50
  -4  -1  -7    7.30    2.00
  -4  -1  -7    8.20    2.10
   4   1   8   31.80    2.80
  -4   1  -8   35.20    3.20
  -4   1  -8   25.50    3.40
  -4   1  -8   31.20    2.80
   4  -1   8   34.40    2.70
  -4  -1  -8   27.80    2.70
  -4  -1  -8   30.70    2.90
  -4  -1  -8   28.40    3.50
   4   2 -11   50.99    5.10
   4   2 -11   45.90    3.30
  -4   2  11   45.50    3.80
   4  -2 -11   37.00    4.20
   4  -2 -11   51.29    3.60
  -4  -2  11   58.09    4.20
   4   2 -10  550.54   14.80
  -4   2  10  546.95   12.40
   4   2 -10  538.75   12.60
  -4   2  10  524.85   13.10
  -4  -2  10  545.65   13.40
   4  -2 -10  573.94   13.10
   4  -2 -10  551.54   14.80
   4   2  -9    0.80    2.00
   4   2  -9    1.90    1.40
  -4   2   9    2.80    1.50
  -4   2   9    2.70    1.70
   4  -2  -9    1.40    1.50
  -4  -2   9    3.20    1.80
   4  -2  -9    0.60    2.10
  -4   2   8   88.99    3.80
  -4   2   8  101.79    3.60
   4   2  -8  100.89    3.10
   4   2  -8   93.99    4.80
  -4   2   8   97.79    2.60
   4   2  -8   92.89    3.50
  -4  -2   8   94.89    2.70
  -4  -2   8  100.49    4.10
   4  -2  -8   98.19    3.90
   4  -2  -8   95.89    4.80
   4   2  -7   15.00    1.50
   4   2  -7   12.30    1.40
  -4   2   7   15.30    1.60
   4   2  -7   15.80    2.00
  -4   2   7   14.00    1.00
  -4   2   7   15.10    1.70
   4  -2  -7   13.10    2.10
   4  -2  -7   16.30    1.20
  -4  -2   7   15.10    1.20
  -4  -2   7   12.40    1.80
   4  -2  -7   11.80    1.60
  -4   2   6  512.45   11.40
  -4   2   6  530.85   11.70
   4   2  -6  539.55   12.80
   4   2  -6  541.65   10.50
  -4   2   6  534.95   10.60
  -4   2   6  544.25   11.60
   4   2  -6  549.15   11.40
   4   2  -6  553.44   11.40
   4  -2  -6  513.55   11.60
  -4  -2   6  540.65   10.90
   4  -2  -6  545.45   11.00
  -4  -2   6  542.05   10.90
  -4  -2   6  525.35   11.90
   4  -2  -6  531.05   12.60
   4   2  -5  203.38    4.90
  -4   2   5  216.28    5.30
  -4   2   5  204.08    5.20
   4   2  -5  211.18    6.10
  -4   2   5  209.68    5.30
   4   2  -5  210.58    5.30
  -4   2   5  210.48    4.40
  -4  -2   5  209.78    5.50
  -4  -2   5  205.48    5.10
  -4  -2   5  206.28    4.60
  -4  -2   5  210.98    4.60
   4  -2  -5  209.38    4.80
   4  -2  -5  208.68    5.90
   4  -2  -5  206.68    5.30
   4  -2  -5  212.58    5.30
  -4   2   4  247.38    6.00
  -4   2   4  274.27    8.10
   4   2  -4  264.77    5.10
   4   2  -4  260.07    6.10
   4   2  -4  267.37    6.90
  -4   2   4  263.17    6.30
   4   2  -4  263.97    6.30
  -4   2   4  252.57    6.00
  -4   2   4  253.37    5.40
   4   2  -4  252.47    5.80
  -4   2   4  270.67    6.50
  -4  -2   4  247.68    6.20
  -4  -2   4  256.17    5.50
   4  -2  -4  259.27    6.10
   4  -2  -4  261.07    6.50
  -4  -2   4  254.17    6.20
   4  -2  -4  260.87    6.30
   4  -2  -4  257.67    5.80
  -4  -2   4  261.77    5.60
   4   2  -3  243.28    5.80
   4   2  -3  260.27    5.60
   4   2  -3  246.28    6.10
  -4   2   3  248.88    5.80
  -4   2   3  245.88    6.10
  -4   2   3  243.68    5.70
  -4   2   3  244.48    6.00
   4   2  -3  251.27    5.50
   4   2  -3  256.77    5.20
   4  -2  -3  246.38    5.60
  -4  -2   3  249.78    5.40
  -4  -2   3  241.58    6.00
   4  -2  -3  251.47    5.80
   4  -2  -3  242.68    5.90
   4  -2  -3  253.17    6.20
  -4  -2   3  255.47    5.90
  -4  -2   3  250.97    5.40
  -4  -2   3  251.07    5.10
   4   2  -2   49.10    1.80
   4   2  -2   47.00    1.70
   4   2  -2   45.50    1.80
  -4   2   2   45.80    2.10
  -4   2   2   42.50    1.80
  -4   2   2   40.80    2.10
  -4   2   2   46.10    2.20
   4   2  -2   50.39    1.60
  -4   2   2   46.50    2.20
   4   2  -2   49.30    2.30
   4  -2  -2   43.90    2.00
   4  -2  -2   44.90    1.90
  -4  -2   2   48.50    1.70
  -4  -2   2   48.10    1.80
   4  -2  -2   45.70    2.30
   4  -2  -2   46.90    1.80
  -4  -2   2   46.30    1.60
  -4  -2   2   46.70    1.60
  -4  -2   2   44.80    2.00
  -4  -2   2   44.60    1.90
   4  -2  -2   42.40    1.90
   4   2  -1   13.00    1.20
  -4   2   1    9.30    1.10
   4   2  -1    9.60    0.90
   4   2  -1    9.40    1.00
  -4   2   1    8.80    1.30
   4   2  -1   10.70    1.00
   4   2  -1    6.80    1.20
  -4  -2   1    8.10    0.90
   4  -2  -1    9.40    1.10
  -4  -2   1    9.00    1.00
   4  -2  -1   11.00    1.10
   4  -2  -1   11.10    1.10
   4  -2  -1    7.40    1.30
  -4   2   0   13.70    1.40
   4   2   0   15.60    1.70
   4   2   0   15.80    1.10
  -4   2   0   14.30    1.20
   4   2   0   18.20    1.50
  -4   2   0   17.20    1.40
   4   2   0   15.60    1.30
   4   2   0   13.40    1.40
  -4  -2   0   16.80    1.30
  -4  -2   0   17.20    1.20
   4  -2   0   13.90    1.50
  -4  -2   0   16.70    1.40
   4  -2   0   14.90    1.20
   4  -2   0   13.80    1.20
   4  -2   0   16.70    1.20
  -4  -2   0   13.90    1.20
   4   2   1  393.46    8.40
   4   2   1  399.86    9.20
   4   2   1  401.56    8.90
   4   2   1  409.26    8.80
  -4   2  -1  400.46    9.00
  -4   2  -1  402.96    8.80
  -4  -2  -1  396.76    8.50
   4  -2   1  395.86    8.60
  -4  -2  -1  409.76    8.80
   4  -2   1  401.16    8.60
   4  -2   1  400.46    8.60
   4  -2   1  402.86    9.20
  -4   2  -2 1224.48   24.10
   4   2   2 1173.28   24.40
  -4   2  -2 1204.88   24.00
   4   2   2 1159.88   24.00
  -4   2  -2 1201.68   24.40
   4   2   2 1251.37   24.40
  -4  -2  -2 1209.88   23.80
   4  -2   2 1167.28   23.90
  -4  -2  -2 1214.08   24.80
  -4  -2  -2 1175.48   24.10
   4  -2   2 1206.98   24.40
  -4   2  -3    0.10    1.00
   4   2   3   -0.60    1.00
   4   2   3   -0.60    1.10
  -4   2  -3   -0.40    1.10
  -4   2  -3   -0.50    1.10
   4   2   3   -0.20    0.90
  -4  -2  -3    0.40    1.20
  -4  -2  -3   -0.70    0.80
  -4  -2  -3    0.20    1.20
   4  -2   3    0.80    0.90
   4  -2   3   -0.40    0.90
  -4   2  -4  183.28    5.30
   4   2   4  192.98    5.60
   4   2   4  197.08    5.30
  -4   2  -4  186.18    5.60
   4   2   4  191.18    5.30
  -4   2  -4  192.08    5.60
  -4  -2  -4  193.28    6.20
  -4  -2  -4  182.98    5.00
  -4  -2  -4  174.48    5.30
   4  -2   4  190.18    5.20
   4  -2   4  175.98    4.90
   4   2   5   37.50    2.90
   4   2   5   40.30    2.50
  -4   2  -5   37.90    3.10
   4   2   5   37.80    2.60
  -4   2  -5   40.30    3.00
  -4   2  -5   35.70    2.50
  -4  -2  -5   42.00    3.40
   4  -2   5   36.10    2.20
  -4  -2  -5   42.60    2.60
  -4  -2  -5   40.60    2.70
  -4   2  -6   19.60    2.70
  -4   2  -6   21.00    2.10
   4   2   6   21.80    2.10
   4   2   6   20.00    1.80
   4   2   6   16.10    2.20
  -4   2  -6   23.60    2.60
   4  -2   6   24.60    2.10
  -4  -2  -6   21.70    2.40
  -4  -2  -6   22.50    2.20
  -4  -2  -6   19.00    2.80
  -4   2  -7   -0.30    2.10
   4   2   7    1.30    1.70
   4   2   7    2.90    1.60
  -4   2  -7    1.70    1.80
  -4   2  -7    5.20    1.70
   4  -2   7    2.30    1.30
  -4  -2  -7    4.60    1.70
  -4  -2  -7    3.00    1.70
  -4  -2  -7    2.20    2.20
  -4   2  -8   54.09    3.90
  -4   2  -8   50.19    3.40
   4   2   8   54.69    3.50
  -4   2  -8   53.99    4.70
   4   2   8   52.39    3.90
   4  -2   8   53.79    3.10
  -4  -2  -8   53.89    3.70
  -4  -2  -8   55.39    4.00
  -4  -2  -8   53.59    4.70
   4   3 -11   -2.00    2.40
  -4   3  11    0.50    2.00
   4  -3 -11   -1.00    2.90
   4  -3 -11    2.80    1.90
  -4  -3  11   -1.60    2.10
  -4   3  10   80.49    4.10
   4   3 -10   74.39    5.20
  -4   3  10   78.49    3.70
   4   3 -10   86.99    3.70
   4  -3 -10   71.49    5.30
  -4  -3  10   81.59    4.40
   4  -3 -10   76.39    4.00
  -4   3   9  250.97    6.60
   4   3  -9  225.88    8.10
  -4   3   9  241.88    6.90
   4   3  -9  243.68    6.40
   4  -3  -9  241.78    8.30
   4  -3  -9  249.58    7.10
  -4  -3   9  246.38    7.30
  -4   3   8    0.50    1.30
   4   3  -8   -0.80    0.90
   4   3  -8   -2.30    1.00
   4   3  -8    1.10    1.80
  -4   3   8    1.00    0.80
  -4   3   8    1.70    1.40
   4  -3  -8   -1.10    1.50
  -4  -3   8   -0.90    1.50
   4  -3  -8    1.10    1.80
   4   3  -7  104.39    3.20
   4   3  -7   97.09    3.20
   4   3  -7  105.59    4.70
   4   3  -7  104.89    2.30
  -4   3   7  100.09    3.60
   4   3  -7  100.89    2.30
  -4   3   7  101.59    2.80
  -4   3   7  104.29    3.60
  -4   3   7  102.99    3.30
   4  -3  -7  101.99    3.80
   4  -3  -7  103.89    2.90
  -4  -3   7  106.69    4.00
   4  -3  -7   98.89    4.60
  -4   3   6   97.09    3.30
  -4   3   6   96.09    3.30
   4   3  -6  102.59    3.00
   4   3  -6   99.09    2.20
   4   3  -6   97.89    2.20
   4   3  -6  102.29    4.10
  -4   3   6  103.99    2.60
   4   3  -6   98.49    3.20
  -4   3   6   98.39    3.30
   4  -3  -6   97.39    4.10
  -4  -3   6   95.99    3.60
   4  -3  -6  103.09    3.60
  -4  -3   6   96.59    3.10
   4  -3  -6   99.39    2.90
  -4  -3   6   97.39    2.20
   4   3  -5   96.99    3.10
   4   3  -5   95.49    2.10
  -4   3   5   91.19    3.00
  -4   3   5   91.19    2.40
   4   3  -5   96.09    2.70
  -4   3   5   92.59    3.10
   4   3  -5   94.59    3.90
  -4   3   5   94.09    3.30
  -4  -3   5   98.39    3.10
   4  -3  -5   93.49    3.20
  -4  -3   5   89.79    3.20
   4  -3  -5   95.29    2.70
  -4  -3   5   93.39    2.10
   4  -3  -5   94.59    3.60
  -4  -3   5   94.49    2.20
  -4   3   4  905.11   18.70
   4   3  -4  924.31   19.20
   4   3  -4  893.31   17.90
   4   3  -4  893.61   17.90
  -4   3   4  893.21   18.60
   4   3  -4  908.71   17.50
  -4   3   4  879.91   18.20
  -4   3   4  893.01   17.70
  -4   3   4  904.01   18.40
   4   3  -4  913.31   18.60
   4  -3  -4  867.91   18.30
  -4  -3   4  866.81   18.40
   4  -3  -4  910.91   18.70
   4  -3  -4  892.01   18.00
  -4  -3   4  908.91   17.50
  -4  -3   4  956.40   19.20
  -4  -3   4  895.81   17.50
   4   3  -3  107.29    2.90
  -4   3   3  101.19    3.20
  -4   3   3  105.69    3.00
  -4   3   3  109.59    3.40
   4   3  -3  108.09    2.60
   4   3  -3  108.99    3.50
   4   3  -3  103.99    3.10
   4   3  -3  109.09    2.80
   4  -3  -3  109.49    3.60
   4  -3  -3  107.69    3.20
   4  -3  -3  105.99    3.00
   4  -3  -3  101.49    3.20
  -4  -3   3  109.99    2.60
  -4  -3   3  118.19    2.60
  -4  -3   3  107.19    2.60
  -4  -3   3  102.89    3.20
  -4   3   2    9.90    1.20
   4   3  -2   10.50    0.90
  -4   3   2   10.40    1.20
   4   3  -2    9.80    1.30
  -4   3   2    8.00    1.00
   4   3  -2   10.70    0.90
   4   3  -2   11.50    1.00
   4   3  -2   10.70    1.00
   4  -3  -2   10.60    1.10
  -4  -3   2   10.90    0.90
  -4  -3   2   10.10    1.10
   4  -3  -2   10.90    1.40
   4  -3  -2    8.90    1.10
   4  -3  -2   10.70    1.10
  -4  -3   2   10.60    0.80
  -4  -3   2   10.90    1.00
   4   3  -1 2519.85   48.50
  -4   3   1 2526.85   48.90
   4   3  -1 2584.14   48.70
   4   3  -1 2469.25   49.10
   4   3  -1 2519.35   48.20
  -4   3   1 2546.55   48.60
   4   3  -1 2539.35   48.50
   4  -3  -1 2430.46   48.50
   4  -3  -1 2543.85   49.60
   4  -3  -1 2456.15   48.60
  -4  -3   1 2534.95   48.40
  -4  -3   1 2473.95   48.20
   4  -3  -1 2484.55   49.20
  -4  -3   1 2500.65   48.60
   4  -3  -1 2470.55   48.50
  -4  -3   1 2457.15   48.30
  -4   3   0  239.38    5.70
   4   3   0  249.78    6.30
   4   3   0  243.38    5.20
   4   3   0  243.88    5.70
  -4   3   0  244.08    6.00
   4   3   0  240.48    5.70
   4  -3   0  247.38    5.60
  -4  -3   0  233.48    5.50
  -4  -3   0  249.38    5.70
   4  -3   0  248.08    5.10
  -4  -3   0  236.18    5.20
   4  -3   0  235.68    6.20
   4  -3   0  245.88    5.70
   4  -3   0  245.08    5.60
   4   3   1   23.20    1.70
  -4   3  -1   28.30    2.00
  -4   3  -1   22.90    1.70
   4   3   1   24.40    1.80
   4   3   1   20.70    2.10
   4   3   1   23.10    1.20
   4  -3   1   23.90    1.30
   4  -3   1   24.30    2.20
   4  -3   1   23.60    1.50
  -4  -3  -1   20.30    1.80
   4  -3   1   24.20    1.60
  -4  -3  -1   22.80    1.30
   4   3   2   71.89    2.90
   4   3   2   65.69    2.60
  -4   3  -2   63.99    2.50
  -4   3  -2   67.99    2.40
   4   3   2   65.79    2.80
  -4   3  -2   69.19    2.90
   4  -3   2   61.19    2.20
   4  -3   2   61.29    2.80
  -4  -3  -2   64.69    2.20
  -4  -3  -2   63.99    2.60
   4  -3   2   64.89    2.30
   4  -3   2   62.09    2.30
   4   3   3   35.90    2.20
  -4   3  -3   35.70    2.10
   4   3   3   35.60    2.40
  -4   3  -3   40.20    2.30
   4   3   3   38.90    2.50
  -4   3  -3   36.20    2.40
  -4  -3  -3   34.20    2.70
  -4  -3  -3   37.40    1.80
   4  -3   3   38.70    1.90
   4  -3   3   37.80    2.40
   4  -3   3   39.60    2.00
  -4  -3  -3   34.70    2.20
  -4   3  -4    4.30    1.40
  -4   3  -4    2.30    1.20
   4   3   4    3.90    1.40
   4   3   4    2.30    1.40
  -4   3  -4    4.00    1.50
   4   3   4    3.90    1.30
   4  -3   4    3.30    1.00
  -4  -3  -4    4.20    1.40
  -4  -3  -4    3.80    1.10
  -4  -3  -4    4.20    1.70
  -4   3  -5    2.00    1.30
  -4   3  -5    5.60    1.70
   4   3   5    3.70    1.30
   4   3   5    4.60    1.50
  -4   3  -5    5.80    1.80
   4   3   5    4.30    1.70
  -4  -3  -5    3.90    1.30
  -4  -3  -5    6.70    2.00
  -4  -3  -5    4.10    1.60
   4  -3   5    8.00    1.20
   4   3   6   15.30    1.80
  -4   3  -6   14.70    2.00
   4   3   6   14.00    2.10
  -4   3  -6   13.20    2.20
   4   3   6   13.50    1.90
  -4   3  -6   17.40    2.30
  -4  -3  -6   14.80    2.60
  -4  -3  -6   13.40    1.80
   4  -3   6   18.20    1.60
  -4  -3  -6   14.20    2.00
  -4   3  -7   -2.40    2.00
  -4   3  -7    3.40    1.90
  -4   3  -7    1.30    1.50
   4   3   7   -0.30    1.70
   4   3   7   -1.00    1.40
  -4  -3  -7    0.80    2.10
  -4  -3  -7    2.30    1.70
   4  -3   7   -0.20    1.10
  -4  -3  -7    0.70    1.50
  -4   3  -8    1.60    1.60
   4   3   8    1.40    1.80
  -4   3  -8   -2.80    1.90
   4   3   8    2.10    1.70
  -4   3  -8   -2.20    2.20
  -4  -3  -8    2.40    1.70
  -4  -3  -8    0.90    2.20
  -4  -3  -8    2.20    2.10
  -4   4  11   13.70    2.50
   4   4 -11   13.80    3.10
  -4   4  11   18.00    2.30
   4  -4 -11    8.00    3.20
   4  -4 -11   17.90    2.60
  -4  -4  11   20.10    3.00
  -4   4  10   21.60    2.70
  -4   4  10   23.30    2.40
   4   4 -10   22.60    3.40
   4  -4 -10   24.40    3.50
  -4  -4  10   24.90    3.00
   4  -4 -10   23.10    2.70
  -4   4   9   77.99    3.90
   4   4  -9   76.79    4.80
   4   4  -9   76.79    3.30
  -4   4   9   83.89    3.60
   4  -4  -9   83.39    3.90
  -4  -4   9   83.19    4.10
   4  -4  -9   78.79    5.00
   4   4  -8   93.49    4.80
  -4   4   8   84.39    3.50
  -4   4   8   85.59    2.80
  -4   4   8   82.89    3.70
   4   4  -8   84.59    3.30
   4   4  -8   84.69    3.10
   4  -4  -8   89.09    2.80
  -4  -4   8   90.99    4.00
   4  -4  -8   86.59    4.70
   4  -4  -8   85.19    3.70
  -4   4   7   -0.40    1.30
   4   4  -7   -0.50    0.90
   4   4  -7   -0.80    0.80
  -4   4   7   -0.10    0.80
   4   4  -7   -0.10    0.50
   4   4  -7   -1.00    1.60
  -4   4   7    0.40    1.20
   4  -4  -7   -0.40    1.60
   4  -4  -7   -1.30    1.20
   4  -4  -7   -0.40    0.80
  -4  -4   7    0.50    1.40
  -4   4   6  153.38    4.30
  -4   4   6  153.38    4.50
  -4   4   6  149.29    3.80
   4   4  -6  150.58    3.90
   4   4  -6  151.78    3.40
   4   4  -6  154.18    4.30
   4   4  -6  144.39    5.30
   4  -4  -6  150.28    5.20
  -4  -4   6  144.89    4.60
   4  -4  -6  152.18    4.60
   4  -4  -6  148.99    3.90
   4   4  -5   96.29    4.00
   4   4  -5   97.49    3.30
   4   4  -5   89.59    2.60
  -4   4   5   91.69    3.00
  -4   4   5   95.49    3.30
   4   4  -5   96.19    2.40
  -4   4   5   85.99    3.40
  -4   4   5   95.49    2.70
   4  -4  -5   94.49    2.90
  -4  -4   5   96.89    3.30
   4  -4  -5   96.79    3.30
   4  -4  -5   95.69    3.70
   4   4  -4  186.08    4.10
  -4   4   4  187.28    4.60
   4   4  -4  183.28    4.30
  -4   4   4  183.68    4.40
   4   4  -4  184.78    5.10
  -4   4   4  182.98    4.90
   4   4  -4  184.08    4.30
  -4   4   4  189.08    5.00
  -4   4   4  185.78    5.10
   4  -4  -4  185.98    4.60
  -4  -4   4  187.78    4.90
   4  -4  -4  186.98    4.90
   4  -4  -4  183.78    5.00
  -4   4   3 2235.58   44.20
  -4   4   3 2218.88   43.90
  -4   4   3 2238.78   44.10
   4   4  -3 2260.07   44.00
   4   4  -3 2258.87   43.70
   4   4  -3 2289.47   43.70
  -4   4   3 2282.17   44.50
   4   4  -3 2267.57   44.60
   4   4  -3 2308.67   43.70
  -4  -4   3 2217.38   44.20
  -4  -4   3 2255.37   43.70
   4  -4  -3 2249.57   44.00
  -4  -4   3 2246.08   43.60
   4  -4  -3 2282.87   44.10
   4  -4  -3 2308.97   44.20
  -4  -4   3 2267.37   43.80
   4   4  -2  362.26    7.60
  -4   4   2  354.16    8.20
   4   4  -2  348.57    7.50
   4   4  -2  344.07    7.50
   4   4  -2  357.36    7.60
  -4   4   2  346.87    7.60
   4   4  -2  354.26    8.40
  -4   4   2  358.86    7.90
   4  -4  -2  368.76    7.90
   4  -4  -2  352.86    7.80
  -4  -4   2  349.27    7.30
  -4  -4   2  347.97    7.80
  -4  -4   2  370.76    7.30
   4  -4  -2  357.56    7.50
   4   4  -1 1115.59   22.00
  -4   4   1 1107.89   22.60
   4   4  -1 1091.99   22.80
  -4   4   1 1099.29   22.20
   4   4  -1 1128.19   22.10
   4   4  -1 1129.29   21.70
   4  -4  -1 1100.09   22.20
  -4  -4   1 1146.69   22.20
  -4  -4   1 1101.39   21.90
   4  -4  -1 1074.89   22.00
   4  -4  -1 1122.49   21.50
  -4  -4   1 1092.09   21.80
   4  -4  -1 1122.99   22.10
  -4  -4   1 1112.69   22.10
  -4   4   0  138.39    4.10
  -4   4   0  139.99    3.70
   4   4   0  136.19    3.80
   4   4   0  140.69    3.80
   4   4   0  134.49    4.30
   4   4   0  138.79    3.10
  -4  -4   0  130.09    3.50
   4  -4   0  134.99    4.30
  -4  -4   0  137.69    3.10
   4  -4   0  134.49    3.60
  -4  -4   0  140.49    3.70
   4  -4   0  136.19    3.80
   4  -4   0  134.29    3.50
  -4   4  -1    9.30    1.20
   4   4   1    7.40    1.20
   4   4   1    8.30    1.30
   4   4   1   10.10    1.30
  -4   4  -1    9.40    1.40
   4  -4   1    8.00    1.00
   4  -4   1    9.20    1.20
  -4  -4  -1    6.20    1.20
  -4  -4  -1    7.60    0.70
   4  -4   1    9.50    1.00
   4  -4   1    9.30    0.80
  -4   4  -2   71.69    2.30
   4   4   2   63.69    2.80
  -4   4  -2   67.99    3.10
   4   4   2   65.89    2.70
   4   4   2   67.89    3.00
  -4   4  -2   68.99    2.50
   4  -4   2   67.39    2.40
   4  -4   2   70.89    2.60
  -4  -4  -2   65.39    2.80
   4  -4   2   68.19    2.20
   4  -4   2   72.59    2.30
  -4  -4  -2   64.89    2.00
   4   4   3    2.90    1.30
  -4   4  -3    0.80    1.40
   4   4   3   -0.50    1.00
   4   4   3   -1.50    1.10
  -4   4  -3    0.30    1.00
  -4   4  -3   -0.60    0.90
  -4  -4  -3   -0.40    0.70
  -4  -4  -3   -0.60    1.10
   4  -4   3   -1.00    0.70
   4  -4   3    0.90    0.70
   4  -4   3    0.10    0.90
  -4  -4  -3    0.60    1.40
   4  -4   3    1.50    0.80
  -4   4  -4  297.27    7.90
   4   4   4  284.37    7.40
  -4   4  -4  302.27    7.50
  -4   4  -4  288.37    7.20
   4   4   4  297.97    7.50
   4   4   4  298.97    7.70
   4  -4   4  300.37    6.70
  -4  -4  -4  298.77    8.50
  -4  -4  -4  295.27    6.80
   4  -4   4  277.27    6.80
   4  -4   4  293.37    7.00
  -4  -4  -4  281.07    7.40
  -4   4  -5   15.20    2.00
  -4   4  -5   15.60    2.20
   4   4   5   15.60    1.80
  -4   4  -5   15.30    1.80
   4   4   5   13.80    1.90
   4   4   5   15.20    2.20
  -4  -4  -5   16.00    2.50
   4  -4   5   14.50    1.30
  -4  -4  -5   11.80    1.90
  -4  -4  -5   13.80    1.50
   4  -4   5   14.30    1.60
   4   4   6   17.50    1.90
   4   4   6   18.40    2.20
  -4   4  -6   21.10    2.50
  -4   4  -6   16.00    2.00
  -4   4  -6   19.80    2.40
   4   4   6   17.50    2.30
  -4  -4  -6   14.50    2.60
   4  -4   6   20.10    1.70
  -4  -4  -6   22.80    2.50
   4  -4   6   18.80    1.50
  -4  -4  -6   23.30    2.20
  -4   4  -7   67.69    4.20
   4   4   7   66.29    3.90
  -4   4  -7   64.59    3.60
   4   4   7   70.69    3.80
  -4   4  -7   55.69    4.20
  -4  -4  -7   61.29    4.70
  -4  -4  -7   61.69    3.30
  -4  -4  -7   62.99    3.70
  -4   4  -8   15.30    2.90
  -4   4  -8   25.30    3.10
  -4   4  -8   23.70    2.60
   4   4   8   24.40    2.70
   4   4   8   23.10    2.70
  -4  -4  -8   25.40    3.50
  -4  -4  -8   21.20    2.80
   4   5 -11   10.20    3.00
  -4   5  11    8.90    2.50
  -4   5  11   11.30    2.20
   4  -5 -11    8.60    2.30
   4  -5 -11    8.10    3.20
  -4  -5  11   13.30    2.80
  -4   5  10    6.70    1.80
   4   5 -10    4.60    2.50
  -4   5  10    6.80    2.00
  -4  -5  10    6.00    2.30
   4  -5 -10    6.40    2.00
   4  -5 -10   -0.40    2.70
  -4   5   9   66.39    3.60
  -4   5   9   68.99    3.40
   4   5  -9   64.99    4.60
   4  -5  -9   65.59    4.80
   4  -5  -9   67.29    3.90
  -4  -5   9   68.89    3.90
  -4   5   8  267.57    6.90
   4   5  -8  268.67    7.30
   4   5  -8  269.07    6.40
  -4   5   8  274.87    7.30
  -4   5   8  267.37    6.30
   4   5  -8  266.07    8.50
   4  -5  -8  262.47    8.40
   4  -5  -8  263.97    7.30
   4  -5  -8  268.07    6.40
  -4  -5   8  259.87    7.50
  -4   5   7  256.97    6.00
   4   5  -7  256.07    6.00
   4   5  -7  249.08    7.90
  -4   5   7  250.97    6.80
   4   5  -7  254.77    5.60
  -4   5   7  254.87    6.50
   4   5  -7  259.27    6.40
  -4  -5   7  259.77    7.10
   4  -5  -7  253.17    6.90
   4  -5  -7  248.08    6.10
   4  -5  -7  255.47    7.70
  -4   5   6   57.69    2.20
   4   5  -6   55.99    3.50
   4   5  -6   56.79    2.60
   4   5  -6   59.19    2.10
   4   5  -6   55.69    1.90
  -4   5   6   54.99    2.50
  -4   5   6   56.19    2.80
   4  -5  -6   59.39    2.40
   4  -5  -6   53.89    3.50
  -4  -5   6   58.19    2.90
   4  -5  -6   50.79    2.80
  -4   5   5   12.60    1.10
   4   5  -5   12.60    1.90
  -4   5   5   12.30    1.30
   4   5  -5   14.30    1.10
   4   5  -5   15.80    1.20
  -4   5   5   10.70    1.60
   4   5  -5   13.60    1.50
  -4   5   5   13.70    1.50
   4   5  -5   13.90    1.10
  -4  -5   5   11.80    1.60
   4  -5  -5   12.10    1.30
   4  -5  -5   12.10    1.50
   4  -5  -5   12.60    1.70
  -4   5   4 1352.36   27.50
   4   5  -4 1348.77   26.50
  -4   5   4 1389.66   27.30
  -4   5   4 1366.66   26.80
  -4   5   4 1381.36   28.00
  -4   5   4 1370.16   26.80
   4   5  -4 1343.77   26.50
   4   5  -4 1354.46   26.60
   4   5  -4 1335.27   27.60
   4  -5  -4 1391.36   27.30
  -4  -5   4 1360.66   27.30
   4  -5  -4 1315.77   27.00
   4  -5  -4 1351.56   27.40
   4   5  -3 1570.44   31.60
  -4   5   3 1610.54   31.70
   4   5  -3 1582.04   31.20
   4   5  -3 1608.04   31.30
   4   5  -3 1612.84   31.40
  -4   5   3 1626.74   32.20
   4   5  -3 1631.54   32.40
  -4   5   3 1569.24   31.90
  -4   5   3 1594.94   31.40
  -4  -5   3 1613.94   31.80
   4  -5  -3 1588.84   31.80
   4  -5  -3 1611.24   31.70
   4  -5  -3 1684.33   31.90
   4   5  -2  476.15   10.10
   4   5  -2  477.45   10.90
  -4   5   2  477.15   10.30
   4   5  -2  477.25    9.90
   4   5  -2  484.15    9.90
   4   5  -2  469.65    9.90
  -4   5   2  480.75   10.00
  -4   5   2  491.95   10.70
  -4  -5   2  475.05    9.50
   4  -5  -2  475.25   10.20
  -4  -5   2  479.15    9.50
   4  -5  -2  487.25    9.80
   4  -5  -2  466.35   10.30
  -4  -5   2  471.15   10.20
  -4  -5   2  476.95   10.10
   4   5  -1    1.40    1.20
   4   5  -1    1.80    0.90
   4   5  -1    2.70    0.80
  -4   5   1    3.50    1.00
   4   5  -1    2.50    0.60
  -4   5   1    3.60    1.20
   4  -5  -1    8.60    1.20
   4  -5  -1    2.20    0.90
  -4  -5   1    1.70    0.90
   4  -5  -1    1.10    0.80
  -4  -5   1    2.10    0.60
  -4  -5   1    0.60    0.60
   4   5   0   35.10    2.30
  -4   5   0   33.70    1.80
   4   5   0   31.90    1.80
  -4   5   0   38.70    2.30
   4   5   0   34.60    1.00
   4   5   0   37.30    2.00
  -4  -5   0   31.70    1.50
  -4  -5   0   33.10    1.70
   4  -5   0   33.30    1.70
   4  -5   0   34.60    1.70
   4  -5   0   33.90    1.90
  -4   5  -1   85.69    2.90
   4   5   1   83.69    3.10
   4   5   1   87.39    3.00
  -4   5  -1   81.39    3.30
   4   5   1   87.89    3.60
  -4  -5  -1   84.99    2.80
   4  -5   1   94.79    3.10
  -4  -5  -1   86.19    1.90
   4  -5   1   86.99    2.60
   4   5   2    0.60    1.00
  -4   5  -2    1.10    0.60
  -4   5  -2    1.30    0.90
   4   5   2   -1.00    1.00
   4   5   2    0.30    1.10
  -4   5  -2   -0.20    1.30
  -4  -5  -2    0.60    0.50
   4  -5   2    0.10    0.70
   4  -5   2   -0.40    0.40
   4  -5   2   -0.40    0.50
   4  -5   2    0.90    0.90
  -4  -5  -2    0.10    1.00
  -4   5  -3    6.50    1.70
  -4   5  -3    6.40    1.10
   4   5   3    8.20    1.50
   4   5   3    7.80    1.60
  -4   5  -3    7.90    1.30
   4   5   3    5.20    1.40
  -4  -5  -3    6.70    1.40
   4  -5   3    5.80    0.90
   4  -5   3    7.20    1.20
  -4  -5  -3    8.60    1.90
  -4  -5  -3    6.30    0.90
   4   5   4  815.62   17.50
   4   5   4  794.82   17.20
  -4   5  -4  807.82   17.70
   4   5   4  800.62   17.50
  -4   5  -4  806.62   17.00
  -4   5  -4  805.82   16.90
  -4  -5  -4  828.12   17.30
   4  -5   4  799.72   16.20
  -4  -5  -4  777.12   18.30
  -4  -5  -4  797.92   16.30
   4  -5   4  788.42   16.70
  -4   5  -5   11.90    1.60
   4   5   5   14.80    2.20
  -4   5  -5   10.10    1.80
  -4   5  -5   14.80    2.20
   4   5   5    8.40    1.60
   4   5   5   14.30    1.90
   4  -5   5   12.20    1.50
  -4  -5  -5   10.60    1.40
  -4  -5  -5    8.30    2.20
   4  -5   5   12.10    1.10
  -4  -5  -5   11.00    2.00
   4   5   6   10.10    1.70
  -4   5  -6   10.70    1.80
  -4   5  -6    6.50    1.90
  -4   5  -6   12.10    2.20
   4   5   6    9.70    1.90
   4   5   6   10.40    2.10
  -4  -5  -6   11.70    1.60
  -4  -5  -6    8.50    2.40
   4  -5   6   11.60    1.50
  -4  -5  -6   10.50    2.00
  -4   5  -7    6.10    2.30
   4   5   7    2.80    2.10
   4   5   7    2.60    1.70
  -4   5  -7    6.30    1.80
  -4   5  -7    0.20    2.00
  -4  -5  -7    4.60    2.00
  -4  -5  -7    3.70    2.30
   4   5   8   38.00    3.20
  -4   5  -8   30.90    2.80
   4   5   8   34.20    3.20
  -4   5  -8   37.30    3.60
  -4  -5  -8   34.90    3.90
  -4  -5  -8   34.70    3.20
  -4   6  10    1.60    1.90
   4   6 -10    2.00    2.30
  -4   6  10    0.50    1.70
   4  -6 -10    5.40    2.10
  -4  -6  10    0.70    2.10
   4  -6 -10   -1.20    2.40
  -4   6   9   45.90    2.90
   4   6  -9   42.80    4.00
  -4   6   9   47.80    3.40
  -4  -6   9   49.99    3.80
   4  -6  -9   40.80    4.30
   4  -6  -9   46.50    3.30
  -4   6   8    6.00    1.20
  -4   6   8    8.90    1.90
   4   6  -8    2.30    1.70
  -4   6   8    6.60    1.50
   4   6  -8    7.80    2.20
   4  -6  -8    8.70    1.80
   4  -6  -8    7.70    1.40
   4  -6  -8    3.60    2.10
  -4  -6   8    7.70    1.90
   4   6  -7    0.10    1.60
  -4   6   7   -1.50    1.00
   4   6  -7   -0.40    1.00
  -4   6   7    0.70    1.40
   4   6  -7   -0.40    0.70
   4   6  -7    0.70    0.80
  -4   6   7   -0.80    0.90
   4  -6  -7   -1.80    1.30
   4  -6  -7   -2.20    1.60
  -4  -6   7    0.50    1.70
   4  -6  -7    0.40    1.10
   4   6  -6   33.80    3.10
  -4   6   6   30.80    2.00
   4   6  -6   32.80    2.20
  -4   6   6   32.40    2.00
   4   6  -6   34.90    1.70
  -4   6   6   36.50    2.50
   4   6  -6   36.30    1.60
  -4  -6   6   29.20    2.50
   4  -6  -6   38.30    2.20
   4  -6  -6   35.50    2.50
   4  -6  -6   35.70    2.90
   4   6  -5   55.79    1.90
   4   6  -5   60.89    2.10
  -4   6   5   63.69    3.00
   4   6  -5   54.59    2.80
   4   6  -5   56.89    1.90
   4   6  -5   55.79    3.40
  -4   6   5   56.19    2.90
  -4   6   5   52.99    2.30
  -4   6   5   59.19    2.30
   4  -6  -5   58.49    2.60
  -4  -6   5   54.59    2.80
   4  -6  -5   52.09    2.80
   4  -6  -5   56.89    3.20
  -4   6   4  101.79    3.50
  -4   6   4  108.89    3.10
   4   6  -4  106.49    3.90
  -4   6   4  107.59    3.80
   4   6  -4  104.39    3.10
   4   6  -4  110.79    2.70
   4   6  -4  110.89    2.80
  -4   6   4  105.69    3.20
  -4  -6   4  108.29    3.50
   4  -6  -4  106.39    3.40
   4  -6  -4  105.89    3.70
   4  -6  -4  108.29    3.50
   4   6  -3  592.44   12.60
  -4   6   3  605.34   12.40
  -4   6   3  607.04   12.80
   4   6  -3  617.54   12.30
   4   6  -3  604.44   13.60
   4   6  -3  612.44   12.60
   4   6  -3  615.74   12.30
  -4   6   3  598.04   12.70
  -4   6   3  616.94   13.00
  -4   6   3  627.54   13.30
  -4  -6   3  595.44   12.80
   4  -6  -3  604.64   12.90
   4  -6  -3  614.54   12.90
   4  -6  -3  606.94   12.70
   4   6  -2  333.67    7.30
   4   6  -2  334.47    7.30
   4   6  -2  348.97    8.60
   4   6  -2  334.37    7.70
  -4   6   2  339.27    7.40
  -4   6   2  343.57    7.80
  -4   6   2  340.97    7.20
  -4   6   2  342.27    8.20
   4  -6  -2  357.26    7.90
   4  -6  -2  347.17    7.20
  -4  -6   2  339.47    7.70
   4  -6  -2  361.66    7.80
  -4   6   1  124.29    3.90
   4   6  -1  112.89    4.10
   4   6  -1  119.69    2.70
   4   6  -1  118.79    3.20
   4   6  -1  113.29    3.50
  -4   6   1  115.99    3.50
  -4  -6   1  110.09    3.20
  -4  -6   1  110.29    2.90
  -4  -6   1  114.79    2.90
   4  -6  -1  119.99    3.60
   4  -6  -1  114.49    3.20
   4  -6  -1  119.49    3.30
  -4   6   0   48.40    2.70
   4   6   0   45.00    2.70
   4   6   0   49.80    2.40
  -4   6   0   49.00    2.10
   4   6   0   50.69    2.10
  -4  -6   0   45.10    1.90
  -4  -6   0   46.90    2.00
   4  -6   0   49.00    2.20
   4  -6   0   47.60    1.90
   4   6   1   42.60    2.20
   4   6   1   47.50    2.80
   4   6   1   47.50    2.50
  -4   6  -1   46.50    2.70
  -4   6  -1   49.50    2.10
   4  -6   1   48.40    1.90
   4  -6   1   48.10    2.30
   4  -6   1   38.50    1.60
  -4  -6  -1   43.30    2.20
  -4   6  -2   63.29    1.80
   4   6   2   64.89    3.30
   4   6   2   61.89    2.80
  -4   6  -2   65.19    3.30
  -4   6  -2   72.39    2.70
   4   6   2   72.19    3.10
   4  -6   2   66.19    2.20
   4  -6   2   68.79    2.80
  -4  -6  -2   61.89    2.80
   4  -6   2   61.09    2.10
   4   6   3 1602.44   32.60
   4   6   3 1604.44   33.10
  -4   6  -3 1621.54   33.20
  -4   6  -3 1656.03   31.90
  -4   6  -3 1624.74   32.30
   4   6   3 1635.74   32.90
   4  -6   3 1648.73   31.60
   4  -6   3 1597.54   31.50
   4  -6   3 1609.74   32.30
  -4  -6  -3 1614.14   31.30
  -4  -6  -3 1615.24   32.60
   4   6   4  515.95   11.70
  -4   6  -4  506.85   11.20
   4   6   4  501.35   11.90
  -4   6  -4  514.85   12.30
  -4   6  -4  500.85   11.20
   4   6   4  502.95   11.90
  -4  -6  -4  497.45   12.80
  -4  -6  -4  493.75   11.50
   4  -6   4  497.95   11.10
   4  -6   4  495.35   10.20
  -4  -6  -4  502.05   10.40
   4   6   5    0.20    1.40
  -4   6  -5   -1.70    1.40
   4   6   5    1.20    1.40
  -4   6  -5    0.40    1.30
  -4   6  -5   -1.30    1.70
   4   6   5   -0.50    1.60
  -4  -6  -5    1.40    2.00
   4  -6   5   -1.00    1.10
  -4  -6  -5    0.50    0.90
  -4  -6  -5    1.80    1.50
   4   6   6    1.50    1.80
  -4   6  -6   -1.60    1.60
   4   6   6    0.50    1.40
   4   6   6   -0.40    1.70
  -4   6  -6    1.80    1.90
  -4   6  -6    0.40    1.40
   4  -6   6    1.10    1.10
  -4  -6  -6    2.10    1.80
  -4  -6  -6    1.10    2.00
  -4   6  -7   34.70    3.40
  -4   6  -7   37.50    3.00
   4   6   7   44.20    3.60
   4   6   7   34.40    3.10
  -4  -6  -7   33.40    3.70
  -4  -6  -7   38.60    3.30
  -4   6  -8   11.60    2.60
   4   6   8    8.50    2.30
   4   6   8   10.70    2.50
  -4  -6  -8    7.20    2.40
  -4  -6  -8   11.80    2.90
  -4   7  10    1.70    2.00
   4   7 -10    5.70    2.50
  -4   7  10    3.50    1.80
  -4  -7  10    4.60    2.30
   4  -7 -10   -0.90    2.50
   4  -7 -10    5.10    2.10
   4   7  -9    1.40    2.10
  -4   7   9    2.20    1.60
  -4   7   9    2.20    1.70
   4  -7  -9   -3.70    2.10
  -4  -7   9    2.10    1.90
   4  -7  -9   -0.30    1.60
   4  -7  -9    1.80    1.70
  -4   7   8  195.28    5.50
  -4   7   8  205.88    6.20
   4   7  -8  200.78    7.30
  -4   7   8  202.88    5.70
   4  -7  -8  202.58    5.60
  -4  -7   8  209.78    6.40
   4  -7  -8  195.98    6.20
   4  -7  -8  205.48    7.30
   4   7  -7   -0.30    1.10
   4   7  -7    0.10    0.80
  -4   7   7   -1.50    1.00
  -4   7   7   -2.20    1.00
   4   7  -7   -0.40    1.70
  -4   7   7   -0.90    1.40
   4  -7  -7   -0.40    1.60
   4  -7  -7   -1.20    1.70
   4  -7  -7    0.40    1.20
  -4  -7   7   -0.60    1.50
   4   7  -6   59.69    3.00
   4   7  -6   57.69    2.30
  -4   7   6   58.69    2.50
   4   7  -6   54.19    3.70
   4   7  -6   56.79    1.90
  -4   7   6   56.09    2.60
  -4   7   6   51.89    3.00
   4  -7  -6   58.29    2.70
   4  -7  -6   58.89    3.50
  -4  -7   6   54.59    3.00
   4  -7  -6   58.89    3.20
  -4   7   5    4.00    1.20
  -4   7   5    4.30    1.40
   4   7  -5    4.00    0.70
  -4   7   5    3.00    1.00
  -4   7   5    3.20    1.40
   4   7  -5    4.90    1.70
   4   7  -5    4.90    1.40
   4   7  -5    3.10    0.70
   4   7  -5    2.40    1.00
   4  -7  -5    4.20    1.50
  -4  -7   5    2.00    1.30
   4  -7  -5    4.50    1.40
   4  -7  -5    3.10    1.30
   4   7  -4  168.88    3.90
  -4   7   4  165.58    4.90
   4   7  -4  172.18    3.90
  -4   7   4  171.88    5.10
  -4   7   4  170.58    4.70
   4   7  -4  171.88    5.30
  -4   7   4  168.48    4.20
   4   7  -4  169.18    4.50
  -4  -7   4  176.38    4.90
   4  -7  -4  169.88    4.90
   4  -7  -4  178.58    4.90
   4  -7  -4  171.48    4.80
  -4   7   3  767.32   16.70
   4   7  -3  787.82   17.20
  -4   7   3  780.82   16.10
   4   7  -3  775.62   15.60
  -4   7   3  786.32   16.40
  -4   7   3  794.02   15.70
   4   7  -3  791.82   16.20
   4   7  -3  801.32   15.70
  -4   7   3  793.72   16.50
  -4  -7   3  784.22   16.30
   4  -7  -3  808.22   16.20
   4  -7  -3  775.52   16.40
   4  -7  -3  759.32   16.30
   4   7  -2  203.78    4.70
   4   7  -2  197.38    6.00
  -4   7   2  200.38    4.50
   4   7  -2  208.28    4.80
  -4   7   2  204.18    5.70
   4   7  -2  213.78    5.20
  -4   7   2  204.38    4.70
  -4   7   2  205.18    5.30
   4  -7  -2  202.08    5.30
  -4  -7   2  203.88    5.10
   4  -7  -2  198.38    5.00
   4  -7  -2  199.38    4.50
   4   7  -1  496.95   10.20
   4   7  -1  475.45    9.50
   4   7  -1  481.45   10.60
   4   7  -1  482.55   11.40
  -4   7   1  479.15   11.00
  -4   7   1  483.35   10.50
   4  -7  -1  495.35   10.20
  -4  -7   1  478.65    9.70
   4  -7  -1  471.15   10.20
  -4  -7   1  477.65    9.70
   4  -7  -1  484.45   10.70
  -4  -7   1  474.85   10.30
   4   7   0    9.00    1.40
   4   7   0    8.10    1.10
   4   7   0   10.00    1.70
  -4   7   0    8.90    1.60
  -4   7   0   10.80    1.30
   4  -7   0    8.10    1.00
  -4  -7   0    8.10    1.00
  -4  -7   0    9.40    1.10
   4  -7   0    6.40    1.30
   4   7   1   57.49    3.20
  -4   7  -1   59.19    2.40
  -4   7  -1   56.29    3.10
   4   7   1   55.19    2.80
   4   7   1   58.09    2.60
  -4  -7  -1   59.99    2.40
   4  -7   1   59.09    2.60
   4  -7   1   58.79    2.00
   4  -7   1   53.49    1.90
   4   7   2    5.10    1.30
   4   7   2    5.70    1.60
   4   7   2    7.00    1.60
  -4   7  -2    6.10    1.20
  -4   7  -2    4.20    1.70
   4  -7   2    7.00    1.40
   4  -7   2    6.40    0.80
   4  -7   2    5.80    0.80
  -4  -7  -2    6.40    1.40
   4   7   3   16.90    2.00
  -4   7  -3   17.50    1.60
   4   7   3   16.90    2.00
   4   7   3   16.90    1.90
  -4   7  -3   15.80    1.60
  -4   7  -3   13.70    2.20
   4  -7   3   18.10    1.80
  -4  -7  -3   16.70    1.90
   4  -7   3   19.50    1.10
   4   7   4  458.85   11.10
   4   7   4  457.05   11.10
   4   7   4  451.05   10.80
  -4   7  -4  441.86   10.20
  -4   7  -4  450.25   10.00
  -4   7  -4  461.95   11.40
   4  -7   4  438.56   10.10
  -4  -7  -4  436.56   10.60
   4   7   5  129.79    4.80
   4   7   5  136.49    4.90
  -4   7  -5  139.79    5.50
  -4   7  -5  133.59    4.30
   4   7   5  120.49    5.00
  -4   7  -5  141.09    5.20
  -4  -7  -5  127.09    5.90
   4  -7   5  130.09    4.20
  -4  -7  -5  132.89    4.80
  -4   7  -6   54.39    4.00
   4   7   6   53.19    3.80
   4   7   6   49.30    3.30
   4   7   6   53.79    3.40
  -4   7  -6   53.19    3.00
  -4  -7  -6   53.39    3.40
  -4  -7  -6   51.29    4.40
   4  -7   6   50.49    2.60
   4   7   7    9.00    2.20
  -4   7  -7    6.00    2.30
   4   7   7    8.80    2.40
  -4  -7  -7    9.30    2.60
  -4  -7  -7    4.90    2.10
   4   8 -10    7.30    2.60
  -4   8  10    6.90    2.20
   4  -8 -10    3.20    2.80
  -4  -8  10    8.10    2.50
   4  -8 -10    7.70    2.40
  -4   8   9   16.20    2.20
   4   8  -9   13.80    2.70
  -4   8   9   10.50    2.30
   4  -8  -9   14.70    2.90
   4  -8  -9   13.50    2.30
   4  -8  -9   15.60    1.90
  -4  -8   9   13.80    2.40
  -4   8   8   11.00    1.70
  -4   8   8    8.90    1.60
  -4   8   8    9.60    2.10
   4   8  -8   11.80    2.40
  -4  -8   8   13.10    2.30
   4  -8  -8   14.40    1.90
   4  -8  -8    9.70    2.20
   4  -8  -8   10.10    2.50
   4   8  -7    1.80    1.80
   4   8  -7    1.00    1.00
  -4   8   7   -0.30    1.20
   4   8  -7    1.10    1.20
  -4   8   7    1.50    1.70
  -4   8   7   -0.80    1.10
   4  -8  -7    0.00    1.30
   4  -8  -7    0.60    1.50
  -4  -8   7    1.00    1.60
   4  -8  -7    0.30    1.80
  -4   8   6   24.10    2.30
  -4   8   6   24.10    1.70
   4   8  -6   21.40    2.20
   4   8  -6   24.10    1.90
  -4   8   6   22.40    1.90
  -4   8   6   27.00    2.30
   4   8  -6   20.10    2.50
   4  -8  -6   28.60    2.40
  -4  -8   6   23.00    2.20
   4  -8  -6   22.50    2.40
   4  -8  -6   23.40    2.00
  -4   8   5    0.20    0.80
   4   8  -5    0.10    1.40
  -4   8   5   -0.10    1.30
   4   8  -5   -0.20    0.60
   4   8  -5    0.20    1.00
  -4   8   5    0.60    1.30
  -4   8   5   -1.10    1.20
   4  -8  -5    0.40    1.50
  -4  -8   5    0.80    1.30
   4  -8  -5   -0.70    1.30
   4  -8  -5   -2.00    1.30
   4   8  -4  444.96   10.90
  -4   8   4  443.56   10.30
  -4   8   4  444.46   10.50
   4   8  -4  442.96    9.10
   4   8  -4  445.86    9.10
  -4   8   4  457.35   10.20
  -4   8   4  442.36    9.30
   4   8  -4  445.36    9.90
  -4  -8   4  450.85   10.10
   4  -8  -4  448.56   10.30
   4  -8  -4  453.85   10.20
   4  -8  -4  452.95   10.30
  -4   8   3  597.84   13.20
  -4   8   3  598.74   13.20
  -4   8   3  610.84   12.80
   4   8  -3  601.84   14.00
  -4   8   3  610.14   12.30
  -4   8   3  596.04   13.40
   4   8  -3  606.64   12.30
   4   8  -3  608.04   13.00
   4  -8  -3  606.94   13.20
  -4  -8   3  610.14   13.00
   4  -8  -3  632.04   13.10
   4  -8  -3  612.74   12.80
  -4   8   2  271.67    6.90
   4   8  -2  263.07    5.80
   4   8  -2  254.17    6.40
   4   8  -2  253.87    7.20
  -4   8   2  252.27    5.60
  -4   8   2  243.08    6.30
   4   8  -2  254.57    5.60
  -4   8   2  255.47    5.60
  -4  -8   2  244.68    6.00
   4  -8  -2  249.58    6.10
   4  -8  -2  251.97    6.50
   4   8  -1   17.30    1.60
   4   8  -1   16.50    0.80
   4   8  -1   17.60    1.50
   4   8  -1   16.50    2.00
  -4   8   1   18.50    2.00
  -4   8   1   16.50    1.50
   4   8  -1   16.60    0.80
   4  -8  -1   17.70    1.40
   4  -8  -1   15.40    1.30
  -4  -8   1   18.10    0.80
   4  -8  -1   16.20    1.70
  -4  -8   1   19.90    1.60
  -4  -8   1   18.80    0.80
   4   8   0   33.50    2.30
   4   8   0   37.90    2.90
   4   8   0   36.30    2.10
  -4   8   0   36.20    2.70
  -4   8   0   34.70    2.10
   4  -8   0   35.60    1.60
  -4  -8   0   33.00    1.60
  -4  -8   0   36.40    1.80
  -4  -8   0   37.70    1.70
   4  -8   0   33.90    2.30
   4  -8   0   33.90    1.70
   4   8   1  275.67    7.70
  -4   8  -1  276.37    7.40
   4   8   1  264.67    6.70
   4   8   1  264.67    7.10
  -4   8  -1  266.87    6.50
   4  -8   1  264.47    6.80
   4  -8   1  272.47    5.80
  -4  -8  -1  278.07    6.40
   4  -8   1  270.37    5.80
   4   8   2    1.10    1.40
   4   8   2    0.30    1.40
  -4   8  -2    0.60    1.00
  -4   8  -2   -0.90    1.50
   4   8   2    1.50    1.30
   4  -8   2    0.30    0.40
  -4  -8  -2    1.20    1.20
   4  -8   2   -0.10    1.20
   4  -8   2    0.50    0.50
   4   8   3    3.80    1.70
  -4   8  -3    3.00    1.20
   4   8   3    3.30    1.60
   4   8   3    2.30    1.70
  -4   8  -3    1.00    1.90
  -4  -8  -3    3.20    1.50
   4  -8   3    3.00    1.30
   4   8   4    0.40    1.60
  -4   8  -4   -2.00    1.80
   4   8   4    2.10    1.70
  -4   8  -4    0.80    1.20
   4   8   4    1.70    1.50
  -4  -8  -4    2.80    1.50
   4  -8   4   -0.20    1.30
  -4   8  -5   14.40    2.20
   4   8   5   16.10    2.30
  -4   8  -5   12.90    1.70
   4   8   5   15.50    2.20
   4   8   5    9.40    2.10
   4  -8   5   14.70    1.70
  -4  -8  -5   15.00    2.10
   4   8   6    0.00    1.90
   4   8   6    3.50    2.00
  -4   8  -6   -0.20    2.00
   4   8   6   -2.70    1.40
   4  -8   6    0.50    1.30
  -4  -8  -6   -0.60    1.60
  -4  -8  -6    3.00    2.20
   4   8   7   18.80    2.70
   4   8   7   20.80    2.80
  -4   8  -7   14.00    2.80
  -4  -8  -7   16.40    2.60
  -4  -8  -7   18.70    3.20
   4   9  -9    3.80    2.40
  -4   9   9   -0.80    1.80
   4  -9  -9    1.20    1.90
   4  -9  -9   -2.60    2.40
   4  -9  -9    2.00    1.60
  -4  -9   9   -0.50    2.20
  -4   9   8   -1.50    1.70
   4   9  -8    0.20    2.10
  -4   9   8   -0.80    1.30
   4  -9  -8    0.70    1.40
  -4  -9   8    1.10    1.70
   4  -9  -8    0.50    1.70
   4  -9  -8   -2.40    2.10
   4   9  -7   11.20    1.40
   4   9  -7    8.70    1.70
  -4   9   7   10.10    1.70
  -4   9   7   11.50    2.00
   4   9  -7   11.00    2.30
  -4  -9   7    9.70    1.90
   4  -9  -7    8.80    2.20
   4  -9  -7    8.50    2.00
   4  -9  -7   10.70    1.80
   4   9  -6    6.20    1.60
   4   9  -6    4.50    1.20
  -4   9   6    6.30    1.40
  -4   9   6    6.30    1.90
  -4   9   6    8.70    1.80
   4   9  -6    5.90    1.90
  -4  -9   6    5.50    1.60
   4  -9  -6    4.10    1.90
   4  -9  -6    3.10    1.50
   4  -9  -6    7.80    1.60
  -4   9   5    0.40    1.30
  -4   9   5    0.80    1.30
  -4   9   5    1.40    1.50
   4   9  -5    1.20    1.10
   4   9  -5   -0.60    1.30
   4  -9  -5    0.00    1.50
   4  -9  -5    3.70    1.50
  -4  -9   5   -0.20    1.30
   4  -9  -5    1.00    1.40
   4   9  -4  119.49    3.90
   4   9  -4  124.69    4.80
  -4   9   4  122.29    4.30
   4   9  -4  125.69    3.10
  -4   9   4  129.09    4.30
  -4   9   4  134.79    4.40
  -4  -9   4  127.39    4.10
   4  -9  -4  120.89    4.20
   4  -9  -4  123.59    4.10
   4  -9  -4  120.49    4.20
   4   9  -3  315.37    6.80
   4   9  -3  315.47    8.60
  -4   9   3  304.37    7.30
   4   9  -3  313.77    7.60
  -4   9   3  321.27    7.90
  -4   9   3  304.07    8.00
  -4   9   3  329.47    7.90
   4  -9  -3  317.77    7.90
  -4  -9   3  315.07    7.40
   4  -9  -3  323.37    7.50
   4  -9  -3  305.67    7.30
   4   9  -2   17.30    1.30
   4   9  -2   18.50    2.20
  -4   9   2   17.50    1.80
  -4   9   2   14.10    1.20
   4   9  -2   15.40    1.70
  -4   9   2   18.10    1.20
   4   9  -2   18.50    1.30
   4   9  -2   14.90    1.30
  -4   9   2   20.10    2.10
   4  -9  -2   16.20    1.90
  -4  -9   2   18.80    1.60
   4  -9  -2   18.00    1.50
   4   9  -1  214.98    4.30
  -4   9   1  220.68    5.60
   4   9  -1  207.28    6.70
   4   9  -1  215.98    6.00
  -4   9   1  223.08    6.20
   4   9  -1  211.58    4.30
   4   9  -1  215.78    5.30
   4  -9  -1  214.28    5.10
   4  -9  -1  219.38    6.00
   4  -9  -1  215.88    5.20
  -4  -9   1  219.18    5.30
   4   9   0   10.60    1.70
  -4   9   0    9.30    1.30
  -4   9   0    8.70    1.80
   4   9   0    8.70    1.30
   4   9   0    9.60    1.90
  -4  -9   0    9.40    1.00
  -4  -9   0   11.80    1.20
   4  -9   0    9.70    1.00
   4  -9   0   10.40    1.00
   4  -9   0    9.90    1.60
  -4  -9   0   10.70    0.90
   4   9   1    1.30    1.70
  -4   9  -1    2.30    1.10
  -4   9  -1    5.00    1.70
   4   9   1    2.40    1.40
   4   9   1    3.50    1.30
  -4  -9  -1    4.10    1.00
   4  -9   1    1.30    1.40
   4  -9   1    2.50    0.60
  -4  -9  -1    2.80    1.00
  -4   9  -2  263.87    7.80
  -4   9  -2  278.17    6.80
   4   9   2  280.47    8.10
   4   9   2  278.47    7.60
   4   9   2  279.07    7.20
   4  -9   2  275.67    7.10
  -4  -9  -2  287.37    6.90
   4   9   3  114.39    4.60
   4   9   3  113.99    4.20
  -4   9  -3  103.99    4.70
  -4   9  -3  116.99    3.70
   4   9   3  107.89    4.70
   4  -9   3  104.49    3.80
  -4  -9  -3  106.69    3.80
  -4   9  -4   31.00    3.10
   4   9   4   33.80    3.00
   4   9   4   26.70    2.70
   4   9   4   29.60    2.60
  -4   9  -4   30.60    2.20
  -4  -9  -4   29.70    2.50
   4  -9   4   32.80    2.30
  -4   9  -5    7.00    2.30
   4   9   5    6.30    2.00
   4   9   5    8.80    2.10
   4   9   5    4.40    2.00
   4  -9   5    6.60    1.50
  -4  -9  -5    8.60    1.90
   4   9   6   26.30    2.90
  -4   9  -6   24.20    3.10
   4   9   6   20.90    2.60
   4   9   6   18.20    2.80
   4  -9   6   22.30    2.10
  -4  -9  -6   20.40    2.40
  -4   9  -7   85.49    5.20
   4   9   7   70.99    5.10
   4   9   7   73.09    4.60
  -4  -9  -7   96.29    5.80
  -4  -9  -7   77.69    4.50
   4  10  -9   83.19    5.30
  -4  10   9   87.39    4.60
   4 -10  -9   69.69    5.20
   4 -10  -9   84.79    4.50
   4 -10  -9   90.19    4.00
  -4 -10   9   76.59    4.40
  -4  10   8    6.70    1.70
   4  10  -8   11.90    2.60
  -4  10   8    8.50    2.20
   4 -10  -8   10.20    2.00
  -4 -10   8    7.90    2.20
   4 -10  -8    9.40    2.10
   4 -10  -8    6.20    2.60
   4  10  -7   -0.60    1.80
  -4  10   7   -2.00    1.60
  -4  10   7   -0.80    1.40
   4  10  -7    2.10    1.20
   4  10  -7   -1.20    1.30
   4 -10  -7    0.80    1.50
  -4 -10   7   -2.50    1.60
   4 -10  -7    0.80    1.60
   4 -10  -7   -1.50    1.90
  -4  10   6   -0.70    1.50
  -4  10   6   -0.10    1.40
  -4  10   6    1.70    1.50
   4  10  -6   -0.60    1.70
   4  10  -6    1.20    1.40
   4  10  -6    1.80    1.10
   4 -10  -6    0.10    1.50
   4 -10  -6   -0.80    1.60
   4 -10  -6    1.00    1.50
  -4 -10   6    3.70    1.50
   4  10  -5    0.30    1.10
  -4  10   5    1.10    1.50
  -4  10   5    1.70    1.30
   4  10  -5   -0.20    1.40
  -4  10   5    2.10    1.40
   4 -10  -5    1.40    1.40
  -4 -10   5    0.60    1.30
   4 -10  -5   -0.10    1.50
   4 -10  -5    2.70    1.50
  -4  10   4   83.19    3.60
   4  10  -4   86.29    4.20
  -4  10   4   93.69    3.80
  -4  10   4   89.29    3.80
   4  10  -4   87.19    3.50
   4 -10  -4   90.29    3.80
   4 -10  -4   89.79    3.50
   4 -10  -4   89.59    3.50
  -4 -10   4   86.09    3.40
   4  10  -3  335.27    7.80
  -4  10   3  345.67    8.40
   4  10  -3  330.17    9.30
   4  10  -3  340.47    7.40
   4  10  -3  336.27    8.30
  -4  10   3  338.67    8.70
  -4  10   3  343.97    8.60
  -4 -10   3  348.07    8.00
   4 -10  -3  344.47    8.60
   4 -10  -3  349.77    8.00
   4  10  -2   18.00    2.40
   4  10  -2   18.70    1.60
  -4  10   2   20.10    2.00
   4  10  -2   20.10    1.40
  -4  10   2   15.00    2.00
  -4  10   2   21.40    2.00
   4  10  -2   21.10    1.90
  -4 -10   2   19.70    1.70
   4 -10  -2   18.10    1.50
  -4 -10   2   19.40    2.00
   4 -10  -2   20.50    2.10
   4  10  -1   81.59    4.20
  -4  10   1   79.49    3.80
  -4  10   1   79.29    3.20
   4  10  -1   81.49    3.50
   4 -10  -1   78.19    3.50
  -4 -10   1   72.29    3.40
  -4 -10   1   72.59    2.70
   4 -10  -1   72.99    2.60
   4  10   0   36.40    3.30
  -4  10   0   35.40    2.30
   4  10   0   36.00    2.90
  -4  10   0   30.50    2.70
  -4 -10   0   33.70    1.40
   4 -10   0   33.60    2.60
  -4 -10   0   29.70    1.80
   4 -10   0   32.10    1.50
  -4  10  -1   49.40    3.30
   4  10   1   45.40    3.10
  -4  10  -1   48.60    2.50
   4  10   1   45.00    3.50
  -4 -10  -1   50.59    2.10
  -4 -10  -1   44.30    2.10
   4 -10   1   45.70    2.80
   4  10   2   57.59    3.00
   4  10   2   52.29    3.70
  -4  10  -2   53.49    3.60
   4  10   2   53.59    3.40
  -4  10  -2   52.79    2.60
   4 -10   2   54.89    3.20
  -4 -10  -2   49.80    2.50
  -4 -10  -2   51.09    2.30
   4  10   3  146.19    5.90
   4  10   3  150.08    5.20
  -4  10  -3  140.99    4.40
   4  10   3  143.89    5.40
  -4  10  -3  143.29    5.70
   4 -10   3  151.28    4.90
  -4 -10  -3  151.28    4.70
  -4  10  -4   22.90    2.90
   4  10   4   19.50    2.50
   4  10   4   20.10    2.60
   4  10   4   17.30    2.30
   4 -10   4   23.10    2.20
  -4 -10  -4   18.80    2.20
   4  10   5   10.90    2.40
   4  10   5    8.20    2.20
  -4  10  -5    9.20    2.50
   4  10   5   11.40    2.20
  -4 -10  -5    9.30    2.00
   4 -10   5   14.40    1.90
   4  10   6   -1.50    1.90
   4  10   6    2.20    2.00
   4  10   6    0.50    1.80
  -4  10  -6    2.00    2.30
  -4 -10  -6   -0.30    1.90
   4  11  -8   13.40    2.80
  -4  11   8   10.60    2.00
  -4  11   8    6.00    2.20
   4 -11  -8    8.70    2.50
   4 -11  -8   13.40    2.40
   4 -11  -8   11.60    2.20
  -4 -11   8   12.30    2.50
   4  11  -7   27.50    3.20
   4  11  -7   26.50    3.10
  -4  11   7   30.40    3.00
   4  11  -7   24.50    2.60
  -4  11   7   26.50    2.40
   4 -11  -7   26.50    2.70
  -4 -11   7   26.30    2.70
   4 -11  -7   28.00    2.60
   4 -11  -7   25.70    2.90
   4  11  -6   20.40    2.40
   4  11  -6   19.70    2.70
   4  11  -6   20.80    2.00
  -4  11   6   22.20    2.30
  -4  11   6   19.00    2.30
  -4  11   6   17.90    2.10
   4 -11  -6   22.70    2.40
   4 -11  -6   19.80    2.30
  -4 -11   6   20.10    2.20
   4 -11  -6   19.50    2.40
  -4  11   5    7.20    1.80
  -4  11   5    5.40    1.60
   4  11  -5    7.40    1.90
  -4  11   5    7.60    1.80
   4  11  -5    7.70    1.40
   4  11  -5    9.30    1.60
   4 -11  -5    7.50    1.60
   4 -11  -5    6.60    1.80
   4 -11  -5   10.90    1.80
  -4 -11   5    8.00    1.70
   4  11  -4    6.70    1.50
   4  11  -4    5.00    1.90
   4  11  -4    4.00    1.30
  -4  11   4    6.80    1.60
  -4  11   4    5.60    1.70
  -4  11   4    2.10    1.60
   4 -11  -4    4.50    1.40
   4 -11  -4    4.00    1.80
  -4 -11   4    3.90    1.40
  -4  11   3    3.00    1.50
  -4  11   3    3.60    1.50
   4  11  -3    0.30    1.70
  -4  11   3    0.30    1.30
   4  11  -3    1.90    1.00
   4  11  -3    2.80    1.40
   4 -11  -3    1.60    1.20
  -4 -11   3    2.50    1.20
   4 -11  -3    1.10    1.60
  -4 -11   3    3.00    1.40
   4  11  -2   14.30    1.90
  -4  11   2   15.50    2.10
   4  11  -2   16.20    2.40
  -4  11   2   14.60    1.70
  -4  11   2   14.90    2.00
   4 -11  -2   14.40    2.10
  -4 -11   2   13.00    1.40
   4 -11  -2   12.90    1.40
  -4 -11   2   14.60    2.00
   4  11  -1    5.10    1.90
  -4  11   1    4.50    1.50
  -4  11   1    4.90    1.90
   4  11  -1    4.00    1.60
   4 -11  -1    5.90    0.90
  -4 -11   1    5.00    1.10
   4 -11  -1    5.80    1.70
  -4 -11   1    5.10    1.70
  -4  11   0   14.80    1.70
  -4  11   0   14.90    2.20
   4  11   0   16.40    2.10
   4  11   0   17.00    2.50
  -4 -11   0   13.60    2.00
   4 -11   0   13.70    2.00
   4  11   1   65.59    4.10
  -4  11  -1   67.49    2.90
  -4  11  -1   61.39    3.70
   4  11   1   58.39    3.50
   4 -11   1   66.39    3.50
  -4 -11  -1   59.09    2.30
   4  11   2  425.76   11.50
  -4  11  -2  411.36    9.60
   4  11   2  422.86   10.70
  -4  11  -2  417.16   10.90
  -4 -11  -2  424.76    9.50
   4 -11   2  431.86   10.20
   4  11   3   57.39    3.30
  -4  11  -3   64.99    4.20
   4  11   3   65.19    3.90
   4  11   3   61.69    4.20
   4 -11   3   61.49    3.20
  -4 -11  -3   59.79    3.00
   4  11   4   71.69    4.50
   4  11   4   75.29    4.30
  -4  11  -4   72.29    4.50
   4  11   4   76.29    4.10
   4 -11   4   74.29    3.60
  -4 -11  -4   61.79    3.40
   4  11   5   30.70    3.20
   4  11   5   24.70    2.80
   4  11   5   26.40    3.10
  -4  11  -5   24.60    3.20
   4 -11   5   33.50    2.80
  -4 -11  -5   27.30    2.60
  -4  12   8    3.70    1.90
   4  12  -8    5.30    1.90
   4  12  -8    5.70    2.50
  -4  12   8    5.70    2.30
   4 -12  -8    5.80    2.40
  -4 -12   8    4.60    2.30
   4 -12  -8    7.90    2.10
   4 -12  -8    1.60    2.10
   4  12  -7    6.10    1.80
  -4  12   7    3.90    1.80
   4  12  -7    1.50    1.70
   4  12  -7    4.50    2.10
  -4  12   7    2.80    2.00
   4 -12  -7    4.20    2.00
   4 -12  -7    4.10    2.00
   4 -12  -7    4.10    2.10
  -4 -12   7    3.70    2.00
   4  12  -6   51.49    3.80
  -4  12   6   54.19    3.20
  -4  12   6   47.60    3.60
   4  12  -6   46.70    3.90
   4  12  -6   50.09    3.00
  -4  12   6   55.29    3.50
   4  12  -6   51.79    3.30
  -4 -12   6   50.09    3.20
   4 -12  -6   54.69    3.70
   4 -12  -6   48.40    3.40
   4 -12  -6   51.19    3.30
   4  12  -5   62.29    3.20
   4  12  -5   55.69    4.10
  -4  12   5   61.89    3.50
   4  12  -5   56.79    3.20
  -4  12   5   58.29    3.40
  -4  12   5   57.69    3.50
   4 -12  -5   60.49    3.40
  -4 -12   5   59.39    3.10
   4 -12  -5   60.89    3.20
   4 -12  -5   63.79    3.90
   4  12  -4    4.50    1.30
  -4  12   4    2.60    1.60
  -4  12   4    5.20    1.70
   4  12  -4    3.00    1.50
  -4  12   4    5.30    1.80
   4  12  -4    3.30    1.80
   4 -12  -4    3.30    1.30
   4 -12  -4    2.60    1.90
  -4 -12   4    2.60    1.30
  -4  12   3   42.60    3.10
   4  12  -3   39.90    2.80
   4  12  -3   38.90    3.80
  -4  12   3   38.80    2.70
  -4  12   3   43.30    3.30
  -4 -12   3   37.40    2.20
  -4 -12   3   42.70    3.00
   4 -12  -3   36.60    2.30
   4 -12  -3   42.90    3.20
  -4  12   2   11.70    2.00
   4  12  -2   10.80    2.30
   4  12  -2   13.90    2.00
  -4  12   2   14.80    2.10
  -4  12   2   12.40    1.80
   4 -12  -2   10.40    2.00
  -4 -12   2   15.00    2.10
   4 -12  -2   13.50    1.30
  -4  12   1   -0.20    1.80
   4  12  -1   -1.50    1.60
   4  12  -1   -1.00    1.40
  -4  12   1   -0.10    1.50
  -4  12   1    0.30    1.30
   4 -12  -1    0.00    1.60
  -4 -12   1   -0.70    1.60
   4  12   0   36.40    3.00
   4  12   0   38.10    3.70
  -4  12   0   42.00    2.50
  -4  12   0   37.90    3.20
  -4 -12   0   38.00    3.20
   4 -12   0   41.20    3.30
  -4  12  -1   88.09    3.50
  -4  12  -1   94.69    4.40
   4  12   1   87.19    4.30
   4  12   1   86.09    4.80
   4 -12   1   85.89    4.10
  -4  12  -2   92.09    4.60
   4  12   2   90.99    4.40
   4  12   2   91.09    5.00
   4 -12   2   93.29    4.00
  -4 -12  -2   89.09    3.20
  -4  12  -3   -1.80    2.00
   4  12   3   -1.50    1.60
   4  12   3    0.90    1.90
   4  12   3    0.10    1.90
  -4 -12  -3   -0.80    1.30
   4 -12   3    1.50    1.60
   4  12   4   -1.20    2.00
   4  12   4    0.70    1.70
  -4  12  -4    0.50    2.20
   4  12   4   -2.00    1.80
  -4 -12  -4    0.50    1.50
   4 -12   4    1.40    1.70
  -4  12  -5    7.70    2.80
   4  12   5    7.40    2.40
   4  12   5    6.80    2.50
   4  12   5    5.60    2.20
  -4 -12  -5    7.10    1.90
   4 -12   5   11.10    2.00
  -4  13   7    9.10    2.20
  -4  13   7    7.10    2.20
   4  13  -7    8.10    2.40
   4  13  -7    6.70    2.10
   4  13  -7   11.20    2.10
   4 -13  -7    3.70    1.90
  -4 -13   7   10.50    2.20
   4 -13  -7    8.60    2.20
   4  13  -6    3.10    2.00
   4  13  -6   11.10    2.40
  -4  13   6    4.80    1.90
   4  13  -6    5.30    1.50
  -4  13   6    5.00    1.90
   4  13  -6    4.50    1.90
  -4  13   6    7.00    2.10
  -4 -13   6    3.70    1.70
   4 -13  -6    7.50    1.90
   4 -13  -6    3.20    2.00
  -4  13   5  173.58    6.00
   4  13  -5  179.98    6.80
  -4  13   5  168.18    6.00
   4  13  -5  182.18    5.90
  -4  13   5  179.48    5.90
   4 -13  -5  180.58    6.10
  -4 -13   5  204.88    6.20
   4 -13  -5  174.28    5.40
   4  13  -4   -2.90    1.60
  -4  13   4    2.30    1.50
   4  13  -4    0.10    1.40
  -4  13   4    2.60    1.60
  -4  13   4    0.00    1.70
   4 -13  -4    0.50    1.90
   4 -13  -4    1.00    1.20
  -4  13   3    1.50    1.60
  -4  13   3    0.40    1.60
  -4  13   3    0.10    1.50
   4  13  -3    1.70    1.60
   4  13  -3    1.90    1.80
   4 -13  -3   -1.30    1.80
   4 -13  -3    1.10    1.10
  -4 -13   3   -0.40    1.70
   4  13  -2   32.90    3.30
  -4  13   2   36.40    2.90
   4  13  -2   42.40    3.10
  -4  13   2   40.60    3.50
  -4  13   2   36.60    2.90
   4 -13  -2   38.80    3.20
  -4 -13   2   44.10    3.20
  -4  13   1   -0.20    1.30
  -4  13   1    0.90    1.60
  -4  13   1   -0.20    1.70
   4  13  -1    1.20    1.90
   4  13  -1   -0.30    1.60
  -4 -13   1    0.50    1.70
   4 -13  -1   -0.70    1.70
  -4  13   0   -1.80    1.90
  -4  13   0   -1.50    1.20
   4  13   0   -1.20    1.90
   4  13   0   -0.80    1.60
  -4  13   0    1.00    1.80
   4 -13   0   -2.70    1.60
  -4 -13   0   -2.80    1.70
   4  13   1    1.40    2.00
   4  13   1   -1.60    1.60
  -4  13  -1   -2.60    1.80
   4 -13   1   -2.60    1.50
   4  13   2    2.80    2.10
   4  13   2    2.70    2.00
  -4  13  -2    0.80    2.00
   4 -13   2    6.50    1.80
   4  13   3   28.50    2.80
   4  13   3   29.60    3.30
   4  13   3   31.00    3.10
  -4  13  -3   26.50    3.20
   4 -13   3   27.60    2.60
   4  13   4    1.20    1.80
   4  13   4   -0.90    1.90
   4  13   4   -0.10    2.10
  -4  13  -4   -0.90    2.50
   4 -13   4    1.20    1.70
  -4 -13  -4    0.00    1.50
   4  14  -6   10.50    2.50
   4  14  -6    9.80    2.00
  -4  14   6   12.30    2.40
   4  14  -6   10.40    2.40
  -4  14   6   14.20    2.40
   4 -14  -6   18.20    2.70
   4 -14  -6   12.30    2.00
  -4  14   5   31.30    3.00
   4  14  -5   21.90    2.90
   4  14  -5   25.40    2.50
  -4  14   5   29.30    3.00
   4 -14  -5   25.20    2.20
   4 -14  -5   27.50    3.00
  -4  14   4    8.90    2.10
  -4  14   4   10.40    2.00
   4  14  -4    9.20    2.40
  -4  14   4    7.60    2.10
   4  14  -4    5.60    1.80
   4 -14  -4    8.40    2.20
   4  14  -3   15.00    2.20
  -4  14   3   19.00    2.30
  -4  14   3   20.40    2.40
   4  14  -3   15.10    2.90
  -4  14   3   18.50    2.60
  -4 -14   3   13.40    2.40
   4 -14  -3   13.20    2.40
  -4  14   2   11.00    2.10
   4  14  -2   12.80    2.60
   4  14  -2   11.60    2.10
  -4  14   2   11.00    2.20
  -4  14   2   11.40    1.90
  -4 -14   2   10.50    2.20
   4 -14  -2   11.60    2.30
   4  14  -1   55.39    4.80
   4  14  -1   52.29    3.90
  -4  14   1   50.29    3.20
  -4  14   1   47.40    3.70
  -4  14   1   58.49    3.80
   4 -14  -1   57.29    3.70
  -4 -14   1   54.39    3.90
  -4  14   0    8.20    2.10
   4  14   0    3.40    2.30
  -4  14   0    0.70    2.00
   4  14   0    7.20    2.20
   4 -14   0   10.00    2.30
  -4 -14   0    7.60    2.20
   4  14   1   60.49    4.00
  -4  14  -1   53.49    3.90
  -4  14  -1   46.20    3.80
   4  14   1   56.79    4.60
   4 -14   1   59.49    3.70
  -4  14  -2   -1.80    2.00
   4  14   2    2.40    2.00
   4  14   2    5.60    2.40
   4 -14   2    3.30    2.10
  -4  14  -3   48.80    4.20
   4  14   3   59.19    4.30
   4  14   3   56.29    3.80
   4  14   3   58.09    5.00
   4 -14   3   50.59    3.80
   4  15  -4    9.50    2.00
  -4  15   4    5.10    2.10
  -4  15   4   15.20    2.30
   4  15  -4   12.00    2.60
   4 -15  -4   16.60    2.70
  -4  15   3    7.00    2.00
   4  15  -3    2.20    2.20
  -4  15   3    8.40    2.00
  -4  15   3    5.30    2.10
   4  15  -3    6.40    2.00
  -4 -15   3    6.20    2.00
   4 -15  -3    1.90    2.10
  -4  15   2   31.50    3.10
  -4  15   2   31.60    3.00
   4  15  -2   31.50    3.00
   4  15  -2   30.90    3.50
  -4  15   2   33.00    2.80
  -4 -15   2   33.40    3.20
   4 -15  -2   32.40    3.10
   4  15  -1   23.40    2.80
   4  15  -1   22.90    3.20
  -4  15   1   21.50    2.70
  -4  15   1   20.50    2.70
   4 -15  -1   24.80    2.90
  -4 -15   1   24.40    2.80
  -4  15   0   -2.20    1.90
  -4  15   0    2.90    2.00
   4  15   0    0.50    2.10
   4  15   0   -1.70    1.80
  -4 -15   0   -0.30    2.00
   4 -15   0    1.80    2.00
   4  15   1    2.20    2.30
   4  15   1    6.60    2.20
  -4  15  -1    1.80    2.50
  -4  15  -1    4.80    2.20
   4 -15   1    6.10    2.10
   5   0 -11   -1.90    2.40
   5   0 -11    3.80    1.80
  -5   0  11    1.20    2.00
   5   0 -10    3.20    1.60
  -5   0  10    1.30    1.70
   5   0 -10   -1.30    2.20
  -5   0   9   -1.70    1.60
  -5   0   9   -2.00    1.00
   5   0  -9    0.10    1.90
   5   0  -9    0.60    1.40
  -5   0   8   14.50    1.50
   5   0  -8   12.20    2.30
   5   0  -8   13.10    1.80
  -5   0   8   16.10    2.10
  -5   0   7    3.10    1.10
  -5   0   7   -0.90    0.90
   5   0  -7   -0.20    0.60
   5   0  -7   -0.10    1.20
   5   0  -7   -0.70    0.90
  -5   0   7   -0.10    1.40
   5   0  -7    0.00    1.50
   5   0  -6  136.59    4.90
   5   0  -6  127.89    3.20
   5   0  -6  128.09    4.00
  -5   0   6  132.29    3.70
  -5   0   6  127.99    4.20
   5   0  -6  133.39    4.00
  -5   0   5    0.90    1.00
   5   0  -5   -1.20    1.00
  -5   0   5   -1.50    0.80
   5   0  -5   -0.60    0.90
   5   0  -5    0.00    1.10
   5   0  -5    0.50    0.70
  -5   0   4   22.70    1.60
  -5   0   4   22.90    1.90
  -5   0   4   22.00    1.70
  -5   0   4   22.40    0.80
   5   0  -4   20.00    1.90
   5   0  -4   23.00    2.00
   5   0  -4   27.10    1.70
  -5   0   3    1.10    0.90
   5   0  -3    0.20    0.80
  -5   0   3   -0.10    0.80
   5   0  -3    0.20    1.00
  -5   0   3    0.10    0.50
  -5   0   3    0.30    1.00
  -5   0   2  559.24   11.70
  -5   0   2  574.94   12.20
  -5   0   2  587.04   12.20
   5   0  -2  584.34   12.70
  -5   0   2  575.24   12.00
   5   0  -2  566.74   12.00
   5   0  -1    1.00    0.80
  -5   0   1   -1.90    0.60
  -5   0   1    0.00    0.90
   5   0  -1    0.00    0.80
   5   0  -1    1.80    1.20
  -5   0   1    0.10    1.00
  -5   0   0  357.86    8.20
   5   0   0  374.36    8.80
   5   0   0  366.56    8.10
  -5   0   0  356.76    8.20
   5   0   0  364.26    8.30
   5   0   0  359.46    8.10
   5   0   1    1.00    1.20
  -5   0  -1   -0.80    0.90
  -5   0  -1    0.70    1.00
   5   0   1    0.20    1.00
   5   0   1    1.70    1.00
  -5   0  -2  199.58    5.40
  -5   0  -2  206.18    5.50
   5   0   2  208.48    5.90
   5   0   2  200.98    5.40
   5   0   2  203.18    5.60
   5   0   3   -0.20    1.10
  -5   0  -3   -1.80    1.20
   5   0   3   -0.20    1.30
   5   0   3   -1.00    1.20
  -5   0  -3   -0.40    1.20
  -5   0  -3   -0.50    1.20
   5   0   4   20.10    2.00
   5   0   4   18.90    1.90
  -5   0  -4   24.50    2.10
   5   0   4   17.20    2.00
  -5   0  -4   19.90    2.20
  -5   0  -4   22.90    2.10
   5   0   5   -0.50    1.30
   5   0   5    0.00    1.20
  -5   0  -5    0.00    1.40
  -5   0  -5    0.00    1.50
  -5   0  -5    0.50    1.60
  -5   0  -6    3.90    1.80
  -5   0  -6    4.00    1.70
   5   0   6    4.70    1.60
  -5   0  -6    4.70    2.10
  -5   0  -7    1.00    1.70
  -5   0  -7   -1.60    1.70
   5   0   7    1.90    1.60
  -5   0  -7    0.60    1.90
  -5   0  -8    2.10    1.90
   5   0   8    2.40    1.60
  -5   0  -8    1.10    2.40
  -5   0  -8    2.80    2.10
   5   1 -11   31.40    3.90
   5   1 -11   34.50    2.90
  -5   1  11   31.60    3.30
   5  -1 -11   32.70    4.00
   5  -1 -11   36.40    3.10
  -5  -1  11   32.00    3.30
  -5   1  10  175.38    6.10
   5   1 -10  176.98    5.60
   5   1 -10  176.28    7.40
  -5   1  10  170.88    5.10
   5  -1 -10  186.08    7.50
   5  -1 -10  182.08    5.80
  -5  -1  10  180.48    6.20
  -5   1   9    3.40    1.30
  -5   1   9    3.30    1.70
   5   1  -9    3.20    1.60
   5   1  -9    3.60    2.10
  -5  -1   9    2.10    1.90
   5  -1  -9    0.80    2.10
   5  -1  -9    1.70    1.70
  -5  -1   9    2.60    1.10
  -5   1   8   73.99    3.00
  -5   1   8   66.59    3.40
   5   1  -8   65.59    4.20
   5   1  -8   68.09    3.10
   5   1  -8   69.09    2.60
  -5  -1   8   69.29    2.60
  -5  -1   8   66.69    3.50
   5  -1  -8   70.59    3.20
   5  -1  -8   67.09    4.20
   5   1  -7  186.98    5.00
   5   1  -7  178.78    5.00
  -5   1   7  177.88    4.90
  -5   1   7  179.78    5.40
   5   1  -7  187.08    6.30
   5  -1  -7  184.48    6.20
   5  -1  -7  187.18    5.00
   5  -1  -7  181.78    4.30
   5  -1  -7  176.38    5.20
  -5  -1   7  185.38    5.50
  -5  -1   7  183.28    4.50
  -5  -1   7  190.78    4.70
  -5  -1   7  191.48    5.40
  -5   1   6    6.20    1.10
  -5   1   6    4.30    1.30
   5   1  -6    6.50    0.80
   5   1  -6    5.10    1.20
   5   1  -6    4.20    1.50
   5   1  -6    5.70    1.20
   5  -1  -6    5.20    1.50
   5  -1  -6    5.20    1.20
   5  -1  -6    7.30    0.90
   5  -1  -6    4.90    1.20
  -5  -1   6    7.00    1.00
  -5  -1   6    6.80    1.00
  -5  -1   6    5.50    1.40
   5   1  -5   43.20    2.10
  -5   1   5   44.80    2.30
  -5   1   5   45.80    2.10
   5   1  -5   45.00    2.80
   5   1  -5   47.60    2.50
  -5  -1   5   47.00    2.00
   5  -1  -5   46.60    2.50
   5  -1  -5   43.20    2.20
  -5  -1   5   45.40    1.90
   5  -1  -5   43.50    1.80
   5  -1  -5   43.70    2.80
  -5  -1   5   47.10    2.40
  -5   1   4    2.10    0.90
   5   1  -4    1.20    0.80
   5   1  -4    1.30    1.10
  -5   1   4    2.40    0.40
  -5   1   4    2.10    1.00
  -5   1   4    2.50    1.00
   5   1  -4    1.10    1.10
   5  -1  -4    2.90    1.10
  -5  -1   4    1.50    1.00
   5  -1  -4    3.30    1.10
   5  -1  -4    1.80    0.80
  -5  -1   4    1.90    0.80
   5  -1  -4    2.80    1.00
  -5  -1   4    2.60    0.80
  -5  -1   4    2.10    0.30
  -5   1   3  282.77    6.50
  -5   1   3  281.67    5.90
  -5   1   3  284.87    6.60
   5   1  -3  278.77    7.00
   5   1  -3  289.67    6.40
  -5   1   3  279.37    6.80
  -5  -1   3  279.17    6.60
   5  -1  -3  276.27    6.50
   5  -1  -3  279.37    6.80
   5  -1  -3  284.57    7.10
  -5  -1   3  277.87    6.30
  -5  -1   3  273.87    6.60
  -5  -1   3  283.97    6.40
  -5  -1   3  278.37    5.90
   5   1  -2  193.68    4.80
  -5   1   2  187.38    4.80
   5   1  -2  184.98    5.30
  -5   1   2  188.08    5.00
  -5   1   2  188.28    4.80
   5   1  -2  193.58    4.50
   5   1  -2  189.78    4.70
  -5  -1   2  201.58    4.80
  -5  -1   2  187.08    4.80
  -5  -1   2  183.58    4.90
   5  -1  -2  192.68    4.80
   5  -1  -2  201.18    5.50
  -5  -1   2  203.08    4.70
  -5  -1   2  181.68    4.40
   5   1  -1    0.60    0.80
  -5   1   1    0.80    0.70
  -5   1   1   -0.50    0.90
   5   1  -1    0.20    0.90
   5   1  -1    1.50    0.90
  -5   1   1    0.90    1.00
   5   1  -1    1.10    0.80
  -5  -1   1    2.10    0.90
   5  -1  -1    0.50    0.90
   5  -1  -1    2.10    1.20
  -5  -1   1    2.30    1.00
  -5  -1   1    1.00    0.70
   5   1   0    3.70    1.20
  -5   1   0    2.20    1.10
   5   1   0    1.80    0.90
  -5   1   0    3.30    1.00
   5   1   0    2.30    0.90
   5   1   0    2.10    1.00
   5  -1   0    2.90    1.00
  -5  -1   0    2.70    1.00
  -5  -1   0    1.80    0.90
   5  -1   0    3.00    1.20
   5  -1   0    0.50    0.50
   5   1   1   50.09    2.40
  -5   1  -1   53.69    2.40
   5   1   1   55.89    2.90
   5   1   1   49.00    2.30
  -5   1  -1   54.99    2.50
  -5  -1  -1   52.69    2.30
  -5  -1  -1   48.80    2.30
   5  -1   1   52.99    2.70
   5  -1   1   48.90    2.30
   5  -1   1   52.99    2.40
   5   1   2   34.80    2.30
   5   1   2   37.70    2.60
  -5   1  -2   36.40    2.30
  -5   1  -2   32.80    2.30
   5   1   2   40.10    2.20
   5  -1   2   38.80    2.60
  -5  -1  -2   38.00    2.10
  -5  -1  -2   37.80    2.20
   5  -1   2   35.50    2.00
   5   1   3    2.90    1.30
  -5   1  -3    3.60    1.50
   5   1   3    2.20    1.40
   5   1   3    4.30    1.50
  -5   1  -3    1.70    1.30
  -5   1  -3    2.90    1.30
  -5  -1  -3    2.30    1.20
   5  -1   3    2.30    1.20
   5  -1   3    2.40    1.10
  -5  -1  -3    3.60    1.40
  -5  -1  -3    1.40    1.20
   5   1   4    4.60    1.50
  -5   1  -4    4.20    1.50
  -5   1  -4    6.00    1.70
   5   1   4    2.60    1.50
   5   1   4    1.70    1.50
  -5   1  -4    3.80    1.50
  -5  -1  -4    8.40    1.60
   5  -1   4    4.80    1.30
   5  -1   4    5.80    1.50
  -5  -1  -4    5.40    1.70
  -5  -1  -4    6.20    1.70
   5   1   5   13.40    1.80
   5   1   5   14.70    2.20
  -5   1  -5   14.40    2.00
   5   1   5   15.70    1.90
  -5   1  -5   14.30    2.30
  -5   1  -5   17.40    2.10
   5  -1   5   12.90    1.70
   5  -1   5   13.10    1.60
  -5  -1  -5   15.10    2.00
  -5  -1  -5   15.60    2.30
  -5  -1  -5   14.10    2.00
  -5   1  -6   63.09    3.60
   5   1   6   65.89    4.60
   5   1   6   60.09    3.90
   5   1   6   61.49    3.40
  -5   1  -6   55.79    3.30
  -5   1  -6   57.79    4.10
  -5  -1  -6   56.89    3.30
  -5  -1  -6   60.79    4.20
  -5  -1  -6   62.69    3.50
   5  -1   6   58.89    3.10
  -5   1  -7   18.40    2.60
   5   1   7   16.80    2.10
  -5   1  -7   16.10    2.70
  -5   1  -7   19.40    2.40
  -5  -1  -7   16.60    2.30
   5  -1   7   16.50    2.00
  -5  -1  -7   18.90    2.50
  -5  -1  -7   15.70    2.90
  -5   1  -8   32.00    3.30
  -5   1  -8   24.20    3.40
  -5   1  -8   27.60    3.00
   5   1   8   24.30    2.50
  -5  -1  -8   26.00    2.90
  -5  -1  -8   28.80    3.10
  -5  -1  -8   29.90    3.70
   5  -1   8   27.40    2.40
   5   2 -11   60.49    5.60
  -5   2  11   60.69    4.10
  -5   2  11   66.59    3.40
   5   2 -11   66.09    3.70
   5  -2 -11   59.19    5.40
   5  -2 -11   70.19    4.20
  -5  -2  11   59.49    4.20
   5   2 -10    5.40    1.70
   5   2 -10    6.80    2.60
  -5   2  10    5.00    1.60
  -5   2  10    5.40    1.90
   5  -2 -10    6.50    2.60
   5  -2 -10    7.30    2.00
  -5  -2  10    4.60    2.10
  -5   2   9    0.80    1.30
   5   2  -9   -0.60    2.00
  -5   2   9   -0.40    1.60
   5   2  -9   -1.40    1.30
  -5  -2   9    0.90    1.80
   5  -2  -9    1.40    1.50
   5  -2  -9    1.30    2.10
   5   2  -8    6.90    1.40
  -5   2   8    7.20    1.70
   5   2  -8    6.50    1.20
  -5   2   8    5.20    1.40
   5   2  -8    3.90    2.00
  -5  -2   8    3.90    1.70
   5  -2  -8    6.60    2.10
  -5  -2   8    6.70    0.90
   5  -2  -8    4.30    1.50
   5   2  -7  415.36   10.80
  -5   2   7  414.06    9.70
  -5   2   7  411.16    9.40
   5   2  -7  390.66    9.20
   5   2  -7  419.36    9.30
   5  -2  -7  426.46   10.80
   5  -2  -7  414.86    9.60
  -5  -2   7  395.86    8.60
  -5  -2   7  406.96    8.60
  -5  -2   7  415.46    9.90
   5  -2  -7  401.56    8.70
   5   2  -6   68.09    3.40
  -5   2   6   68.49    2.90
  -5   2   6   66.89    2.70
   5   2  -6   68.59    2.80
  -5   2   6   65.19    1.50
   5   2  -6   69.89    2.60
   5  -2  -6   60.59    2.80
  -5  -2   6   67.89    2.20
  -5  -2   6   63.69    2.10
   5  -2  -6   65.69    3.40
  -5  -2   6   67.19    3.00
   5  -2  -6   62.09    2.30
   5  -2  -6   67.09    2.80
  -5   2   5  164.08    4.50
   5   2  -5  166.38    5.40
  -5   2   5  163.58    4.50
  -5   2   5  163.88    3.50
  -5   2   5  159.08    4.90
   5   2  -5  171.48    4.80
   5   2  -5  167.58    4.30
   5  -2  -5  162.88    4.60
  -5  -2   5  169.18    4.00
   5  -2  -5  163.18    4.10
  -5  -2   5  168.58    4.00
   5  -2  -5  164.28    5.00
   5  -2  -5  161.88    4.70
  -5  -2   5  160.08    4.70
  -5   2   4  129.39    4.10
   5   2  -4  126.99    2.80
  -5   2   4  123.69    3.60
   5   2  -4  123.79    4.10
  -5   2   4  124.19    3.70
   5   2  -4  126.19    3.50
  -5  -2   4  123.69    2.70
   5  -2  -4  126.79    3.40
   5  -2  -4  129.59    3.70
   5  -2  -4  131.99    4.00
  -5  -2   4  120.39    3.20
  -5  -2   4  125.69    3.30
   5  -2  -4  131.99    4.20
  -5  -2   4  126.09    3.80
   5   2  -3  129.79    4.20
   5   2  -3  134.39    3.60
  -5   2   3  130.89    3.70
  -5   2   3  127.99    3.20
  -5   2   3  131.59    3.70
   5   2  -3  136.99    3.20
  -5   2   3  134.59    4.00
   5  -2  -3  137.39    4.30
  -5  -2   3  131.79    3.10
   5  -2  -3  129.09    3.80
   5  -2  -3  124.09    3.50
   5  -2  -3  130.29    3.80
  -5  -2   3  130.29    3.70
  -5  -2   3  133.49    3.40
  -5  -2   3  130.19    3.80
  -5   2   2  165.58    4.50
   5   2  -2  157.28    4.10
  -5   2   2  153.08    4.20
   5   2  -2  155.38    4.10
   5   2  -2  153.18    3.80
  -5   2   2  149.19    4.10
   5   2  -2  156.88    4.70
   5  -2  -2  158.58    4.80
  -5  -2   2  149.09    3.90
  -5  -2   2  163.28    4.00
   5  -2  -2  159.08    4.20
  -5  -2   2  148.49    4.20
  -5  -2   2  151.28    4.10
   5   2  -1  192.38    4.70
  -5   2   1  190.48    4.90
   5   2  -1  191.68    4.80
   5   2  -1  189.98    5.40
  -5   2   1  191.18    5.10
   5   2  -1  193.68    4.70
  -5  -2   1  187.38    4.70
  -5  -2   1  193.98    4.70
  -5  -2   1  194.78    4.80
   5  -2  -1  190.08    4.80
   5  -2  -1  191.08    5.50
   5   2   0   69.49    2.60
  -5   2   0   77.39    3.00
   5   2   0   77.29    2.70
   5   2   0   71.79    2.40
  -5   2   0   73.79    2.70
   5   2   0   79.59    3.20
  -5  -2   0   74.19    2.60
   5  -2   0   70.69    3.20
   5  -2   0   75.29    2.40
  -5  -2   0   74.79    2.40
   5  -2   0   73.79    2.60
   5   2   1   59.29    2.60
  -5   2  -1   55.89    2.60
   5   2   1   55.59    2.60
   5   2   1   56.59    2.10
  -5   2  -1   56.29    2.50
   5   2   1   53.99    2.80
   5  -2   1   59.09    2.30
  -5  -2  -1   54.69    2.20
   5  -2   1   58.49    2.90
  -5  -2  -1   56.39    2.50
   5   2   2  792.32   16.90
  -5   2  -2  815.02   17.20
   5   2   2  808.62   17.40
   5   2   2  797.82   17.10
  -5   2  -2  783.72   16.80
  -5  -2  -2  812.52   16.90
   5  -2   2  822.42   17.40
  -5  -2  -2  813.42   16.60
   5  -2   2  811.32   16.70
   5  -2   2  812.82   16.80
   5   2   3   96.49    3.80
  -5   2  -3   96.99    3.60
  -5   2  -3   97.59    4.00
  -5   2  -3   95.39    3.60
   5   2   3   97.49    3.80
   5   2   3   93.99    3.50
   5  -2   3   95.39    3.40
  -5  -2  -3   99.19    4.30
   5  -2   3   93.79    3.70
  -5  -2  -3   97.19    3.60
  -5  -2  -3   98.39    3.30
   5   2   4  335.57    8.60
  -5   2  -4  337.27    8.70
   5   2   4  325.47    8.60
  -5   2  -4  345.57    8.40
   5   2   4  324.97    8.30
  -5   2  -4  343.27    8.70
  -5  -2  -4  342.77    8.20
  -5  -2  -4  337.27    8.50
  -5  -2  -4  351.96    9.40
   5  -2   4  340.17    8.50
   5  -2   4  322.77    8.00
  -5   2  -5  199.48    6.20
   5   2   5  186.38    6.10
  -5   2  -5  194.58    6.00
  -5   2  -5  200.18    6.40
   5   2   5  191.08    5.90
   5   2   5  198.68    5.90
  -5  -2  -5  191.38    5.70
  -5  -2  -5  190.98    6.90
   5  -2   5  190.98    5.40
  -5  -2  -5  203.58    6.20
   5  -2   5  198.78    5.70
  -5   2  -6   25.00    2.80
   5   2   6   21.30    2.30
   5   2   6   22.40    2.50
  -5   2  -6   21.90    2.40
  -5   2  -6   20.40    2.70
   5   2   6   18.60    2.30
  -5  -2  -6   18.30    2.70
  -5  -2  -6   21.80    2.20
  -5  -2  -6   22.90    2.60
   5  -2   6   20.10    1.90
   5   2   7    1.70    1.60
  -5   2  -7   -1.20    1.80
  -5   2  -7    1.00    2.00
  -5   2  -7   -0.70    1.70
   5   2   7    0.80    1.80
   5  -2   7   -1.60    1.30
  -5  -2  -7   -0.20    1.60
  -5  -2  -7    1.60    2.00
  -5  -2  -7    1.10    1.80
  -5   2  -8    0.30    2.30
  -5   2  -8    2.20    2.00
   5   2   8    1.90    1.80
  -5   2  -8    1.80    2.10
  -5  -2  -8    4.30    2.50
  -5  -2  -8    0.30    1.80
  -5  -2  -8    2.80    3.00
   5   3 -11   22.00    3.50
  -5   3  11   25.00    2.50
  -5   3  11   21.40    2.90
   5  -3 -11   17.90    3.60
  -5  -3  11   24.90    3.10
   5  -3 -11   21.10    2.70
   5   3 -10   20.10    2.10
  -5   3  10   15.70    2.00
   5   3 -10   15.10    3.00
  -5   3  10   16.60    2.50
   5  -3 -10   16.20    3.00
  -5  -3  10   20.20    2.70
   5  -3 -10   12.50    2.20
  -5   3   9  172.78    5.30
   5   3  -9  181.68    5.20
   5   3  -9  183.68    7.10
  -5   3   9  182.68    5.80
   5  -3  -9  171.48    5.80
   5  -3  -9  173.98    6.90
  -5  -3   9  188.18    6.10
  -5   3   8   32.50    2.40
   5   3  -8   29.90    2.20
   5   3  -8   30.60    2.20
   5   3  -8   32.90    3.10
  -5   3   8   31.00    2.50
  -5  -3   8   31.50    2.70
   5  -3  -8   25.50    2.90
   5  -3  -8   30.20    2.60
   5  -3  -8   29.30    1.70
  -5   3   7    1.10    1.30
  -5   3   7   -0.40    0.50
   5   3  -7    1.10    1.10
   5   3  -7    0.50    1.30
   5   3  -7   -0.40    1.00
  -5   3   7    1.10    1.40
  -5  -3   7    0.20    0.40
  -5  -3   7    0.20    1.50
   5  -3  -7    1.20    1.60
   5  -3  -7    0.90    1.30
   5  -3  -7    2.00    0.90
   5   3  -6   15.20    2.20
   5   3  -6   16.60    1.60
  -5   3   6   16.50    1.70
  -5   3   6   17.20    1.70
   5   3  -6   16.80    1.40
  -5   3   6   17.00    1.00
  -5  -3   6   16.40    1.00
  -5  -3   6   15.80    1.80
   5  -3  -6   17.80    1.50
   5  -3  -6   14.50    1.90
   5  -3  -6   13.90    1.60
  -5  -3   6   17.00    1.00
  -5   3   5   46.80    2.30
   5   3  -5   45.10    1.10
  -5   3   5   40.80    2.40
   5   3  -5   47.90    2.80
   5   3  -5   41.80    2.40
   5   3  -5   45.00    2.00
  -5   3   5   43.70    1.50
  -5   3   5   42.20    2.20
   5  -3  -5   42.30    2.40
   5  -3  -5   41.70    2.70
   5  -3  -5   42.10    1.90
  -5  -3   5   43.90    1.50
  -5  -3   5   42.00    2.40
   5  -3  -5   41.90    2.30
  -5  -3   5   44.30    1.50
   5   3  -4   15.90    0.90
  -5   3   4   15.60    1.50
   5   3  -4   14.40    1.20
  -5   3   4   13.80    1.30
  -5   3   4   13.90    1.60
   5   3  -4   10.60    1.40
  -5  -3   4   15.00    1.10
   5  -3  -4   13.70    1.60
  -5  -3   4   12.90    0.90
   5  -3  -4   13.60    1.40
   5  -3  -4   11.40    1.40
   5  -3  -4   14.20    1.20
  -5  -3   4   12.50    1.50
  -5   3   3  417.86    9.10
   5   3  -3  423.36    8.60
  -5   3   3  401.46    9.20
   5   3  -3  413.36    8.90
  -5   3   3  415.46    9.50
   5   3  -3  415.96    9.70
  -5  -3   3  421.46    8.70
   5  -3  -3  413.06    9.70
   5  -3  -3  416.66    9.20
   5  -3  -3  413.56    9.10
   5  -3  -3  419.76    9.20
  -5  -3   3  411.66    9.30
  -5  -3   3  418.66    8.60
  -5  -3   3  421.36    8.70
   5   3  -2   11.20    1.10
  -5   3   2   13.30    1.20
   5   3  -2   12.40    1.20
   5   3  -2   11.00    1.50
  -5   3   2   14.40    1.40
  -5   3   2   13.30    1.40
   5   3  -2   12.40    1.10
  -5  -3   2   10.50    1.00
   5  -3  -2   13.10    1.20
   5  -3  -2   12.60    1.30
   5  -3  -2   11.40    1.40
   5  -3  -2   13.90    1.30
  -5  -3   2   11.20    1.00
  -5  -3   2   13.20    1.20
  -5  -3   2   11.50    1.30
   5   3  -1   82.89    2.80
  -5   3   1   80.39    2.90
  -5   3   1   80.49    3.10
   5   3  -1   81.59    3.20
   5   3  -1   78.49    2.40
   5   3  -1   83.29    2.80
  -5  -3   1   77.59    2.60
   5  -3  -1   80.29    2.70
   5  -3  -1   80.79    2.80
  -5  -3   1   78.39    2.50
   5  -3  -1   77.09    3.30
  -5  -3   1   79.19    2.40
   5   3   0   66.49    2.60
   5   3   0   67.99    2.60
  -5   3   0   65.69    2.60
  -5   3   0   71.29    3.00
   5   3   0   66.59    3.00
   5   3   0   68.69    2.20
   5  -3   0   66.89    2.10
  -5  -3   0   63.29    2.20
   5  -3   0   67.49    2.60
   5  -3   0   68.19    3.10
  -5  -3   0   71.69    2.50
  -5   3  -1   11.70    1.60
   5   3   1   13.40    1.10
   5   3   1   11.80    1.60
  -5   3  -1   12.80    1.40
   5   3   1   11.30    1.50
   5   3   1   11.90    1.40
  -5  -3  -1   11.20    1.30
   5  -3   1   11.60    1.30
   5  -3   1   12.20    1.30
   5  -3   1   12.90    1.60
  -5  -3  -1   11.20    1.10
   5   3   2  201.68    5.40
   5   3   2  203.08    5.80
   5   3   2  207.18    5.60
  -5   3  -2  201.78    5.40
  -5   3  -2  198.28    5.70
   5  -3   2  202.98    5.80
  -5  -3  -2  199.08    4.90
  -5  -3  -2  199.08    5.40
   5  -3   2  198.28    5.10
  -5   3  -3  400.26    9.20
   5   3   3  395.46    9.60
  -5   3  -3  396.46    9.70
   5   3   3  396.96    9.40
   5   3   3  389.46    9.60
  -5   3  -3  382.06    9.20
   5  -3   3  386.66    8.90
   5  -3   3  401.06    9.60
  -5  -3  -3  393.46    8.80
  -5  -3  -3  398.06    9.40
   5   3   4   38.00    2.60
  -5   3  -4   38.10    3.00
   5   3   4   33.40    2.90
   5   3   4   34.40    3.00
  -5   3  -4   40.40    2.60
  -5   3  -4   40.60    2.80
  -5  -3  -4   37.90    2.30
   5  -3   4   37.50    2.30
  -5  -3  -4   34.20    2.70
   5  -3   4   40.30    2.70
  -5  -3  -4   40.40    3.40
  -5   3  -5  114.89    4.70
   5   3   5  112.29    4.50
  -5   3  -5  126.69    4.40
  -5   3  -5  114.69    4.60
   5   3   5  113.09    4.70
   5   3   5  112.59    4.40
  -5  -3  -5  108.39    4.40
  -5  -3  -5  110.89    4.00
  -5  -3  -5  116.39    5.30
   5  -3   5  119.99    3.80
   5   3   6   23.70    2.50
  -5   3  -6   30.10    2.60
  -5   3  -6   27.70    2.80
  -5   3  -6   24.20    2.70
   5   3   6   21.60    2.60
   5   3   6   27.20    2.80
  -5  -3  -6   24.00    2.20
   5  -3   6   27.90    2.20
  -5  -3  -6   28.20    3.10
  -5  -3  -6   27.70    2.60
  -5   3  -7   32.20    2.80
  -5   3  -7   34.00    3.40
  -5   3  -7   36.20    3.40
   5   3   7   42.90    3.10
   5   3   7   32.40    3.00
  -5  -3  -7   33.50    3.60
   5  -3   7   35.20    2.50
  -5  -3  -7   33.10    3.00
  -5  -3  -7   37.50    3.00
  -5   3  -8    7.10    2.10
   5   3   8    7.40    2.20
  -5  -3  -8    7.90    2.30
  -5   4  11  125.89    4.90
  -5   4  11  120.19    5.10
   5   4 -11  127.99    6.70
  -5  -4  11  121.39    5.80
   5  -4 -11  116.09    6.70
   5  -4 -11  125.19    5.30
  -5   4  10   10.90    1.90
  -5   4  10   10.00    2.20
   5   4 -10    8.20    2.60
   5  -4 -10   10.40    2.10
  -5  -4  10   11.50    2.40
   5  -4 -10    6.00    2.60
   5   4  -9   -0.30    2.00
  -5   4   9   -3.00    1.50
  -5   4   9    0.50    1.60
   5   4  -9   -0.50    1.20
   5  -4  -9   -2.70    2.00
  -5  -4   9    1.40    1.80
   5  -4  -9    0.70    1.50
  -5   4   8   25.60    2.30
   5   4  -8   25.20    2.90
   5   4  -8   26.30    2.00
   5   4  -8   26.60    2.10
  -5   4   8   28.30    2.30
   5  -4  -8   24.80    2.40
  -5  -4   8   27.50    2.60
   5  -4  -8   29.60    1.80
   5  -4  -8   22.50    2.80
   5   4  -7    1.40    1.10
   5   4  -7    0.50    1.00
  -5   4   7   -0.20    1.30
   5   4  -7    1.70    1.60
  -5   4   7    1.30    0.70
  -5   4   7    1.90    1.40
   5  -4  -7    0.80    1.40
  -5  -4   7    1.80    1.50
   5  -4  -7    1.70    1.00
   5  -4  -7    0.20    1.50
   5   4  -6   17.60    0.80
   5   4  -6   20.40    1.60
   5   4  -6   17.40    1.70
  -5   4   6   19.80    1.90
  -5   4   6   17.80    1.30
  -5   4   6   15.90    1.60
   5   4  -6   16.00    2.20
  -5  -4   6   18.70    2.00
   5  -4  -6   19.30    1.50
   5  -4  -6   18.60    1.90
   5  -4  -6   14.90    1.90
  -5   4   5   26.00    1.80
  -5   4   5   28.30    1.40
   5   4  -5   25.10    1.70
  -5   4   5   28.00    2.10
  -5   4   5   24.40    2.00
   5   4  -5   29.50    2.70
   5   4  -5   27.40    2.10
   5   4  -5   25.70    1.10
   5  -4  -5   25.20    1.70
   5  -4  -5   28.10    2.40
  -5  -4   5   26.30    2.10
   5  -4  -5   25.80    2.10
   5   4  -4  761.52   15.30
  -5   4   4  750.42   15.60
  -5   4   4  770.32   15.80
   5   4  -4  764.12   16.20
   5   4  -4  758.62   15.00
  -5   4   4  733.23   16.10
   5  -4  -4  737.63   15.50
   5  -4  -4  755.82   15.90
  -5  -4   4  760.82   14.80
  -5  -4   4  744.43   15.80
   5  -4  -4  737.03   15.70
   5   4  -3   22.50    1.80
  -5   4   3   18.10    1.80
   5   4  -3   19.90    1.50
   5   4  -3   21.80    1.30
  -5   4   3   18.20    1.60
  -5   4   3   19.70    1.50
   5   4  -3   18.70    1.80
   5  -4  -3   17.50    1.50
   5  -4  -3   22.10    1.70
   5  -4  -3   17.00    1.80
  -5  -4   3   18.10    1.10
  -5  -4   3   21.20    1.70
  -5  -4   3   19.20    1.20
   5  -4  -3   18.60    1.50
   5   4  -2   58.59    2.20
   5   4  -2   52.69    2.20
  -5   4   2   60.99    2.50
  -5   4   2   56.19    2.70
   5   4  -2   56.49    2.10
   5   4  -2   60.09    2.90
  -5   4   2   54.99    2.10
  -5  -4   2   55.19    2.00
   5  -4  -2   55.49    2.30
   5  -4  -2   58.69    1.90
  -5  -4   2   53.39    2.30
   5  -4  -2   55.69    2.40
   5  -4  -2   53.89    2.90
  -5  -4   2   54.39    2.00
   5   4  -1  227.18    5.20
  -5   4   1  232.58    5.80
  -5   4   1  228.18    6.10
   5   4  -1  232.88    6.40
   5   4  -1  226.98    5.60
   5   4  -1  233.68    5.60
   5  -4  -1  230.38    5.70
   5  -4  -1  234.48    5.70
   5  -4  -1  241.38    6.50
  -5  -4   1  239.68    5.20
   5  -4  -1  228.28    4.90
  -5  -4   1  229.38    5.70
   5  -4  -1  235.28    4.90
  -5  -4   1  240.08    5.50
   5   4   0  359.46    7.50
   5   4   0  355.06    8.90
  -5   4   0  348.37    8.10
   5   4   0  357.46    8.10
  -5   4   0  346.07    8.60
   5   4   0  359.16    8.30
   5  -4   0  358.46    8.90
   5  -4   0  365.96    7.30
  -5  -4   0  365.46    8.10
   5  -4   0  365.26    8.00
  -5  -4   0  357.46    7.50
   5  -4   0  352.76    8.20
   5   4   1  117.69    3.80
  -5   4  -1  111.29    3.60
   5   4   1  118.69    4.20
   5   4   1  110.09    3.60
  -5   4  -1  116.09    4.10
   5  -4   1  121.39    3.60
   5  -4   1  114.59    3.40
   5  -4   1  113.59    2.90
  -5  -4  -1  114.99    3.60
   5  -4   1  108.39    4.10
  -5  -4  -1  114.59    3.00
   5   4   2  295.07    7.30
   5   4   2  303.17    7.60
   5   4   2  296.67    7.80
  -5   4  -2  310.97    7.90
  -5   4  -2  297.07    7.30
  -5  -4  -2  300.37    6.60
   5  -4   2  291.97    7.00
   5  -4   2  296.07    6.70
   5  -4   2  303.17    7.20
   5  -4   2  297.97    7.80
  -5  -4  -2  305.57    7.40
  -5   4  -3  761.62   16.30
   5   4   3  730.93   15.60
  -5   4  -3  731.43   15.50
   5   4   3  709.43   16.00
   5   4   3  723.93   15.90
  -5   4  -3  714.43   15.20
   5  -4   3  719.03   15.00
  -5  -4  -3  714.03   14.90
   5  -4   3  722.03   15.30
  -5  -4  -3  697.23   15.60
   5  -4   3  726.13   15.20
  -5   4  -4   26.40    2.30
   5   4   4   29.00    2.50
   5   4   4   25.70    2.20
   5   4   4   23.70    2.50
  -5   4  -4   29.10    2.50
  -5   4  -4   27.10    2.60
   5  -4   4   26.10    2.00
  -5  -4  -4   30.30    3.20
   5  -4   4   27.80    2.30
  -5  -4  -4   26.70    2.30
  -5  -4  -4   26.70    2.00
  -5   4  -5   43.40    2.90
   5   4   5   32.70    2.90
  -5   4  -5   31.40    3.00
   5   4   5   31.40    2.80
   5   4   5   37.20    2.80
  -5   4  -5   33.50    3.00
  -5  -4  -5   36.20    2.40
   5  -4   5   35.20    2.40
  -5  -4  -5   34.70    2.90
  -5  -4  -5   35.50    3.60
   5  -4   5   36.90    2.10
   5   4   6   16.40    2.40
  -5   4  -6   10.30    2.00
  -5   4  -6   10.60    2.20
   5   4   6   14.10    2.10
  -5   4  -6   13.40    2.40
   5   4   6   13.00    2.20
   5  -4   6   16.10    1.80
  -5  -4  -6   15.70    2.70
  -5  -4  -6   19.30    2.40
  -5  -4  -6   12.80    1.80
   5  -4   6   10.90    1.40
  -5   4  -7   70.59    4.00
  -5   4  -7   76.19    4.50
   5   4   7   75.39    3.90
   5   4   7   75.69    4.60
  -5   4  -7   62.39    6.60
  -5  -4  -7   77.29    5.10
  -5  -4  -7   72.49    4.10
  -5   5  11  185.58    6.30
  -5   5  11  182.28    6.20
   5   5 -11  177.78    7.90
   5  -5 -11  180.88    6.50
   5  -5 -11  173.78    8.00
  -5  -5  11  173.48    6.80
  -5   5  10    2.30    1.80
   5   5 -10   -1.10    2.20
  -5   5  10    2.00    1.80
   5  -5 -10    1.40    1.80
   5  -5 -10   -2.70    2.30
  -5  -5  10    3.60    2.10
  -5   5   9    1.10    1.60
   5   5  -9    0.80    2.00
  -5   5   9    1.70    1.60
   5  -5  -9   -2.30    2.00
  -5  -5   9    2.60    1.90
   5  -5  -9    1.10    1.60
   5   5  -8    1.00    1.90
   5   5  -8   -0.10    1.10
  -5   5   8    1.90    1.50
  -5   5   8    2.00    1.40
   5   5  -8    1.10    1.10
   5  -5  -8   -0.60    1.00
   5  -5  -8   -1.00    1.80
  -5  -5   8   -0.90    1.70
   5  -5  -8    3.60    1.80
  -5   5   7    0.60    1.50
  -5   5   7    0.60    0.80
   5   5  -7    1.20    1.20
  -5   5   7   -0.70    1.20
   5   5  -7    1.70    1.00
   5   5  -7    0.10    1.60
   5  -5  -7    2.90    1.10
   5  -5  -7   -0.10    1.40
  -5  -5   7    2.10    1.50
   5  -5  -7    1.50    1.80
  -5   5   6   -0.60    1.40
   5   5  -6   -0.60    0.80
   5   5  -6    1.70    1.20
  -5   5   6   -0.80    1.30
   5   5  -6    0.30    1.60
  -5   5   6   -1.50    1.10
   5   5  -6    0.80    0.60
  -5   5   6   -0.40    0.80
  -5  -5   6   -1.50    1.30
   5  -5  -6    1.70    1.40
   5  -5  -6   -1.50    1.30
   5  -5  -6   -1.60    1.00
   5   5  -5  115.79    4.20
   5   5  -5  130.19    4.70
   5   5  -5  119.39    3.00
  -5   5   5  112.39    3.30
   5   5  -5  121.89    3.30
  -5   5   5  122.39    3.70
  -5   5   5  117.49    3.90
  -5   5   5  108.29    4.20
   5  -5  -5  117.19    3.90
   5  -5  -5  119.59    3.70
  -5  -5   5  117.49    4.00
   5  -5  -5  116.79    4.20
  -5   5   4  321.97    7.20
   5   5  -4  318.77    7.10
  -5   5   4  308.07    7.50
   5   5  -4  318.37    6.90
   5   5  -4  318.57    8.10
  -5   5   4  323.87    7.70
  -5   5   4  330.27    8.00
  -5   5   4  316.47    7.30
   5  -5  -4  323.87    7.70
   5  -5  -4  318.97    7.50
   5  -5  -4  337.77    7.70
  -5  -5   4  316.27    7.70
   5   5  -3    1.20    0.80
  -5   5   3    0.00    1.10
   5   5  -3    0.80    0.80
   5   5  -3    2.80    0.80
   5   5  -3    0.10    1.10
  -5   5   3    0.50    1.20
  -5   5   3    1.20    0.90
  -5  -5   3    1.70    1.00
  -5  -5   3    0.60    0.70
   5  -5  -3    1.80    0.80
  -5  -5   3    0.40    0.50
  -5  -5   3    0.60    0.40
   5  -5  -3    0.30    1.00
   5  -5  -3    1.90    1.00
   5   5  -2   12.80    1.20
   5   5  -2    9.80    1.10
  -5   5   2   10.50    1.40
   5   5  -2   11.50    1.00
  -5   5   2   10.40    1.20
  -5   5   2    9.60    1.60
   5   5  -2    9.60    1.60
  -5  -5   2   11.30    0.90
  -5  -5   2   12.40    1.30
   5  -5  -2    9.00    1.30
  -5  -5   2   10.10    0.80
   5  -5  -2   12.10    1.40
   5  -5  -2    9.70    1.00
  -5   5   1    2.00    1.00
  -5   5   1    3.20    1.30
   5   5  -1    3.30    0.90
   5   5  -1    1.30    0.60
   5   5  -1    2.90    1.00
   5   5  -1    0.30    1.20
  -5  -5   1    2.00    1.00
  -5  -5   1    1.60    0.80
   5  -5  -1    1.00    1.00
  -5  -5   1    2.10    0.70
   5  -5  -1    0.00    0.80
   5   5   0  789.92   17.20
   5   5   0  786.22   15.50
   5   5   0  771.22   16.30
  -5   5   0  774.52   16.30
   5   5   0  795.92   16.50
  -5   5   0  791.42   16.90
   5  -5   0  789.02   16.10
   5  -5   0  773.32   16.40
  -5  -5   0  791.12   15.50
  -5  -5   0  795.52   16.20
  -5   5  -1   -1.40    1.30
   5   5   1    1.00    1.20
   5   5   1   -0.70    1.10
   5   5   1    0.30    1.20
  -5   5  -1   -0.10    1.00
   5  -5   1    0.10    0.30
  -5  -5  -1    0.10    1.00
   5  -5   1    0.20    0.90
  -5  -5  -1   -0.30    0.50
   5  -5   1   -1.00    1.00
  -5   5  -2  453.45   10.60
   5   5   2  431.36   10.60
   5   5   2  442.06   10.10
  -5   5  -2  411.36    9.80
   5   5   2  443.56   10.30
   5  -5   2  428.36    9.10
  -5  -5  -2  436.66    9.00
  -5  -5  -2  437.16   10.00
   5  -5   2  438.06    9.50
   5  -5   2  427.56    9.80
   5   5   3   -0.30    1.40
  -5   5  -3   -0.70    1.60
  -5   5  -3    0.30    0.90
   5   5   3   -0.70    1.50
   5   5   3    1.00    1.50
  -5   5  -3    3.30    1.20
   5  -5   3    1.10    1.30
  -5  -5  -3    0.00    0.80
  -5  -5  -3   -0.50    1.30
   5  -5   3    0.40    1.00
   5   5   4   28.70    2.40
   5   5   4   32.40    2.70
  -5   5  -4   36.30    3.10
   5   5   4   33.00    2.80
  -5   5  -4   31.70    2.40
  -5   5  -4   33.70    2.60
   5  -5   4   34.10    2.00
  -5  -5  -4   33.30    2.00
  -5  -5  -4   32.60    2.70
   5  -5   4   34.10    2.30
  -5   5  -5   17.70    2.60
  -5   5  -5   20.40    2.10
[truncated: 265,085 more chars]
