# Supplementary material for: 1,2,3,5-Tetra­hydro­naphtho­[2,1-c]oxepine
Source: IUCrdata. 2020 Mar 5;5(Pt 3):x200288. doi: 10.1107/S2414314620002886 (PMC9462196; doi:10.1107/S2414314620002886)
Supplement: Supplementary file 2 [file x-05-x200288-Isup2.hkl]

data_I                                                                          
_shelx_title ' d19220a_a.res in P2(1)/c'                                        
_shelx_refln_list_code          4                                               
_shelx_F_calc_maximum      106.91                                               
_exptl_crystal_F_000       424.00                                               
_reflns_d_resolution_high  0.7675                                               
                                                                                
loop_                                                                           
 _space_group_symop_operation_xyz                                               
 'x, y, z'                                                                      
 '-x, y+1/2, -z+1/2'                                                            
 '-x, -y, -z'                                                                   
 'x, -y-1/2, z-1/2'                                                             
                                                                                
_cell_length_a     9.4559                                                       
_cell_length_b    12.8405                                                       
_cell_length_c     8.9638                                                       
_cell_angle_alpha  90.000                                                       
_cell_angle_beta  111.445                                                       
_cell_angle_gamma  90.000                                                       
                                                                                
_shelx_F_squared_multiplier     1.000                                           
                                                                                
loop_                                                                           
 _refln_index_h                                                                 
 _refln_index_k                                                                 
 _refln_index_l                                                                 
 _refln_F_squared_calc                                                          
 _refln_F_squared_meas                                                          
 _refln_F_squared_sigma                                                         
 _refln_observed_status                                                         
   1   0   0       1333.74       1246.14         9.28 o                         
   2   0   0         80.71         89.23         1.23 o                         
   3   0   0       2895.98       2882.75        22.51 o                         
   4   0   0        981.14       1017.67         6.18 o                         
   5   0   0        404.78        387.35         3.60 o                         
   6   0   0         41.60         39.31         1.07 o                         
   7   0   0        327.62        310.43         4.03 o                         
   8   0   0         21.97         26.30         1.79 o                         
   9   0   0         59.58         56.71         1.86 o                         
  10   0   0         64.10         64.86         2.08 o                         
  11   0   0          0.02         -0.25         1.84 o                         
   1   1   0        478.15        451.30         2.29 o                         
   2   1   0        845.61        813.56         3.79 o                         
   3   1   0        224.30        203.58         1.12 o                         
   4   1   0         39.16         35.48         0.44 o                         
   5   1   0          1.51          2.35         0.29 o                         
   6   1   0        238.27        232.15         1.94 o                         
   7   1   0        614.59        609.59         4.83 o                         
   8   1   0        879.45        856.95         6.25 o                         
   9   1   0         44.73         51.00         1.29 o                         
  10   1   0         30.91         34.84         1.43 o                         
  11   1   0         38.53         36.37         1.27 o                         
   0   2   0        172.12        181.67         1.31 o                         
   1   2   0       1647.14       1598.17         8.34 o                         
   2   2   0         50.92         56.59         0.42 o                         
   3   2   0        972.61        986.20         5.30 o                         
   4   2   0         23.23         16.63         0.36 o                         
   5   2   0         75.89         79.28         0.86 o                         
   6   2   0        156.69        158.31         1.59 o                         
   7   2   0        211.11        212.29         2.04 o                         
   8   2   0        168.24        159.28         1.81 o                         
   9   2   0         20.93         18.50         0.81 o                         
  10   2   0          3.23          2.68         0.72 o                         
  11   2   0          0.32          0.25         0.83 o                         
   1   3   0        605.76        583.53         2.80 o                         
   2   3   0         36.98         35.14         0.40 o                         
   3   3   0        308.91        311.07         1.60 o                         
   4   3   0        223.20        259.33         1.60 o                         
   5   3   0         67.78         72.07         0.81 o                         
   6   3   0        210.30        197.74         1.63 o                         
   7   3   0          8.71          8.05         0.57 o                         
   8   3   0        257.39        255.87         2.42 o                         
   9   3   0          6.75          5.33         0.63 o                         
  10   3   0         27.57         29.16         1.07 o                         
  11   3   0          2.78          2.15         0.84 o                         
   0   4   0        630.17        597.42         4.18 o                         
   1   4   0          3.70          4.44         0.20 o                         
   2   4   0         29.87         30.38         0.38 o                         
   3   4   0        211.14        226.28         1.36 o                         
   4   4   0        145.12        145.95         1.08 o                         
   5   4   0        354.99        381.98         2.49 o                         
   6   4   0        272.51        293.58         2.08 o                         
   7   4   0        373.11        366.24         2.87 o                         
   8   4   0         46.55         39.47         1.23 o                         
   9   4   0          3.16          3.27         0.57 o                         
  10   4   0          8.60          8.19         0.76 o                         
  11   4   0        179.66        208.49         2.37 o                         
   1   5   0         24.60         29.75         0.32 o                         
   2   5   0       1402.97       1480.07         6.82 o                         
   3   5   0         31.22         29.67         0.55 o                         
   4   5   0         42.39         36.47         0.53 o                         
   5   5   0        820.36        838.51         5.49 o                         
   6   5   0          3.70          8.13         0.41 o                         
   7   5   0         16.29         13.50         0.51 o                         
   8   5   0          4.80          5.74         0.56 o                         
   9   5   0         55.77         52.72         1.44 o                         
  10   5   0         12.47         15.80         1.00 o                         
   0   6   0        104.90        120.57         1.00 o                         
   1   6   0        121.26        123.64         0.79 o                         
   2   6   0         34.10         36.89         0.38 o                         
   3   6   0        433.24        500.17         3.20 o                         
   4   6   0         45.22         51.18         0.77 o                         
   5   6   0        409.45        430.09         3.49 o                         
   6   6   0         79.22         78.56         1.05 o                         
   7   6   0        237.13        226.53         2.34 o                         
   8   6   0        181.93        171.93         2.05 o                         
   9   6   0         26.71         29.96         0.97 o                         
  10   6   0         68.08         76.16         1.50 o                         
   1   7   0        383.73        418.83         2.19 o                         
   2   7   0        657.74        710.38         3.62 o                         
   3   7   0        376.37        405.63         2.57 o                         
   4   7   0          7.56          9.34         0.43 o                         
   5   7   0          2.27          1.50         0.41 o                         
   6   7   0        182.15        151.56         1.63 o                         
   7   7   0          7.39          6.89         0.59 o                         
   8   7   0         32.15         33.67         0.97 o                         
   9   7   0          9.54         10.98         0.76 o                         
  10   7   0          1.92          0.93         0.71 o                         
   0   8   0        155.64        152.60         1.68 o                         
   1   8   0         19.08         18.06         0.44 o                         
   2   8   0        192.43        196.90         1.25 o                         
   3   8   0          0.19         -0.14         0.16 o                         
   4   8   0         31.80         37.67         0.63 o                         
   5   8   0          1.89          1.37         0.35 o                         
   6   8   0        123.07         87.11         1.44 o                         
   7   8   0          3.19          1.15         0.52 o                         
   8   8   0          0.07         -0.55         0.55 o                         
   9   8   0          0.02         -0.60         0.60 o                         
  10   8   0        136.12        152.96         2.06 o                         
   1   9   0         29.57         29.30         0.64 o                         
   2   9   0          2.96          2.35         0.18 o                         
   3   9   0         36.77         37.79         0.50 o                         
   4   9   0         10.06         10.76         0.39 o                         
   5   9   0        118.95        104.26         1.27 o                         
   6   9   0        198.97        174.69         1.82 o                         
   7   9   0         75.66         60.19         1.15 o                         
   8   9   0         95.53        103.44         1.62 o                         
   9   9   0          3.25          3.70         0.81 o                         
   0  10   0         75.49         84.82         1.58 o                         
   1  10   0        347.61        362.72         3.00 o                         
   2  10   0        339.74        347.65         2.62 o                         
   3  10   0          2.93          1.93         0.18 o                         
   4  10   0         39.70         35.24         0.84 o                         
   5  10   0         57.44         43.41         0.88 o                         
   6  10   0          0.34         -0.01         0.45 o                         
   7  10   0         56.00         56.79         1.14 o                         
   8  10   0         42.11         40.20         1.51 o                         
   9  10   0         13.54         16.42         1.06 o                         
   1  11   0         73.21         79.47         1.15 o                         
   2  11   0         71.65         72.30         1.06 o                         
   3  11   0          4.64          3.04         0.57 o                         
   4  11   0         17.96         16.01         0.89 o                         
   5  11   0        102.12         96.51         1.57 o                         
   6  11   0        169.72        151.53         2.08 o                         
   7  11   0        333.91        340.99         3.58 o                         
   8  11   0         74.26         77.44         1.73 o                         
   0  12   0        412.14        408.73         4.85 o                         
   1  12   0        580.49        580.26         4.59 o                         
   2  12   0         57.35         57.09         1.16 o                         
   3  12   0         47.41         46.11         1.12 o                         
   4  12   0         42.72         41.94         1.34 o                         
   5  12   0          1.40         -0.09         0.69 o                         
   6  12   0         83.62         86.36         1.83 o                         
   7  12   0        377.44        392.63         4.41 o                         
   1  13   0        935.92        929.57         7.54 o                         
   2  13   0         58.65         59.15         1.24 o                         
   3  13   0         80.96         77.59         1.41 o                         
   4  13   0          0.01         -0.65         0.65 o                         
   5  13   0          0.49         -0.47         0.71 o                         
   6  13   0         38.31         38.56         1.38 o                         
   7  13   0         35.29         32.17         1.36 o                         
   0  14   0        316.77        322.37         6.37 o                         
   1  14   0        353.79        347.32         4.17 o                         
   2  14   0         14.36         14.48         0.99 o                         
   3  14   0          8.44          8.35         0.92 o                         
   4  14   0          5.04          6.91         1.27 o                         
   5  14   0         15.16         15.58         1.80 o                         
   6  14   0          6.37          4.65         1.37 o                         
   1  15   0          5.63          7.55         1.01 o                         
   2  15   0         10.09          9.05         0.98 o                         
   3  15   0          5.08          6.69         0.94 o                         
   4  15   0          0.23          0.12         0.85 o                         
   5  15   0         48.74         57.36         3.23 o                         
   0  16   0         11.63          7.90         1.66 o                         
   1  16   0          1.17         -0.43         0.92 o                         
   2  16   0          3.40          2.02         1.01 o                         
   3  16   0          0.33         -0.36         0.89 o                         
 -11   1   1          4.35          3.41         0.73 o                         
 -10   1   1         96.33         96.57         1.68 o                         
  -9   1   1       1316.58       1309.31         9.79 o                         
  -8   1   1        124.30        130.07         1.68 o                         
  -7   1   1         26.63         28.43         0.82 o                         
  -6   1   1         30.69         30.57         0.72 o                         
  -5   1   1          0.92          1.08         0.27 o                         
  -4   1   1         84.95         85.57         0.67 o                         
  -3   1   1        393.49        374.47         2.03 o                         
  -2   1   1        345.59        325.99         1.55 o                         
  -1   1   1        699.16        660.38         3.04 o                         
   0   1   1       2913.06       2705.32        17.23 o                         
   1   1   1        349.21        329.07         1.86 o                         
   2   1   1          1.11          0.62         0.15 o                         
   3   1   1          0.72          1.72         0.17 o                         
   4   1   1        884.84        969.50         5.69 o                         
   5   1   1         59.76         55.34         0.82 o                         
   6   1   1         80.80         75.37         1.09 o                         
   7   1   1       1254.04       1198.89         8.34 o                         
   8   1   1        329.30        333.26         2.97 o                         
   9   1   1          0.18         -0.45         0.62 o                         
  10   1   1         35.10         34.96         1.18 o                         
  11   1   1         38.05         41.93         1.59 o                         
 -11   2   1         17.79         15.66         0.90 o                         
 -10   2   1         78.35         85.53         1.59 o                         
  -9   2   1        544.71        544.87         4.36 o                         
  -8   2   1         16.13         15.60         0.69 o                         
  -7   2   1          5.02          4.88         0.44 o                         
  -6   2   1         35.40         30.52         0.73 o                         
  -5   2   1        201.57        204.41         1.58 o                         
  -4   2   1         14.88         10.40         0.40 o                         
  -3   2   1       1047.91       1049.24         5.18 o                         
  -2   2   1         22.83         27.30         0.40 o                         
  -1   2   1      11429.29      10285.63        84.92 o                         
   0   2   1          0.81          1.13         0.19 o                         
   1   2   1        417.62        407.35         2.01 o                         
   2   2   1       1946.03       1902.66         8.49 o                         
   3   2   1       2015.31       2064.01         8.78 o                         
   4   2   1        391.30        427.99         2.70 o                         
   5   2   1         60.48         60.46         0.84 o                         
   6   2   1        470.09        463.96         3.38 o                         
   7   2   1        189.04        191.08         1.95 o                         
   8   2   1        134.15        122.76         1.59 o                         
   9   2   1        156.06        150.70         1.89 o                         
  10   2   1          0.00         -0.28         0.76 o                         
 -11   3   1          3.87          4.43         0.76 o                         
 -10   3   1          9.85         10.04         0.71 o                         
  -9   3   1         68.26         67.44         1.27 o                         
  -8   3   1          1.40          1.25         0.50 o                         
  -7   3   1          0.15         -0.03         0.33 o                         
  -6   3   1        359.39        381.57         2.67 o                         
  -5   3   1         80.27         85.33         0.85 o                         
  -4   3   1       2530.14       2671.74        12.98 o                         
  -3   3   1        584.62        626.81         3.46 o                         
  -2   3   1       7675.00       7542.57        34.77 o                         
  -1   3   1       4182.03       4041.33        22.87 o                         
   0   3   1          2.33          2.74         0.18 o                         
   1   3   1          1.98          1.64         0.12 o                         
   2   3   1          5.51          6.47         0.19 o                         
   3   3   1        299.74        312.02         1.64 o                         
   4   3   1         23.83         25.09         0.49 o                         
   5   3   1         13.04         12.87         0.43 o                         
   6   3   1          0.27          1.34         0.40 o                         
   7   3   1        105.19        110.28         1.44 o                         
   8   3   1          4.89          5.28         0.63 o                         
   9   3   1         10.48         10.23         0.74 o                         
  10   3   1          1.00          0.32         0.78 o                         
 -11   4   1         48.02         53.37         1.55 o                         
 -10   4   1          3.81          3.34         0.68 o                         
  -9   4   1         96.16         94.31         1.30 o                         
  -8   4   1         18.51         17.46         0.63 o                         
  -7   4   1        287.31        281.81         2.10 o                         
  -6   4   1        347.60        332.75         2.09 o                         
  -5   4   1        219.37        248.46         1.59 o                         
  -4   4   1       1067.17       1185.14         6.30 o                         
  -3   4   1         45.24         44.52         0.43 o                         
  -2   4   1       1714.33       1756.47         8.29 o                         
  -1   4   1        595.13        626.09         3.23 o                         
   0   4   1        543.81        532.86         3.00 o                         
   1   4   1         55.53         61.18         0.49 o                         
   2   4   1       1627.62       1727.92         8.19 o                         
   3   4   1        243.22        232.41         1.42 o                         
   4   4   1          8.79          9.20         0.34 o                         
   5   4   1        120.84        122.37         1.14 o                         
   6   4   1        786.87        768.40         4.97 o                         
   7   4   1         25.46         23.97         0.74 o                         
   8   4   1         85.49         85.44         1.29 o                         
   9   4   1          0.91          0.44         0.60 o                         
  10   4   1         20.74         22.26         0.98 o                         
 -11   5   1          6.45          7.49         0.78 o                         
 -10   5   1          0.16         -0.60         0.60 o                         
  -9   5   1          0.57          0.18         0.56 o                         
  -8   5   1         97.51         89.01         1.18 o                         
  -7   5   1         24.74         16.32         0.44 o                         
  -6   5   1          2.71          4.27         0.27 o                         
  -5   5   1          3.04          1.89         0.29 o                         
  -4   5   1          3.83          3.04         0.45 o                         
  -3   5   1         62.86         66.43         0.56 o                         
  -2   5   1        141.37        144.91         0.90 o                         
  -1   5   1          1.12          2.82         0.26 o                         
   0   5   1          0.14          0.19         0.14 o                         
   1   5   1         40.82         44.52         0.53 o                         
   2   5   1       1608.52       1704.46         8.90 o                         
   3   5   1        641.66        713.91         4.41 o                         
   4   5   1         84.71         92.41         0.99 o                         
   5   5   1          0.01         -0.14         0.23 o                         
   6   5   1         72.88         71.19         0.92 o                         
   7   5   1         32.31         33.57         0.83 o                         
   8   5   1        149.26        154.07         1.87 o                         
   9   5   1          0.62         -0.58         0.60 o                         
  10   5   1         10.26          8.62         0.82 o                         
 -11   6   1          4.60          5.70         0.79 o                         
 -10   6   1        112.27        119.89         1.75 o                         
  -9   6   1          0.18         -0.57         0.57 o                         
  -8   6   1          3.48          1.31         0.55 o                         
  -7   6   1        312.42        281.53         2.50 o                         
  -6   6   1          1.29          0.61         0.35 o                         
  -5   6   1        371.28        375.05         2.73 o                         
  -4   6   1        111.49        123.91         1.14 o                         
  -3   6   1        155.99        156.36         1.07 o                         
  -2   6   1          2.50          3.70         0.21 o                         
  -1   6   1         86.76         90.98         0.69 o                         
   0   6   1          0.30          0.27         0.17 o                         
   1   6   1        510.88        531.32         3.03 o                         
   2   6   1        267.16        313.83         1.91 o                         
   3   6   1        120.41        132.95         1.34 o                         
   4   6   1         61.54         48.43         1.13 o                         
   5   6   1        270.40        277.64         2.51 o                         
   6   6   1          0.04          0.00         0.35 o                         
   7   6   1         33.25         31.04         0.95 o                         
   8   6   1         51.31         51.97         1.30 o                         
   9   6   1        141.85        145.62         2.04 o                         
  10   6   1        198.26        224.89         2.91 o                         
 -10   7   1          2.48          3.26         0.69 o                         
  -9   7   1          3.40          3.73         0.66 o                         
  -8   7   1          8.42          3.59         0.56 o                         
  -7   7   1          0.24          2.24         0.51 o                         
  -6   7   1         23.49         25.16         0.62 o                         
  -5   7   1         29.68         29.95         0.55 o                         
  -4   7   1        521.66        513.96         3.17 o                         
  -3   7   1        194.20        204.47         1.53 o                         
  -2   7   1          0.00         -0.01         0.20 o                         
  -1   7   1        146.54        149.38         1.04 o                         
   0   7   1         44.81         47.39         0.49 o                         
   1   7   1         71.08         88.80         0.78 o                         
   2   7   1          0.49          0.94         0.24 o                         
   3   7   1        105.76        102.83         0.96 o                         
   4   7   1         67.98         61.33         0.87 o                         
   5   7   1         36.01         30.07         0.75 o                         
   6   7   1         58.48         47.49         1.05 o                         
   7   7   1          2.71          1.36         0.58 o                         
   8   7   1         15.84         12.52         0.79 o                         
   9   7   1          0.41          0.79         0.69 o                         
 -10   8   1         12.17         15.45         0.89 o                         
  -9   8   1         37.65         37.18         1.08 o                         
  -8   8   1        102.86        102.93         1.47 o                         
  -7   8   1          1.31          0.59         0.49 o                         
  -6   8   1        167.96        185.05         1.83 o                         
  -5   8   1        258.09        241.14         1.96 o                         
  -4   8   1         20.95         18.63         0.34 o                         
  -3   8   1        316.29        331.59         2.28 o                         
  -2   8   1          0.06         -0.04         0.21 o                         
  -1   8   1        114.39        133.32         0.96 o                         
   0   8   1        154.86        152.92         1.08 o                         
   1   8   1        923.20       1010.08         6.41 o                         
   2   8   1        129.10        138.86         1.23 o                         
   3   8   1          1.71          0.79         0.20 o                         
   4   8   1        300.88        288.56         2.35 o                         
   5   8   1        199.43        216.50         2.15 o                         
   6   8   1          5.27          3.51         0.56 o                         
   7   8   1         10.43         10.02         0.70 o                         
   8   8   1          0.08         -0.30         0.63 o                         
   9   8   1        174.00        203.84         2.53 o                         
  -9   9   1         41.40         43.83         1.81 o                         
  -8   9   1         13.99         15.21         0.73 o                         
  -7   9   1         58.95         54.74         1.07 o                         
  -6   9   1         99.75         75.96         1.11 o                         
  -5   9   1          1.07          1.65         0.38 o                         
  -4   9   1        233.65        230.45         1.71 o                         
  -3   9   1          6.60          9.98         0.33 o                         
  -2   9   1        250.79        239.12         1.62 o                         
  -1   9   1         13.31         11.71         0.33 o                         
   0   9   1         21.35         22.04         0.47 o                         
   1   9   1        480.22        517.47         3.68 o                         
   2   9   1          1.89          0.82         0.26 o                         
   3   9   1         15.72         15.74         0.48 o                         
   4   9   1          1.89          3.01         0.38 o                         
   5   9   1        235.24        213.23         2.01 o                         
   6   9   1         69.08         69.99         1.17 o                         
   7   9   1         18.01         17.05         0.75 o                         
   8   9   1          9.00          9.03         0.71 o                         
   9   9   1         74.58         84.88         1.82 o                         
  -9  10   1          0.72          0.38         0.71 o                         
  -8  10   1          0.01         -0.61         0.61 o                         
  -7  10   1         58.76         49.22         1.78 o                         
  -6  10   1         31.57         28.51         0.92 o                         
  -5  10   1        110.81        105.04         1.41 o                         
  -4  10   1         83.34         81.66         1.47 o                         
  -3  10   1       1109.28       1117.44         6.33 o                         
  -2  10   1        910.80        897.93         5.15 o                         
  -1  10   1         40.09         43.45         0.61 o                         
   0  10   1         30.93         30.08         0.54 o                         
   1  10   1          0.74          0.52         0.29 o                         
   2  10   1          0.11          0.01         0.30 o                         
   3  10   1          5.09          5.54         0.37 o                         
   4  10   1         60.14         50.48         1.06 o                         
   5  10   1         31.78         27.52         0.88 o                         
   6  10   1         17.10         16.03         0.78 o                         
   7  10   1          0.64          0.17         0.62 o                         
   8  10   1          2.11          0.91         0.83 o                         
  -8  11   1          4.40          4.15         0.80 o                         
  -7  11   1          1.72          1.59         0.61 o                         
  -6  11   1          5.03          4.98         0.58 o                         
  -5  11   1         37.62         38.84         0.96 o                         
  -4  11   1          6.07          5.60         0.52 o                         
  -3  11   1          0.18          0.55         0.36 o                         
  -2  11   1        421.12        417.36         3.07 o                         
  -1  11   1         64.70         64.52         0.96 o                         
   0  11   1        108.30        113.97         1.23 o                         
   1  11   1        166.08        159.83         1.52 o                         
   2  11   1          0.22          0.50         0.39 o                         
   3  11   1         45.20         45.84         1.11 o                         
   4  11   1         77.77         66.98         1.64 o                         
   5  11   1         61.78         47.98         1.21 o                         
   6  11   1         86.75         84.42         1.93 o                         
   7  11   1         30.22         32.26         1.18 o                         
   8  11   1          0.60         -0.76         0.76 o                         
  -8  12   1         36.52         36.01         1.60 o                         
  -7  12   1          0.97          0.90         0.77 o                         
  -6  12   1          7.31          6.64         0.83 o                         
  -5  12   1          0.59          0.36         0.65 o                         
  -4  12   1          0.05         -0.47         0.61 o                         
  -3  12   1          0.37         -0.52         0.52 o                         
  -2  12   1        317.20        305.76         2.64 o                         
  -1  12   1         33.21         29.94         0.83 o                         
   0  12   1        465.90        471.85         3.85 o                         
   1  12   1          5.75          6.88         0.60 o                         
   2  12   1         74.76         66.14         1.22 o                         
   3  12   1         84.14         78.64         1.43 o                         
   4  12   1        103.06         94.37         1.98 o                         
   5  12   1         13.79          8.90         0.87 o                         
   6  12   1        271.60        288.17         3.69 o                         
   7  12   1        173.26        165.39         2.62 o                         
  -7  13   1          0.17         -0.96         0.96 o                         
  -6  13   1          1.14         -0.37         0.88 o                         
  -5  13   1         12.13         12.24         0.97 o                         
  -4  13   1          3.02          0.15         0.65 o                         
  -3  13   1         24.37         20.83         0.94 o                         
  -2  13   1         11.73         13.66         0.81 o                         
  -1  13   1        107.87        111.35         1.63 o                         
   0  13   1        131.68        130.75         2.01 o                         
   1  13   1         25.74         25.37         1.04 o                         
   2  13   1         13.06         12.62         0.82 o                         
   3  13   1         31.09         26.72         1.12 o                         
   4  13   1          0.82         -0.90         0.90 o                         
   5  13   1         35.87         29.62         1.40 o                         
   6  13   1         62.05         58.70         1.94 o                         
  -6  14   1          1.48          1.11         0.85 o                         
  -5  14   1         19.68         17.75         1.11 o                         
  -4  14   1         54.70         57.19         1.53 o                         
  -3  14   1         51.77         52.11         1.41 o                         
  -2  14   1        100.24         96.36         1.70 o                         
  -1  14   1         59.45         61.47         1.50 o                         
   0  14   1         10.44         11.36         1.00 o                         
   1  14   1        158.77        163.15         2.20 o                         
   2  14   1        101.26        100.16         1.76 o                         
   3  14   1          4.45          4.59         0.78 o                         
   4  14   1         51.60         59.39         2.29 o                         
   5  14   1         46.32         46.77         1.77 o                         
  -5  15   1          2.51          5.19         1.12 o                         
  -4  15   1         22.79         24.49         1.24 o                         
  -3  15   1          0.44         -0.28         0.82 o                         
  -2  15   1          0.72          1.70         0.92 o                         
  -1  15   1         60.46         66.79         1.91 o                         
   0  15   1         50.48         52.14         1.96 o                         
   1  15   1          7.68          8.26         0.93 o                         
   2  15   1         24.05         22.53         1.19 o                         
   3  15   1         91.75         86.83         2.04 o                         
   4  15   1          4.86          4.69         1.07 o                         
  -3  16   1         21.36         19.88         1.34 o                         
  -2  16   1          6.71          6.84         1.09 o                         
  -1  16   1        158.61        163.34         3.31 o                         
   0  16   1         20.29         18.07         1.39 o                         
   1  16   1          0.73         -0.16         0.94 o                         
   2  16   1          1.03          1.04         1.00 o                         
 -12   0   2         11.15         10.77         1.74 o                         
 -11   0   2          0.01         -0.89         0.89 o                         
 -10   0   2        671.07        680.33         7.15 o                         
  -9   0   2        354.46        357.89         4.22 o                         
  -8   0   2        172.93        171.48         2.44 o                         
  -7   0   2          9.39         10.52         0.72 o                         
  -6   0   2       1346.36       1403.99        11.53 o                         
  -5   0   2        564.84        612.81         5.28 o                         
  -4   0   2         16.33         14.52         0.47 o                         
  -3   0   2       1339.80       1247.44         7.82 o                         
  -2   0   2       7265.28       6971.72        43.87 o                         
  -1   0   2        747.95        706.34         4.39 o                         
   0   0   2       6783.85       6208.12        42.83 o                         
   1   0   2       1275.86       1224.16         7.59 o                         
   2   0   2       1969.68       1974.82        11.59 o                         
   3   0   2        800.49        800.55         5.80 o                         
   4   0   2        233.80        230.72         2.39 o                         
   5   0   2        221.53        217.18         2.65 o                         
   6   0   2         38.83         36.19         1.19 o                         
   7   0   2         35.31         36.51         1.45 o                         
   8   0   2         71.01         68.01         2.06 o                         
   9   0   2         18.41         15.52         1.26 o                         
  10   0   2         29.97         32.91         1.67 o                         
 -12   1   2         19.25         19.95         1.12 o                         
 -11   1   2         41.12         37.56         1.09 o                         
 -10   1   2          6.34          7.66         0.67 o                         
  -9   1   2        200.32        193.43         1.99 o                         
  -8   1   2          5.23          3.25         0.50 o                         
  -7   1   2         56.92         54.25         0.84 o                         
  -6   1   2         22.00         24.37         0.55 o                         
  -5   1   2        180.41        204.09         1.64 o                         
  -4   1   2         80.42         80.58         0.57 o                         
  -3   1   2        233.77        256.47         1.27 o                         
  -2   1   2       9558.78       8937.30        39.92 o                         
  -1   1   2         33.61         41.90         0.35 o                         
   0   1   2       1443.92       1406.75         6.69 o                         
   1   1   2        150.47        143.43         0.82 o                         
   2   1   2        460.26        485.81         2.40 o                         
   3   1   2        486.92        524.26         3.04 o                         
   4   1   2         45.58         41.59         0.65 o                         
   5   1   2         40.84         39.42         0.81 o                         
   6   1   2        231.18        230.97         2.29 o                         
   7   1   2         18.70         18.49         0.75 o                         
   8   1   2         20.82         17.75         0.79 o                         
   9   1   2         38.29         39.50         1.20 o                         
  10   1   2          3.24          2.27         0.93 o                         
 -11   2   2         51.65         54.04         1.29 o                         
 -10   2   2         40.80         47.90         1.21 o                         
  -9   2   2          9.74         12.12         0.68 o                         
  -8   2   2         39.20         32.92         0.85 o                         
  -7   2   2          1.36          1.26         0.40 o                         
  -6   2   2          4.85          2.19         0.34 o                         
  -5   2   2        149.76        165.71         1.34 o                         
  -4   2   2         46.19         49.37         0.44 o                         
  -3   2   2        830.07        829.67         4.01 o                         
  -2   2   2       9293.85       8904.81        38.84 o                         
  -1   2   2       5954.79       5734.67        28.17 o                         
   0   2   2       1985.22       1935.56         9.38 o                         
   1   2   2        123.10        128.89         0.80 o                         
   2   2   2        161.23        151.24         0.84 o                         
   3   2   2         15.81         22.43         0.45 o                         
   4   2   2       1282.05       1279.66         7.79 o                         
   5   2   2        887.61        861.08         5.73 o                         
   6   2   2        105.51         97.94         1.30 o                         
   7   2   2         28.60         27.43         0.85 o                         
   8   2   2          0.10         -0.55         0.55 o                         
   9   2   2          9.86         10.69         0.78 o                         
  10   2   2          0.04         -0.06         0.83 o                         
 -11   3   2         53.92         53.75         1.33 o                         
 -10   3   2        133.71        140.29         1.58 o                         
  -9   3   2          1.83          1.25         0.52 o                         
  -8   3   2          4.80          4.90         0.49 o                         
  -7   3   2        137.50        133.32         1.26 o                         
  -6   3   2         19.08         20.24         0.51 o                         
  -5   3   2         14.80         13.17         0.33 o                         
  -4   3   2         10.36         11.12         0.27 o                         
  -3   3   2        867.52        877.13         4.24 o                         
  -2   3   2        903.80        913.66         4.39 o                         
  -1   3   2        914.02        931.26         5.31 o                         
   0   3   2        811.66        797.35         4.09 o                         
   1   3   2         20.76         17.60         0.26 o                         
   2   3   2         31.85         24.37         0.34 o                         
   3   3   2        592.85        653.42         3.52 o                         
   4   3   2         59.27         69.40         0.77 o                         
   5   3   2        234.89        214.61         1.93 o                         
   6   3   2       1031.92        974.81         6.52 o                         
   7   3   2         51.66         44.06         1.26 o                         
   8   3   2         45.62         38.16         1.06 o                         
   9   3   2         94.89         99.89         1.74 o                         
  10   3   2         55.98         61.45         1.57 o                         
 -11   4   2         38.25         37.86         1.05 o                         
 -10   4   2        250.99        262.56         2.28 o                         
  -9   4   2         37.54         37.94         0.88 o                         
  -8   4   2        148.70        136.35         1.56 o                         
  -7   4   2         47.34         48.00         0.82 o                         
  -6   4   2        106.12        111.92         1.01 o                         
  -5   4   2         64.15         59.96         0.65 o                         
  -4   4   2        348.57        379.21         2.19 o                         
  -3   4   2        163.89        170.30         0.92 o                         
  -2   4   2         19.64         20.78         0.33 o                         
  -1   4   2        362.13        403.54         2.35 o                         
   0   4   2        683.53        721.49         5.01 o                         
   1   4   2        346.26        365.27         1.97 o                         
   2   4   2          2.09          1.55         0.20 o                         
   3   4   2        215.68        219.35         1.47 o                         
   4   4   2         62.31         72.73         0.77 o                         
   5   4   2        339.66        319.73         2.35 o                         
   6   4   2        484.09        479.75         3.55 o                         
   7   4   2        331.02        305.55         2.59 o                         
   8   4   2         37.28         39.15         1.08 o                         
   9   4   2         15.93         14.82         0.85 o                         
  10   4   2          6.87          7.28         0.80 o                         
 -11   5   2         51.77         48.66         1.22 o                         
 -10   5   2         96.28         97.71         1.42 o                         
  -9   5   2         14.68         13.09         0.66 o                         
  -8   5   2         11.59         10.48         0.61 o                         
  -7   5   2        461.20        421.56         3.00 o                         
  -6   5   2         55.91         50.34         0.66 o                         
  -5   5   2         15.82         11.52         0.34 o                         
  -4   5   2        480.98        509.73         2.77 o                         
  -3   5   2        945.76        997.99         5.87 o                         
  -2   5   2        719.26        754.06         3.94 o                         
  -1   5   2       1511.83       1653.47         9.76 o                         
   0   5   2        684.04        749.77         4.22 o                         
   1   5   2         17.13         15.53         0.31 o                         
   2   5   2         22.05         24.92         0.35 o                         
   3   5   2         16.85         18.78         0.41 o                         
   4   5   2          0.17          0.24         0.21 o                         
   5   5   2        482.97        463.91         3.32 o                         
   6   5   2        133.10        140.91         1.56 o                         
   7   5   2         19.39         18.22         0.80 o                         
   8   5   2          0.47         -0.61         0.61 o                         
   9   5   2         10.25         10.43         0.83 o                         
 -11   6   2         60.22         62.66         1.36 o                         
 -10   6   2         24.91         25.26         0.89 o                         
  -9   6   2         24.68         25.88         0.82 o                         
  -8   6   2        295.81        248.43         2.24 o                         
  -7   6   2        573.81        622.56         4.39 o                         
  -6   6   2        105.13        112.42         1.03 o                         
  -5   6   2         63.89         64.39         0.67 o                         
  -4   6   2        359.21        366.42         2.35 o                         
  -3   6   2        586.47        671.64         3.69 o                         
  -2   6   2          0.20          0.21         0.19 o                         
  -1   6   2        176.77        205.51         1.51 o                         
   0   6   2        339.16        375.12         2.24 o                         
   1   6   2          0.24          0.15         0.20 o                         
   2   6   2          1.29          3.29         0.29 o                         
   3   6   2         80.80         84.66         0.91 o                         
   4   6   2         66.98         69.78         1.14 o                         
   5   6   2         17.92         20.62         0.53 o                         
   6   6   2        202.97        197.44         2.11 o                         
   7   6   2        130.35        121.02         1.69 o                         
   8   6   2          5.20          7.64         0.75 o                         
   9   6   2          1.12         -0.67         0.71 o                         
 -11   7   2          0.59         -1.17         1.92 o                         
 -10   7   2         16.06         15.93         0.79 o                         
  -9   7   2          0.32         -0.48         0.51 o                         
  -8   7   2        399.53        357.45         2.91 o                         
  -7   7   2        223.24        211.90         1.94 o                         
  -6   7   2         75.30         81.13         0.93 o                         
  -5   7   2         47.65         43.73         0.58 o                         
  -4   7   2        232.04        217.11         1.54 o                         
  -3   7   2          0.35          0.70         0.22 o                         
  -2   7   2          1.16          2.41         0.22 o                         
  -1   7   2         74.12         84.79         0.71 o                         
   0   7   2        691.88        751.25         4.24 o                         
   1   7   2         45.50         52.40         0.61 o                         
   2   7   2         12.61         14.44         0.51 o                         
   3   7   2         20.53         21.67         0.50 o                         
   4   7   2          5.63          6.50         0.42 o                         
   5   7   2          3.58          3.91         0.51 o                         
   6   7   2          8.36          3.99         0.63 o                         
   7   7   2         26.34         24.82         0.89 o                         
   8   7   2        140.58        153.17         2.04 o                         
   9   7   2         80.04         86.80         1.67 o                         
 -10   8   2         18.19         17.28         0.88 o                         
  -9   8   2          0.29         -0.52         0.52 o                         
  -8   8   2         21.65         17.68         0.70 o                         
  -7   8   2          3.61          5.43         0.48 o                         
  -6   8   2         78.61         82.97         1.05 o                         
  -5   8   2          1.02          0.60         0.34 o                         
  -4   8   2        276.50        271.04         1.97 o                         
  -3   8   2        324.55        331.10         2.04 o                         
  -2   8   2         14.71         14.61         0.41 o                         
  -1   8   2          1.28          1.36         0.22 o                         
   0   8   2        446.82        463.43         2.85 o                         
   1   8   2        639.99        703.02         4.38 o                         
   2   8   2         17.24         17.55         0.53 o                         
   3   8   2          2.29          2.44         0.37 o                         
   4   8   2          0.01          0.51         0.28 o                         
   5   8   2        433.27        414.51         3.52 o                         
   6   8   2         10.24          8.57         0.64 o                         
   7   8   2          0.42          0.47         0.58 o                         
   8   8   2         20.54         21.91         0.98 o                         
   9   8   2          2.77          4.12         0.89 o                         
 -10   9   2         20.14         24.18         1.00 o                         
  -9   9   2          0.32          0.62         0.62 o                         
  -8   9   2          7.31          5.19         0.63 o                         
  -7   9   2          0.50          1.34         0.52 o                         
  -6   9   2         22.84         20.65         0.70 o                         
  -5   9   2          1.21          0.86         0.42 o                         
  -4   9   2         17.43         18.35         0.47 o                         
  -3   9   2         53.40         56.43         0.74 o                         
  -2   9   2         13.88         17.14         0.39 o                         
  -1   9   2         35.65         41.93         0.55 o                         
   0   9   2         23.79         25.83         0.47 o                         
   1   9   2         70.23         76.33         0.84 o                         
   2   9   2         64.82         63.06         0.85 o                         
   3   9   2          5.60          5.45         0.42 o                         
   4   9   2        313.51        296.67         2.95 o                         
   5   9   2       1101.36       1079.16         8.69 o                         
   6   9   2         68.25         71.97         1.49 o                         
   7   9   2          0.64         -0.58         0.67 o                         
   8   9   2        127.82        149.14         2.30 o                         
  -9  10   2          6.37          6.28         0.72 o                         
  -8  10   2          5.37          6.77         0.66 o                         
  -7  10   2          0.49         -0.51         0.51 o                         
  -6  10   2         23.46         25.28         0.84 o                         
  -5  10   2         36.97         32.79         0.89 o                         
  -4  10   2         22.94         20.73         0.58 o                         
  -3  10   2          4.85          5.05         0.36 o                         
  -2  10   2        712.58        698.73         4.10 o                         
  -1  10   2         57.91         61.78         0.75 o                         
   0  10   2        183.64        187.24         2.82 o                         
   1  10   2        125.37        117.04         1.20 o                         
   2  10   2        102.39         96.92         1.20 o                         
   3  10   2        251.08        242.45         2.36 o                         
   4  10   2         47.88         56.46         1.10 o                         
   5  10   2        186.29        203.65         2.42 o                         
   6  10   2        159.32        159.00         2.18 o                         
   7  10   2         11.52         13.11         0.83 o                         
   8  10   2          5.60          8.50         0.86 o                         
  -9  11   2          0.56         -0.17         0.70 o                         
  -8  11   2          0.28         -0.63         0.63 o                         
  -7  11   2         12.23         14.23         0.78 o                         
  -6  11   2          5.04          1.08         0.55 o                         
  -5  11   2          4.14          3.73         0.51 o                         
  -4  11   2         15.92         15.17         0.64 o                         
  -3  11   2        878.89        858.59         5.49 o                         
  -2  11   2        327.30        308.94         2.30 o                         
  -1  11   2         35.29         33.29         0.71 o                         
   0  11   2         51.34         53.01         0.86 o                         
   1  11   2          0.35          1.41         0.45 o                         
   2  11   2        200.14        193.43         1.87 o                         
   3  11   2         24.77         26.59         0.85 o                         
   4  11   2        494.29        450.45         4.50 o                         
   5  11   2         99.36         97.91         1.66 o                         
   6  11   2          1.46          1.42         0.69 o                         
   7  11   2         24.75         23.32         1.08 o                         
  -8  12   2          3.09          3.41         0.88 o                         
  -7  12   2          0.18          0.63         0.76 o                         
  -6  12   2         24.65         29.61         0.99 o                         
  -5  12   2         45.59         42.15         1.19 o                         
  -4  12   2         15.47         13.96         0.70 o                         
  -3  12   2        447.45        424.58         3.67 o                         
  -2  12   2          7.35          9.17         0.54 o                         
  -1  12   2         14.43         15.03         0.64 o                         
   0  12   2         32.45         32.12         0.85 o                         
   1  12   2        277.75        268.26         2.60 o                         
   2  12   2         32.44         34.74         1.02 o                         
   3  12   2          1.57          2.12         0.61 o                         
   4  12   2        105.37         97.16         1.95 o                         
   5  12   2          2.07          1.41         0.79 o                         
   6  12   2          2.20          2.39         0.99 o                         
  -7  13   2         77.24         92.97         2.06 o                         
  -6  13   2         45.45         54.80         1.59 o                         
  -5  13   2         67.44         62.52         1.61 o                         
  -4  13   2         41.58         41.66         1.33 o                         
  -3  13   2         48.05         50.81         1.30 o                         
  -2  13   2          0.16          0.13         0.58 o                         
  -1  13   2         21.82         22.26         0.88 o                         
   0  13   2          9.65         10.83         1.24 o                         
   1  13   2          0.69          1.10         0.65 o                         
   2  13   2          0.01         -0.63         0.63 o                         
   3  13   2          6.44          5.23         0.84 o                         
   4  13   2          2.67          3.70         1.10 o                         
   5  13   2          4.24          3.30         0.97 o                         
   6  13   2          2.65          0.56         0.99 o                         
  -6  14   2          7.53         11.37         1.03 o                         
  -5  14   2         60.69         59.53         1.70 o                         
  -4  14   2         13.34         12.15         0.88 o                         
  -3  14   2         12.44         12.44         0.87 o                         
  -2  14   2         92.03         94.28         1.67 o                         
  -1  14   2        559.48        561.69         6.02 o                         
   0  14   2          4.97          5.39         0.88 o                         
   1  14   2         32.55         34.40         1.17 o                         
   2  14   2          0.01          0.47         0.69 o                         
   3  14   2          0.22          0.11         0.73 o                         
   4  14   2          2.77          2.37         1.33 o                         
   5  14   2          1.20         -1.21         1.53 o                         
  -5  15   2         31.98         37.66         1.45 o                         
  -4  15   2         32.58         34.26         1.24 o                         
  -3  15   2         30.66         30.31         1.16 o                         
  -2  15   2        122.57        127.46         2.21 o                         
  -1  15   2        321.98        324.70         3.80 o                         
   0  15   2        101.15        102.74         2.13 o                         
   1  15   2         43.37         44.37         1.63 o                         
   2  15   2          5.56          4.41         0.79 o                         
   3  15   2        136.72        137.83         2.45 o                         
  -3  16   2          8.39         10.37         1.17 o                         
  -2  16   2         94.42         96.10         2.76 o                         
  -1  16   2        197.24        197.48         3.22 o                         
   0  16   2         48.07         46.28         1.95 o                         
   1  16   2          9.07          8.45         1.14 o                         
 -12   1   3         22.71         24.21         1.04 o                         
 -11   1   3        144.17        145.10         1.86 o                         
 -10   1   3          0.09          0.64         0.58 o                         
  -9   1   3         15.86         13.50         0.67 o                         
  -8   1   3         16.97         15.69         0.64 o                         
  -7   1   3          3.70          3.72         0.41 o                         
  -6   1   3        348.42        367.88         2.72 o                         
  -5   1   3        273.49        299.60         1.85 o                         
  -4   1   3         50.65         51.17         0.46 o                         
  -3   1   3         27.11         25.91         0.31 o                         
  -2   1   3         12.96         17.40         0.22 o                         
  -1   1   3        447.91        447.87         2.16 o                         
   0   1   3         53.42         47.57         0.44 o                         
   1   1   3        462.46        517.45         2.61 o                         
   2   1   3       3430.80       3610.48        18.17 o                         
   3   1   3         46.12         39.71         0.55 o                         
   4   1   3          1.86          1.12         0.33 o                         
   5   1   3          5.24          2.81         0.42 o                         
   6   1   3         30.27         33.94         1.18 o                         
   7   1   3          7.87          5.15         0.61 o                         
   8   1   3          4.33          2.83         0.68 o                         
   9   1   3          3.18          4.89         0.78 o                         
 -12   2   3          0.21          0.13         0.64 o                         
 -11   2   3        182.89        186.56         2.13 o                         
 -10   2   3          0.91          1.22         0.54 o                         
  -9   2   3         20.64         20.20         0.71 o                         
  -8   2   3         36.72         37.37         0.79 o                         
  -7   2   3        335.87        363.31         2.54 o                         
  -6   2   3        272.99        321.36         2.12 o                         
  -5   2   3        134.69        140.36         1.00 o                         
  -4   2   3        263.55        266.11         1.43 o                         
  -3   2   3        252.38        242.78         1.78 o                         
  -2   2   3       1896.38       1946.87         8.93 o                         
  -1   2   3         51.19         44.29         0.37 o                         
   0   2   3        539.00        522.43         2.59 o                         
   1   2   3        156.06        152.81         1.00 o                         
   2   2   3        535.64        559.97         3.41 o                         
   3   2   3        220.63        208.34         1.39 o                         
   4   2   3          0.69         -0.20         0.32 o                         
   5   2   3        113.27        102.94         1.18 o                         
   6   2   3        242.86        239.43         2.26 o                         
   7   2   3         81.47         71.64         1.28 o                         
   8   2   3          6.30          4.66         0.66 o                         
   9   2   3         16.31         19.71         1.04 o                         
 -12   3   3        141.41        151.77         2.04 o                         
 -11   3   3        321.30        326.99         2.86 o                         
 -10   3   3        235.87        229.81         2.18 o                         
  -9   3   3          0.05         -0.04         0.42 o                         
  -8   3   3         50.23         46.36         0.82 o                         
  -7   3   3         10.69          9.68         0.43 o                         
  -6   3   3          9.77          7.00         0.31 o                         
  -5   3   3        433.75        444.11         2.59 o                         
  -4   3   3         97.71        115.01         0.80 o                         
  -3   3   3         74.58         73.60         0.56 o                         
  -2   3   3       1426.37       1488.63         7.30 o                         
  -1   3   3          1.65          2.68         0.17 o                         
   0   3   3         68.35         73.37         0.57 o                         
   1   3   3          1.19          1.20         0.17 o                         
   2   3   3         10.72          9.68         0.29 o                         
   3   3   3         92.09         85.95         0.89 o                         
   4   3   3         40.34         39.80         0.68 o                         
   5   3   3        442.08        420.30         3.15 o                         
   6   3   3        128.30        119.98         1.50 o                         
   7   3   3         92.90         85.08         1.35 o                         
   8   3   3         34.34         37.44         1.11 o                         
   9   3   3         40.74         46.56         1.46 o                         
 -11   4   3        220.88        231.34         2.45 o                         
 -10   4   3          5.71          8.85         0.61 o                         
  -9   4   3        407.17        386.23         2.73 o                         
  -8   4   3         23.42         23.56         0.66 o                         
  -7   4   3         55.70         54.75         0.83 o                         
  -6   4   3          0.29         -0.05         0.24 o                         
  -5   4   3         21.20         20.85         0.44 o                         
  -4   4   3       2327.99       2413.45        11.74 o                         
  -3   4   3       1505.97       1605.44         8.47 o                         
  -2   4   3          1.40          2.71         0.16 o                         
  -1   4   3         60.55         57.41         0.61 o                         
   0   4   3          3.06          4.21         0.20 o                         
   1   4   3         14.40         11.76         0.32 o                         
   2   4   3        355.85        349.82         2.25 o                         
   3   4   3         99.17        101.36         0.93 o                         
   4   4   3          0.01          0.13         0.28 o                         
   5   4   3        769.14        771.07         4.98 o                         
   6   4   3        183.89        176.80         1.95 o                         
   7   4   3         94.11         76.38         1.30 o                         
   8   4   3        112.98        110.71         1.65 o                         
   9   4   3         19.25         18.44         0.95 o                         
 -11   5   3          1.17          1.95         0.76 o                         
 -10   5   3        118.21        109.17         1.48 o                         
  -9   5   3         56.21         49.28         1.02 o                         
  -8   5   3         20.37         20.58         0.62 o                         
  -7   5   3         17.76         18.99         0.55 o                         
  -6   5   3        218.62        219.15         1.64 o                         
  -5   5   3          0.90          1.06         0.21 o                         
  -4   5   3       1687.99       1715.97         9.38 o                         
  -3   5   3       3483.90       3597.52        19.32 o                         
  -2   5   3         79.10         79.16         0.72 o                         
  -1   5   3        824.11        888.50         5.20 o                         
   0   5   3         15.48         22.22         0.37 o                         
   1   5   3          0.37          0.13         0.21 o                         
   2   5   3         42.43         37.22         0.62 o                         
   3   5   3          0.48         -0.20         0.22 o                         
   4   5   3          7.43          7.28         0.40 o                         
   5   5   3          0.05          0.44         0.39 o                         
   6   5   3         79.42         72.64         1.16 o                         
   7   5   3         11.86          6.38         0.68 o                         
   8   5   3         86.92         85.15         1.58 o                         
   9   5   3         13.94         13.92         0.93 o                         
 -11   6   3         39.06         42.88         1.22 o                         
 -10   6   3          4.63          6.07         0.65 o                         
  -9   6   3         22.54         21.00         0.75 o                         
  -8   6   3         64.64         63.71         1.07 o                         
  -7   6   3          0.16         -0.40         0.40 o                         
  -6   6   3        136.46        144.08         1.21 o                         
  -5   6   3         16.57         16.01         0.48 o                         
  -4   6   3        616.58        649.33         3.64 o                         
  -3   6   3        496.43        528.60         3.11 o                         
  -2   6   3         38.88         49.34         0.61 o                         
  -1   6   3        103.46        130.20         1.19 o                         
   0   6   3        561.86        628.07         3.76 o                         
   1   6   3          0.24          0.01         0.21 o                         
   2   6   3        140.10        144.82         1.26 o                         
   3   6   3        222.39        218.60         1.49 o                         
   4   6   3       1778.02       1729.75        10.38 o                         
   5   6   3         47.21         47.65         0.84 o                         
   6   6   3          6.36          8.49         0.64 o                         
   7   6   3          0.78         -0.38         0.59 o                         
   8   6   3          0.83          0.47         0.66 o                         
   9   6   3         11.17         13.38         0.98 o                         
 -11   7   3          8.31          8.81         0.89 o                         
 -10   7   3          2.29          1.96         0.67 o                         
  -9   7   3          5.29          4.02         0.57 o                         
  -8   7   3         43.88         35.83         0.88 o                         
  -7   7   3         14.99         12.81         0.54 o                         
  -6   7   3          2.13          2.15         0.39 o                         
  -5   7   3         46.77         49.17         0.75 o                         
  -4   7   3        898.26        838.00         4.80 o                         
  -3   7   3         16.07         21.31         0.39 o                         
  -2   7   3         30.47         34.68         0.86 o                         
  -1   7   3         39.94         33.18         0.75 o                         
   0   7   3          4.67          5.33         0.23 o                         
   1   7   3        392.12        400.44         2.59 o                         
   2   7   3          2.00          2.62         0.30 o                         
   3   7   3        548.39        547.02         4.66 o                         
   4   7   3         16.79         18.72         0.60 o                         
   5   7   3        171.93        165.47         1.85 o                         
   6   7   3         12.43         11.71         0.69 o                         
   7   7   3         12.07         10.69         0.75 o                         
   8   7   3          1.37          1.46         0.79 o                         
 -10   8   3         14.41         16.51         0.87 o                         
  -9   8   3          0.08         -0.14         0.60 o                         
  -8   8   3         72.92         74.79         1.27 o                         
  -7   8   3          0.85          1.25         0.49 o                         
  -6   8   3        195.11        188.91         1.71 o                         
  -5   8   3       1093.81       1061.67         6.29 o                         
  -4   8   3        709.76        648.66         4.00 o                         
  -3   8   3        204.07        190.45         1.39 o                         
  -2   8   3        492.60        505.50         3.03 o                         
  -1   8   3        312.22        327.21         2.31 o                         
   0   8   3         25.91         34.18         0.52 o                         
   1   8   3         68.27         76.65         0.81 o                         
   2   8   3          1.94          1.81         0.25 o                         
   3   8   3        307.60        292.22         2.79 o                         
   4   8   3          1.25          3.04         0.61 o                         
   5   8   3          4.66          4.49         0.64 o                         
   6   8   3         12.70         11.93         0.83 o                         
   7   8   3         44.51         51.50         1.46 o                         
   8   8   3          7.87          9.20         1.24 o                         
 -10   9   3         37.04         36.15         1.16 o                         
  -9   9   3        151.10        150.66         1.90 o                         
  -8   9   3         61.97         58.82         1.19 o                         
  -7   9   3          6.33          3.81         0.54 o                         
  -6   9   3         24.58         28.90         0.79 o                         
  -5   9   3        346.13        340.46         2.94 o                         
  -4   9   3        349.49        336.14         2.45 o                         
  -3   9   3         33.51         27.39         0.53 o                         
  -2   9   3         42.10         38.80         0.59 o                         
  -1   9   3         16.04         17.47         0.50 o                         
   0   9   3        149.95        161.49         1.35 o                         
   1   9   3        178.95        176.27         1.45 o                         
   2   9   3         24.81         23.07         0.69 o                         
   3   9   3          9.08          7.08         0.53 o                         
   4   9   3        115.56        117.51         2.02 o                         
   5   9   3          3.00          1.39         0.64 o                         
   6   9   3          9.16          8.43         0.79 o                         
   7   9   3         52.68         70.44         1.65 o                         
   8   9   3         26.63         32.89         1.29 o                         
  -9  10   3         68.69         67.08         1.54 o                         
  -8  10   3         14.86         10.36         0.85 o                         
  -7  10   3          0.77         -0.19         0.56 o                         
  -6  10   3         29.62         26.62         0.81 o                         
  -5  10   3         38.59         40.02         0.95 o                         
  -4  10   3        372.99        364.45         2.79 o                         
  -3  10   3         25.08         28.66         0.74 o                         
  -2  10   3         14.42         16.23         0.48 o                         
  -1  10   3        159.28        166.07         1.47 o                         
   0  10   3         49.88         43.82         0.73 o                         
   1  10   3          1.12          0.33         0.39 o                         
   2  10   3         32.95         35.22         0.86 o                         
   3  10   3         17.41         14.51         0.70 o                         
   4  10   3        149.36        156.69         2.06 o                         
   5  10   3         52.50         53.21         1.33 o                         
   6  10   3          0.01         -0.36         0.67 o                         
   7  10   3        115.17        132.99         3.12 o                         
  -9  11   3          4.20          3.59         0.83 o                         
  -8  11   3         44.54         48.56         1.57 o                         
  -7  11   3         31.95         37.67         1.19 o                         
  -6  11   3         81.80         76.93         1.37 o                         
  -5  11   3        274.85        268.27         2.64 o                         
  -4  11   3          1.87          2.15         0.45 o                         
  -3  11   3          1.17          1.95         0.43 o                         
  -2  11   3         13.79         11.57         0.69 o                         
  -1  11   3         44.08         44.73         0.88 o                         
   0  11   3         25.06         27.27         0.76 o                         
   1  11   3         79.15         73.06         1.25 o                         
   2  11   3         15.68         14.14         0.76 o                         
   3  11   3         11.44          9.76         0.76 o                         
   4  11   3         68.56         65.48         1.54 o                         
   5  11   3        118.10        112.34         2.02 o                         
   6  11   3          0.03         -0.22         0.80 o                         
  -8  12   3          2.44          3.69         0.82 o                         
  -7  12   3         18.64         21.59         0.92 o                         
  -6  12   3          2.59          0.93         0.59 o                         
  -5  12   3        119.80        120.89         1.65 o                         
  -4  12   3         45.58         42.59         1.00 o                         
  -3  12   3        191.64        192.22         1.97 o                         
  -2  12   3         26.46         24.58         0.77 o                         
  -1  12   3         25.72         23.60         0.80 o                         
   0  12   3          0.00          0.30         0.49 o                         
   1  12   3        274.34        249.28         2.50 o                         
   2  12   3         78.04         80.16         1.54 o                         
   3  12   3         30.43         28.24         1.06 o                         
   4  12   3          0.29         -0.30         0.72 o                         
   5  12   3         20.19         18.79         1.06 o                         
   6  12   3          0.15         -0.82         0.82 o                         
  -7  13   3         38.82         44.49         1.56 o                         
  -6  13   3         33.43         31.31         1.27 o                         
  -5  13   3         15.79         15.69         0.85 o                         
  -4  13   3          1.33          0.71         0.58 o                         
  -3  13   3          7.41          7.49         0.74 o                         
  -2  13   3          0.18          0.21         0.49 o                         
  -1  13   3         25.07         25.81         0.91 o                         
   0  13   3         31.64         26.06         0.86 o                         
   1  13   3        138.38        126.40         1.73 o                         
   2  13   3         64.12         58.04         1.42 o                         
   3  13   3         94.00         91.04         2.40 o                         
   4  13   3         27.57         30.55         1.41 o                         
   5  13   3          2.95          1.30         1.00 o                         
  -6  14   3         83.44         92.47         2.00 o                         
  -5  14   3         15.78         14.86         1.02 o                         
  -4  14   3         18.12         17.95         1.12 o                         
  -3  14   3         65.96         65.56         1.49 o                         
  -2  14   3         39.00         39.28         1.37 o                         
  -1  14   3         59.14         57.09         1.53 o                         
   0  14   3         39.98         39.42         1.35 o                         
   1  14   3          2.84          1.15         0.70 o                         
   2  14   3          9.02         11.17         0.90 o                         
   3  14   3        154.81        147.99         2.73 o                         
   4  14   3         47.59         58.21         2.09 o                         
  -5  15   3          0.96          0.96         0.83 o                         
  -4  15   3          3.82          5.99         0.83 o                         
  -3  15   3         34.21         34.71         1.32 o                         
  -2  15   3          3.07          5.72         0.89 o                         
  -1  15   3          3.51          1.82         0.82 o                         
   0  15   3          4.18          2.93         1.13 o                         
   1  15   3         15.13         15.32         0.98 o                         
   2  15   3         12.25         11.27         0.95 o                         
  -2  16   3          7.51         10.18         1.03 o                         
  -1  16   3         11.51         14.84         1.07 o                         
   0  16   3          4.90          5.81         0.96 o                         
 -12   0   4          0.65          0.98         0.96 o                         
 -11   0   4         82.32         86.57         2.09 o                         
 -10   0   4          9.05          6.98         0.92 o                         
  -9   0   4         11.26         11.84         0.93 o                         
  -8   0   4         23.68         28.97         1.01 o                         
  -7   0   4        327.62        346.45         5.73 o                         
  -6   0   4        232.90        226.67         2.20 o                         
  -5   0   4         21.79         24.40         0.57 o                         
  -4   0   4         64.37         64.16         1.12 o                         
  -3   0   4         87.40         79.84         0.82 o                         
  -2   0   4        521.33        518.88         3.32 o                         
  -1   0   4       2289.42       2221.56        14.43 o                         
   0   0   4         70.31         62.21         0.79 o                         
   1   0   4       1357.17       1430.68        19.44 o                         
   2   0   4          1.66          2.95         0.36 o                         
   3   0   4         45.42         38.70         0.84 o                         
   4   0   4        479.97        457.13         4.33 o                         
   5   0   4         33.04         22.15         1.02 o                         
   6   0   4         99.81         79.57         1.72 o                         
   7   0   4          2.25          0.82         0.87 o                         
   8   0   4          0.30         -0.93         0.93 o                         
   9   0   4        286.45        355.46         5.45 o                         
 -12   1   4          6.66          5.35         0.79 o                         
 -11   1   4        130.30        125.76         1.66 o                         
 -10   1   4         90.90         87.97         1.32 o                         
  -9   1   4        211.39        205.85         1.94 o                         
  -8   1   4         68.04         73.23         1.01 o                         
  -7   1   4        171.56        177.23         1.50 o                         
  -6   1   4         20.81         18.17         0.44 o                         
  -5   1   4          1.46          2.28         0.19 o                         
  -4   1   4         49.70         51.63         0.51 o                         
  -3   1   4         41.72         46.03         0.43 o                         
  -2   1   4         39.82         39.09         0.42 o                         
  -1   1   4          1.11          0.56         0.12 o                         
   0   1   4        131.41        130.81         0.89 o                         
   1   1   4        126.33        138.13         1.25 o                         
   2   1   4         43.24         45.54         0.59 o                         
   3   1   4         71.87         68.36         0.78 o                         
   4   1   4         66.00         66.87         0.93 o                         
   5   1   4          2.67          5.41         0.49 o                         
   6   1   4        220.79        197.42         1.87 o                         
   7   1   4         10.00          9.07         0.68 o                         
   8   1   4         29.14         33.16         1.12 o                         
   9   1   4          5.30          3.61         0.85 o                         
 -12   2   4          9.52          8.75         0.76 o                         
 -11   2   4          6.62          8.07         0.69 o                         
 -10   2   4         68.58         69.53         1.16 o                         
  -9   2   4         16.58         17.47         0.65 o                         
  -8   2   4        202.57        199.22         1.74 o                         
  -7   2   4        280.81        291.34         2.05 o                         
  -6   2   4         33.54         34.01         0.53 o                         
  -5   2   4        138.32        134.57         0.99 o                         
  -4   2   4        240.59        276.34         1.48 o                         
  -3   2   4        215.55        227.55         1.25 o                         
  -2   2   4        401.61        444.30         2.22 o                         
  -1   2   4        389.29        407.07         2.15 o                         
   0   2   4         58.57         62.71         0.48 o                         
   1   2   4          5.56          4.32         0.27 o                         
   2   2   4        315.50        321.47         2.26 o                         
   3   2   4         64.01         59.91         0.73 o                         
   4   2   4        210.30        199.57         2.05 o                         
   5   2   4        396.58        359.37         2.74 o                         
   6   2   4         64.71         50.47         1.04 o                         
   7   2   4         11.99         14.43         0.75 o                         
   8   2   4        114.68        130.81         1.82 o                         
   9   2   4         49.24         57.07         2.67 o                         
 -12   3   4          0.07         -0.41         0.70 o                         
 -11   3   4         37.88         36.26         1.02 o                         
 -10   3   4          6.93          7.75         0.59 o                         
  -9   3   4         35.16         29.89         0.84 o                         
  -8   3   4          0.01         -0.17         0.39 o                         
  -7   3   4         36.80         35.29         0.69 o                         
  -6   3   4          0.46          0.40         0.22 o                         
  -5   3   4         13.16         14.94         0.37 o                         
  -4   3   4        908.92        960.64         4.72 o                         
  -3   3   4        132.22        126.74         1.03 o                         
  -2   3   4       3267.68       3488.17        18.75 o                         
  -1   3   4          4.12          2.66         0.25 o                         
   0   3   4        348.85        393.27         2.56 o                         
   1   3   4        608.81        639.11         3.67 o                         
   2   3   4        592.08        558.27         3.46 o                         
   3   3   4         50.11         44.60         0.88 o                         
   4   3   4          5.45          3.82         0.44 o                         
   5   3   4         52.28         40.45         0.87 o                         
   6   3   4         42.13         42.03         0.99 o                         
   7   3   4          3.08          2.58         0.61 o                         
   8   3   4          5.48          5.89         0.75 o                         
   9   3   4         96.73        110.19         2.69 o                         
 -11   4   4          9.68          9.82         0.76 o                         
 -10   4   4         37.64         30.37         0.98 o                         
  -9   4   4        167.03        155.46         1.54 o                         
  -8   4   4        124.64        121.15         1.29 o                         
  -7   4   4         59.26         62.99         0.77 o                         
  -6   4   4          4.85          3.41         0.28 o                         
  -5   4   4        780.48        802.88         5.02 o                         
  -4   4   4        190.05        197.86         1.38 o                         
  -3   4   4       1656.95       1849.75         9.71 o                         
  -2   4   4         46.61         60.51         0.62 o                         
  -1   4   4          0.82          0.03         0.19 o                         
   0   4   4          7.57          5.47         0.25 o                         
   1   4   4        112.54        123.75         1.05 o                         
   2   4   4          7.55          6.31         0.30 o                         
   3   4   4         54.85         50.47         0.75 o                         
   4   4   4        331.03        312.45         2.25 o                         
   5   4   4         31.68         28.84         0.75 o                         
   6   4   4         63.29         57.40         1.03 o                         
   7   4   4          0.17          0.07         0.59 o                         
   8   4   4         11.51         12.94         1.02 o                         
 -11   5   4          1.73          0.84         0.64 o                         
 -10   5   4         46.48         38.27         1.05 o                         
  -9   5   4          7.59          5.26         0.54 o                         
  -8   5   4         52.20         43.28         0.84 o                         
  -7   5   4        152.26        147.05         1.40 o                         
  -6   5   4         17.39         16.19         0.43 o                         
  -5   5   4        371.36        342.53         2.31 o                         
  -4   5   4       1394.29       1449.66         8.02 o                         
  -3   5   4         80.56         83.21         0.77 o                         
  -2   5   4         88.94         87.20         0.75 o                         
  -1   5   4        277.56        289.79         1.90 o                         
   0   5   4        162.02        152.95         1.22 o                         
   1   5   4        159.31        156.51         1.20 o                         
   2   5   4          1.66          1.60         0.39 o                         
   3   5   4        298.24        293.19         2.07 o                         
   4   5   4        887.90        855.99         5.51 o                         
   5   5   4         38.94         35.24         0.82 o                         
   6   5   4          0.76          0.03         0.54 o                         
   7   5   4         11.52         14.49         0.93 o                         
   8   5   4         16.78         14.83         0.90 o                         
 -11   6   4         17.14         21.78         1.05 o                         
 -10   6   4        180.99        177.50         2.10 o                         
  -9   6   4        114.26        111.54         1.61 o                         
  -8   6   4         19.70         17.11         0.61 o                         
  -7   6   4         44.20         43.33         0.79 o                         
  -6   6   4        906.39        902.41         6.00 o                         
  -5   6   4          8.94         12.39         0.42 o                         
  -4   6   4        110.24        114.68         1.01 o                         
  -3   6   4        106.01        113.87         0.96 o                         
  -2   6   4         13.40         14.54         0.43 o                         
  -1   6   4          0.86          2.57         0.25 o                         
   0   6   4         30.79         31.79         0.51 o                         
   1   6   4         26.56         30.93         0.57 o                         
   2   6   4         11.14         11.43         0.47 o                         
   3   6   4          0.95          1.49         0.40 o                         
   4   6   4        523.22        536.10         3.67 o                         
   5   6   4         18.82         16.34         0.66 o                         
   6   6   4         16.52         15.23         0.76 o                         
   7   6   4         50.84         47.10         1.24 o                         
   8   6   4         39.96         42.37         1.41 o                         
 -11   7   4          6.46          5.58         0.83 o                         
 -10   7   4          2.20          1.27         0.86 o                         
  -9   7   4         50.11         42.51         1.13 o                         
  -8   7   4          2.72          3.18         0.55 o                         
  -7   7   4         87.04         87.61         1.17 o                         
  -6   7   4        256.09        252.38         2.12 o                         
  -5   7   4        407.94        430.00         2.86 o                         
  -4   7   4        178.06        182.58         1.42 o                         
  -3   7   4        249.59        258.51         1.71 o                         
  -2   7   4         84.46         97.91         0.95 o                         
  -1   7   4        115.99        116.23         1.33 o                         
   0   7   4        161.75        154.24         1.22 o                         
   1   7   4         29.49         27.76         0.63 o                         
   2   7   4        100.27         92.46         1.08 o                         
   3   7   4       2013.72       1985.44        12.57 o                         
   4   7   4        485.85        479.14         4.01 o                         
   5   7   4         38.58         34.53         1.19 o                         
   6   7   4         28.53         29.40         1.08 o                         
   7   7   4         10.12          9.90         0.89 o                         
   8   7   4         27.18         25.44         1.19 o                         
 -10   8   4         19.05         20.00         0.98 o                         
  -9   8   4         45.53         45.74         1.18 o                         
  -8   8   4          2.57          1.40         0.55 o                         
  -7   8   4         40.86         41.45         0.97 o                         
  -6   8   4         49.21         44.59         0.81 o                         
  -5   8   4        423.92        446.36         3.10 o                         
  -4   8   4        467.86        477.57         3.07 o                         
  -3   8   4        123.00        139.01         1.08 o                         
  -2   8   4         11.26         10.53         0.41 o                         
  -1   8   4          9.67          8.92         0.49 o                         
   0   8   4          0.04          0.04         0.30 o                         
   1   8   4          0.03         -0.28         0.28 o                         
   2   8   4         57.67         54.79         1.09 o                         
   3   8   4        921.62        892.96         6.80 o                         
   4   8   4          1.83          0.88         0.59 o                         
   5   8   4          6.48          6.03         0.72 o                         
   6   8   4         67.37         72.08         1.58 o                         
   7   8   4          0.05         -0.72         0.72 o                         
 -10   9   4         27.34         23.46         1.05 o                         
  -9   9   4         48.78         47.67         1.29 o                         
  -8   9   4         78.09         78.90         1.31 o                         
  -7   9   4         20.88         21.74         0.72 o                         
  -6   9   4          0.29          0.02         0.43 o                         
  -5   9   4        128.64        130.11         1.40 o                         
  -4   9   4        150.87        133.25         1.37 o                         
  -3   9   4          0.83          0.12         0.41 o                         
  -2   9   4        185.68        181.41         1.60 o                         
  -1   9   4        106.33        132.86         1.46 o                         
   0   9   4         73.59         59.46         0.82 o                         
   1   9   4          0.77         -0.36         0.36 o                         
   2   9   4          0.29         -0.24         0.42 o                         
   3   9   4         78.47         79.54         1.49 o                         
   4   9   4         30.43         32.78         1.04 o                         
   5   9   4          8.90          7.79         0.77 o                         
   6   9   4          7.69          6.62         0.81 o                         
   7   9   4        137.77        156.02         2.36 o                         
  -9  10   4          6.12          5.52         0.95 o                         
  -8  10   4         29.10         34.24         1.09 o                         
  -7  10   4         22.31         24.98         0.92 o                         
  -6  10   4         13.06         14.89         0.83 o                         
  -5  10   4         41.70         43.41         0.98 o                         
  -4  10   4        100.60         94.33         1.30 o                         
  -3  10   4         57.12         46.79         0.84 o                         
  -2  10   4        275.38        278.83         2.19 o                         
  -1  10   4        274.54        247.40         2.14 o                         
   0  10   4        388.35        349.10         2.92 o                         
   1  10   4        291.17        295.76         2.77 o                         
   2  10   4          8.63          6.98         0.61 o                         
   3  10   4          0.25         -0.71         0.71 o                         
   4  10   4         23.59         21.75         1.05 o                         
   5  10   4          0.52          0.52         0.72 o                         
   6  10   4         83.14         88.57         2.16 o                         
  -9  11   4          2.73          3.99         0.80 o                         
  -8  11   4        215.65        250.85         2.75 o                         
  -7  11   4          2.93          3.41         0.66 o                         
  -6  11   4         13.48         12.88         0.76 o                         
  -5  11   4         40.38         39.42         0.97 o                         
  -4  11   4          4.50          5.23         0.55 o                         
  -3  11   4          8.24          6.90         0.49 o                         
  -2  11   4         12.74         13.20         0.55 o                         
  -1  11   4         16.56         25.52         0.78 o                         
   0  11   4          5.52          2.69         0.53 o                         
   1  11   4         26.21         24.37         0.98 o                         
   2  11   4        123.90        124.80         1.82 o                         
   3  11   4          1.83          0.73         0.74 o                         
   4  11   4         76.22         76.47         1.74 o                         
   5  11   4          2.42         -0.42         0.81 o                         
   6  11   4         15.39         20.67         1.20 o                         
  -8  12   4         21.33         28.43         1.09 o                         
  -7  12   4          0.45          0.10         0.78 o                         
  -6  12   4          0.02          0.26         0.66 o                         
  -5  12   4          7.71          8.99         0.68 o                         
  -4  12   4          3.54          3.84         0.54 o                         
  -3  12   4         57.24         53.56         1.01 o                         
  -2  12   4          5.58          6.83         0.54 o                         
  -1  12   4         13.74         13.25         0.66 o                         
   0  12   4         51.38         51.65         1.15 o                         
   1  12   4         11.65         13.03         1.05 o                         
   2  12   4        126.73        123.38         1.86 o                         
   3  12   4          1.42          0.23         0.77 o                         
   4  12   4          1.18          0.03         0.77 o                         
   5  12   4         73.68         74.78         2.15 o                         
  -7  13   4         12.49         16.63         0.96 o                         
  -6  13   4         26.66         25.20         1.39 o                         
  -5  13   4          0.66          0.53         0.65 o                         
  -4  13   4          0.01          0.59         0.61 o                         
  -3  13   4          0.25          0.20         0.53 o                         
  -2  13   4         22.75         22.92         0.82 o                         
  -1  13   4         30.24         31.92         0.98 o                         
   0  13   4         42.39         48.31         1.20 o                         
   1  13   4          2.47          2.21         0.69 o                         
   2  13   4         31.04         25.55         1.03 o                         
   3  13   4         37.56         34.11         1.42 o                         
   4  13   4          0.52          0.16         0.80 o                         
  -6  14   4         12.02         10.03         0.97 o                         
  -5  14   4          3.90          3.64         0.85 o                         
  -4  14   4         10.52          9.08         0.90 o                         
  -3  14   4         11.07         13.80         0.98 o                         
  -2  14   4          4.34          3.44         0.69 o                         
  -1  14   4         45.02         45.36         1.26 o                         
   0  14   4         13.78         11.31         0.87 o                         
   1  14   4         75.96         74.14         1.68 o                         
   2  14   4          9.03          9.01         0.97 o                         
   3  14   4          4.06          3.18         1.15 o                         
  -4  15   4         11.35         13.19         1.87 o                         
  -3  15   4          9.05         13.78         1.01 o                         
  -2  15   4          0.30          1.09         0.81 o                         
  -1  15   4         25.35         25.80         1.22 o                         
   0  15   4         67.91         66.83         1.66 o                         
   1  15   4          7.06          4.62         0.85 o                         
 -12   1   5          0.11          0.64         0.61 o                         
 -11   1   5        120.84        119.83         1.49 o                         
 -10   1   5          5.65          5.06         0.55 o                         
  -9   1   5          0.09         -0.05         0.44 o                         
  -8   1   5        174.49        179.61         1.59 o                         
  -7   1   5         51.31         56.86         0.69 o                         
  -6   1   5         22.77         19.95         0.40 o                         
  -5   1   5         42.91         48.23         0.68 o                         
  -4   1   5        614.93        669.06         3.88 o                         
  -3   1   5       1016.53       1071.54         5.02 o                         
  -2   1   5         52.42         54.61         0.48 o                         
  -1   1   5          0.71          1.55         0.24 o                         
   0   1   5        842.98        861.85         5.63 o                         
   1   1   5          0.18          0.00         0.21 o                         
   2   1   5        146.24        141.69         1.31 o                         
   3   1   5        134.17        131.70         1.17 o                         
   4   1   5          2.43          3.00         0.45 o                         
   5   1   5         22.23         15.51         0.63 o                         
   6   1   5          1.30         -0.24         0.48 o                         
   7   1   5          4.89          2.82         0.66 o                         
   8   1   5          7.05          8.43         0.99 o                         
 -12   2   5         42.40         41.84         1.56 o                         
 -11   2   5         91.02         88.52         1.42 o                         
 -10   2   5         31.54         31.75         0.90 o                         
  -9   2   5          2.08          1.93         0.51 o                         
  -8   2   5         23.88         24.62         0.74 o                         
  -7   2   5         21.13         20.25         0.55 o                         
  -6   2   5          3.40          3.37         0.25 o                         
  -5   2   5        164.47        175.96         1.26 o                         
  -4   2   5        212.18        222.98         1.41 o                         
  -3   2   5         93.97         99.31         0.71 o                         
  -2   2   5        106.82        102.93         0.72 o                         
  -1   2   5          5.93          9.14         0.24 o                         
   0   2   5        813.94        866.42         4.68 o                         
   1   2   5         29.87         24.18         0.50 o                         
   2   2   5          0.05          0.53         0.30 o                         
   3   2   5          5.78          4.79         0.39 o                         
   4   2   5         61.59         41.58         0.91 o                         
   5   2   5        243.64        208.18         1.93 o                         
   6   2   5          1.89          0.43         0.49 o                         
   7   2   5          2.28          2.94         0.63 o                         
   8   2   5         25.79         22.52         1.30 o                         
 -12   3   5        116.15        116.39         1.78 o                         
 -11   3   5         16.37         15.96         0.83 o                         
 -10   3   5         14.98         14.83         0.72 o                         
  -9   3   5         14.65         14.44         0.66 o                         
  -8   3   5        147.86        148.53         1.53 o                         
  -7   3   5         53.87         55.74         0.75 o                         
  -6   3   5        115.57        110.20         0.91 o                         
  -5   3   5         42.50         46.75         0.52 o                         
  -4   3   5        102.36        100.46         0.76 o                         
  -3   3   5        357.92        358.57         2.43 o                         
  -2   3   5          9.15          7.48         0.27 o                         
  -1   3   5        410.26        419.09         2.55 o                         
   0   3   5        236.41        251.72         1.63 o                         
   1   3   5        352.62        350.36         2.39 o                         
   2   3   5         26.41         29.51         0.60 o                         
   3   3   5         38.75         34.61         0.76 o                         
   4   3   5          5.11          5.60         0.50 o                         
   5   3   5        145.10        123.01         1.49 o                         
   6   3   5          3.29          5.72         0.60 o                         
   7   3   5         49.19         61.77         1.59 o                         
   8   3   5          0.20          0.45         0.82 o                         
 -11   4   5         46.21         43.70         1.17 o                         
 -10   4   5         48.24         48.86         1.15 o                         
  -9   4   5         32.66         30.85         1.05 o                         
  -8   4   5        143.14        147.72         1.42 o                         
  -7   4   5        120.98        120.83         1.20 o                         
  -6   4   5          0.83          0.95         0.27 o                         
  -5   4   5         28.78         28.26         0.55 o                         
  -4   4   5        105.19        100.65         0.94 o                         
  -3   4   5         97.85        113.32         0.99 o                         
  -2   4   5          0.00          0.67         0.21 o                         
  -1   4   5         97.88         99.56         0.87 o                         
   0   4   5         22.30         29.57         0.56 o                         
   1   4   5        192.90        186.87         1.60 o                         
   2   4   5        988.89        951.28         5.68 o                         
   3   4   5        138.46        128.47         1.23 o                         
   4   4   5         16.49         15.57         0.58 o                         
   5   4   5         32.12         38.09         0.88 o                         
   6   4   5         69.52         71.99         1.35 o                         
   7   4   5        111.58        134.83         1.92 o                         
   8   4   5         17.26         20.82         1.06 o                         
 -11   5   5         20.61         22.08         1.00 o                         
 -10   5   5          0.44          0.59         0.56 o                         
  -9   5   5         58.17         56.93         1.05 o                         
  -8   5   5          6.17          5.21         0.46 o                         
  -7   5   5         31.99         30.23         0.75 o                         
  -6   5   5        120.34        111.94         1.15 o                         
  -5   5   5        107.35        126.25         1.20 o                         
  -4   5   5         14.77         14.16         0.40 o                         
  -3   5   5          3.46          1.30         0.26 o                         
  -2   5   5         35.38         36.15         0.56 o                         
  -1   5   5        102.59         99.08         0.89 o                         
   0   5   5          1.93          2.08         0.29 o                         
   1   5   5        869.24        856.23         5.43 o                         
   2   5   5       1165.12       1105.21         7.66 o                         
   3   5   5         81.73         85.32         1.04 o                         
   4   5   5         13.23         12.65         0.61 o                         
   5   5   5         21.98         21.41         0.71 o                         
   6   5   5         16.53         17.84         1.23 o                         
   7   5   5          9.36          7.31         0.97 o                         
 -11   6   5         20.05         19.58         1.12 o                         
 -10   6   5          2.00          1.47         0.68 o                         
  -9   6   5         11.11          9.23         0.81 o                         
  -8   6   5          3.54          2.05         0.50 o                         
  -7   6   5         61.58         59.47         0.94 o                         
  -6   6   5       3149.77       3116.76        18.42 o                         
  -5   6   5       1470.63       1482.79         9.02 o                         
  -4   6   5         66.67         60.81         0.74 o                         
  -3   6   5        164.96        172.73         1.30 o                         
  -2   6   5         72.09         75.01         0.76 o                         
  -1   6   5          3.83          5.39         0.38 o                         
   0   6   5          0.22         -0.22         0.28 o                         
   1   6   5        197.09        186.12         1.60 o                         
   2   6   5        194.90        186.98         1.97 o                         
   3   6   5        123.10        121.25         1.37 o                         
   4   6   5          0.37          0.08         0.45 o                         
   5   6   5         12.15         12.45         0.80 o                         
   6   6   5          4.28          3.17         0.95 o                         
   7   6   5          4.38          4.91         0.94 o                         
 -11   7   5         16.13         15.34         0.99 o                         
 -10   7   5          9.87         10.56         0.85 o                         
  -9   7   5         11.81         10.07         0.76 o                         
  -8   7   5          9.67          8.12         0.62 o                         
  -7   7   5         53.76         53.22         0.91 o                         
  -6   7   5        142.24        138.16         1.37 o                         
  -5   7   5       1215.47       1225.97         7.57 o                         
  -4   7   5          2.80          3.85         0.32 o                         
  -3   7   5         28.51         25.91         0.49 o                         
  -2   7   5        117.17         96.73         1.12 o                         
  -1   7   5         66.30         69.19         0.82 o                         
   0   7   5         65.49         64.94         0.79 o                         
   1   7   5          7.47          8.70         0.53 o                         
   2   7   5        211.89        209.38         2.14 o                         
   3   7   5        106.60        108.81         1.59 o                         
   4   7   5        140.09        141.38         1.84 o                         
   5   7   5          8.59          8.33         0.76 o                         
   6   7   5          3.82          2.21         0.73 o                         
   7   7   5         33.13         35.90         1.93 o                         
 -10   8   5          7.02         10.30         0.86 o                         
  -9   8   5         21.90         22.28         0.95 o                         
  -8   8   5         25.99         26.06         0.85 o                         
  -7   8   5        170.28        165.73         1.62 o                         
  -6   8   5        216.43        216.08         1.86 o                         
  -5   8   5        689.97        686.17         4.50 o                         
  -4   8   5          0.04         -0.16         0.34 o                         
  -3   8   5         17.69         15.14         0.42 o                         
  -2   8   5          1.80          2.75         0.25 o                         
  -1   8   5         73.29         68.45         0.81 o                         
   0   8   5        169.23        174.78         1.69 o                         
   1   8   5          0.26         -0.39         0.39 o                         
   2   8   5        181.86        190.60         1.94 o                         
   3   8   5        299.30        303.07         2.74 o                         
   4   8   5         14.98         15.14         0.81 o                         
   5   8   5         10.87          9.72         0.80 o                         
   6   8   5         17.27         17.54         0.99 o                         
 -10   9   5          9.81         10.87         0.95 o                         
  -9   9   5         46.74         55.38         1.37 o                         
  -8   9   5         32.86         32.07         1.03 o                         
  -7   9   5         38.57         36.47         0.99 o                         
  -6   9   5          0.24          0.30         0.49 o                         
  -5   9   5         38.14         35.98         0.94 o                         
  -4   9   5          2.34          0.88         0.48 o                         
  -3   9   5          0.56          1.09         0.42 o                         
  -2   9   5        185.16        190.06         1.71 o                         
  -1   9   5          7.31         10.57         0.58 o                         
   0   9   5        163.71        153.25         1.60 o                         
   1   9   5         47.56         50.32         1.33 o                         
   2   9   5        550.18        555.30         4.64 o                         
   3   9   5        114.01        111.15         1.80 o                         
   4   9   5          8.36          7.58         0.83 o                         
   5   9   5         34.26         31.77         1.29 o                         
   6   9   5         58.17         65.93         2.68 o                         
  -9  10   5         29.07         33.82         1.25 o                         
  -8  10   5          0.00         -0.06         0.77 o                         
  -7  10   5         26.34         25.32         0.93 o                         
  -6  10   5         16.29         13.65         0.74 o                         
  -5  10   5          2.19          1.32         0.50 o                         
  -4  10   5          2.15          1.11         0.48 o                         
  -3  10   5         14.26         13.90         0.55 o                         
  -2  10   5         60.44         72.43         1.05 o                         
  -1  10   5        166.99        138.95         1.61 o                         
   0  10   5          3.69          2.12         0.49 o                         
   1  10   5         89.42         88.38         1.35 o                         
   2  10   5         49.22         49.66         1.20 o                         
   3  10   5          3.69          2.98         0.80 o                         
   4  10   5          9.89         11.97         0.95 o                         
   5  10   5         43.45         46.92         1.53 o                         
  -9  11   5          2.85          2.59         0.97 o                         
  -8  11   5         38.39         42.67         1.39 o                         
  -7  11   5          8.87         10.70         1.14 o                         
  -6  11   5         23.40         20.70         0.85 o                         
  -5  11   5         15.91         15.47         0.78 o                         
  -4  11   5         10.74          8.52         0.57 o                         
  -3  11   5         21.91         23.85         0.68 o                         
  -2  11   5         32.75         32.78         0.92 o                         
  -1  11   5        176.47        149.95         1.57 o                         
   0  11   5          5.95          4.12         0.54 o                         
   1  11   5          0.01          0.22         0.55 o                         
   2  11   5          0.05         -0.26         0.62 o                         
   3  11   5         23.41         23.34         1.18 o                         
   4  11   5         33.15         30.19         1.41 o                         
   5  11   5         50.26         56.28         2.67 o                         
  -8  12   5          5.23          9.02         1.07 o                         
  -7  12   5         38.91         37.88         1.27 o                         
  -6  12   5         16.82         15.13         0.83 o                         
  -5  12   5         53.86         59.16         1.31 o                         
  -4  12   5         56.48         63.85         1.15 o                         
  -3  12   5         98.67         97.15         1.23 o                         
  -2  12   5         18.21         18.44         0.68 o                         
  -1  12   5         74.44         62.52         1.14 o                         
   0  12   5          1.98          1.70         0.61 o                         
   1  12   5         45.95         50.88         1.51 o                         
   2  12   5         14.03         14.26         0.91 o                         
   3  12   5         33.01         36.64         2.23 o                         
   4  12   5          8.00          8.65         0.98 o                         
  -7  13   5        170.72        173.56         2.44 o                         
  -6  13   5          2.27          2.23         0.67 o                         
  -5  13   5         40.42         41.41         1.21 o                         
  -4  13   5        171.60        192.68         2.69 o                         
  -3  13   5         70.83         65.84         1.16 o                         
  -2  13   5         47.54         48.02         1.14 o                         
  -1  13   5         29.08         26.38         0.89 o                         
   0  13   5         24.23         22.45         0.91 o                         
   1  13   5         47.83         52.81         1.43 o                         
   2  13   5          7.36          8.36         0.84 o                         
   3  13   5          0.84         -0.86         0.86 o                         
  -5  14   5         13.73         14.92         0.93 o                         
  -4  14   5         22.50         28.55         1.24 o                         
  -3  14   5          1.19          1.13         0.64 o                         
  -2  14   5          5.70          5.65         0.67 o                         
  -1  14   5          1.40          0.22         0.64 o                         
   0  14   5          5.01          5.13         0.72 o                         
   1  14   5         67.04         71.53         1.51 o                         
  -3  15   5          0.00          1.00         0.89 o                         
  -2  15   5          3.78          3.86         0.89 o                         
  -1  15   5          8.00          8.11         0.86 o                         
 -12   0   6         29.63         32.08         1.29 o                         
 -11   0   6         27.96         28.95         1.16 o                         
 -10   0   6          0.80          0.91         0.68 o                         
  -9   0   6         89.63         91.87         1.76 o                         
  -8   0   6         18.40         16.33         0.84 o                         
  -7   0   6          7.28          6.47         0.64 o                         
  -6   0   6          0.79          2.04         0.50 o                         
  -5   0   6        135.90        139.36         1.70 o                         
  -4   0   6        488.11        517.44         4.25 o                         
  -3   0   6         41.30         43.02         0.61 o                         
  -2   0   6        138.97        137.83         1.60 o                         
  -1   0   6        119.32        127.52         1.43 o                         
   0   0   6          3.36          2.69         0.52 o                         
   1   0   6         31.03         30.53         1.19 o                         
   2   0   6         13.51         14.20         0.91 o                         
   3   0   6        210.05        156.08         2.04 o                         
   4   0   6        706.02        603.08         6.19 o                         
   5   0   6          4.15          4.61         0.95 o                         
   6   0   6         32.35         29.20         1.45 o                         
   7   0   6         49.66         51.01         2.29 o                         
 -12   1   6         73.95         77.79         1.45 o                         
 -11   1   6         21.12         21.60         0.81 o                         
 -10   1   6        198.25        196.83         1.91 o                         
  -9   1   6         88.34         85.05         1.19 o                         
  -8   1   6          0.76         -0.06         0.44 o                         
  -7   1   6         87.08         83.36         1.08 o                         
  -6   1   6         54.84         50.17         0.82 o                         
  -5   1   6          5.70          6.54         0.33 o                         
  -4   1   6        426.71        449.89         2.87 o                         
  -3   1   6         39.51         47.88         0.47 o                         
  -2   1   6         44.00         42.99         0.50 o                         
  -1   1   6         12.25          9.54         0.45 o                         
   0   1   6        490.80        482.83         4.06 o                         
   1   1   6         22.24         20.01         0.68 o                         
   2   1   6         16.71         12.69         0.53 o                         
   3   1   6         74.02         69.13         1.06 o                         
   4   1   6          0.85          1.01         0.48 o                         
   5   1   6         65.57         64.15         1.22 o                         
   6   1   6         13.59         11.78         0.80 o                         
   7   1   6         11.96         13.48         0.99 o                         
 -12   2   6         15.79         17.74         1.05 o                         
 -11   2   6         52.03         52.12         1.16 o                         
 -10   2   6         10.31         10.88         0.66 o                         
  -9   2   6         54.96         58.22         1.06 o                         
  -8   2   6        166.59        169.95         1.62 o                         
  -7   2   6        106.98        102.56         1.04 o                         
  -6   2   6          3.19          2.78         0.35 o                         
  -5   2   6         75.08         70.43         0.73 o                         
  -4   2   6        521.75        572.51         3.25 o                         
  -3   2   6         94.88         85.41         0.73 o                         
  -2   2   6        138.14        150.84         1.08 o                         
  -1   2   6         14.14         15.07         0.33 o                         
   0   2   6        354.01        325.60         2.26 o                         
   1   2   6        105.65        106.69         1.08 o                         
   2   2   6         40.10         38.73         0.79 o                         
   3   2   6        232.28        211.96         1.96 o                         
   4   2   6         19.48         22.70         0.76 o                         
   5   2   6         19.09         22.71         0.81 o                         
   6   2   6         12.22         15.98         0.85 o                         
   7   2   6          0.74          0.38         1.22 o                         
 -11   3   6          1.23          0.14         0.60 o                         
 -10   3   6        257.87        259.62         2.28 o                         
  -9   3   6         31.54         29.98         0.82 o                         
  -8   3   6        219.95        223.76         1.92 o                         
  -7   3   6        542.56        545.80         3.45 o                         
  -6   3   6         18.93         18.62         0.46 o                         
  -5   3   6         16.51         17.64         0.43 o                         
  -4   3   6         96.29        105.71         0.81 o                         
  -3   3   6         58.41         64.18         0.71 o                         
  -2   3   6         35.57         39.69         0.55 o                         
  -1   3   6         30.85         29.11         0.36 o                         
   0   3   6        378.71        359.48         2.15 o                         
   1   3   6        166.91        165.44         1.31 o                         
   2   3   6         27.10         24.74         0.66 o                         
   3   3   6         75.56         76.32         1.05 o                         
   4   3   6         22.82         16.21         0.67 o                         
   5   3   6         28.65         28.12         0.87 o                         
   6   3   6         24.52         25.72         0.98 o                         
   7   3   6         36.23         46.92         1.44 o                         
 -11   4   6          0.01         -0.63         0.63 o                         
 -10   4   6          0.00          0.76         0.53 o                         
  -9   4   6        282.67        282.52         2.33 o                         
  -8   4   6        268.71        269.07         2.08 o                         
  -7   4   6        290.17        293.87         2.19 o                         
  -6   4   6         21.32         22.14         0.57 o                         
  -5   4   6         18.02         19.17         0.48 o                         
  -4   4   6        150.01        160.66         1.36 o                         
  -3   4   6        177.83        192.19         1.41 o                         
  -2   4   6        105.31        109.55         1.06 o                         
  -1   4   6        132.03        135.95         1.22 o                         
   0   4   6        128.34        130.53         1.19 o                         
   1   4   6        106.95        108.22         1.06 o                         
   2   4   6         13.76         11.75         0.49 o                         
   3   4   6          2.38          2.96         0.42 o                         
   4   4   6         20.96         20.58         0.73 o                         
   5   4   6         15.09         14.82         0.75 o                         
   6   4   6         15.03         14.61         0.83 o                         
   7   4   6         43.97         55.39         1.84 o                         
 -11   5   6          0.00         -0.72         0.72 o                         
 -10   5   6          7.37          6.71         0.75 o                         
  -9   5   6          8.00          5.62         0.67 o                         
  -8   5   6         12.29         12.39         0.59 o                         
  -7   5   6        319.27        318.91         2.64 o                         
  -6   5   6        307.49        309.41         2.25 o                         
  -5   5   6          0.09         -0.32         0.32 o                         
  -4   5   6         65.48         60.45         0.81 o                         
  -3   5   6        241.17        248.41         2.02 o                         
  -2   5   6        688.97        711.81         4.59 o                         
  -1   5   6         32.08         38.00         0.73 o                         
   0   5   6        192.16        183.71         1.53 o                         
   1   5   6         80.04         74.84         1.54 o                         
   2   5   6        406.11        390.16         3.20 o                         
   3   5   6         93.43         85.92         1.21 o                         
   4   5   6         12.18         11.27         0.63 o                         
   5   5   6          0.35         -0.32         0.62 o                         
   6   5   6         42.38         47.20         1.54 o                         
 -11   6   6          5.34          4.62         0.81 o                         
 -10   6   6          2.29          1.49         0.71 o                         
  -9   6   6         79.22         75.71         1.46 o                         
  -8   6   6        117.08        114.67         1.44 o                         
  -7   6   6          2.05          2.62         0.46 o                         
  -6   6   6        162.17        167.09         1.49 o                         
  -5   6   6          0.42         -0.36         0.36 o                         
  -4   6   6         35.67         36.79         0.73 o                         
  -3   6   6         26.45         23.97         0.64 o                         
  -2   6   6         66.80         72.80         0.89 o                         
  -1   6   6         18.91         22.15         0.79 o                         
   0   6   6         80.06         75.78         0.96 o                         
   1   6   6        392.62        383.15         2.97 o                         
   2   6   6         25.76         25.84         0.79 o                         
   3   6   6        105.08        100.97         1.32 o                         
   4   6   6          1.05          0.73         0.55 o                         
   5   6   6         37.39         45.19         1.29 o                         
   6   6   6          2.00          2.00         0.86 o                         
 -10   7   6         14.55         14.09         0.91 o                         
  -9   7   6          7.31          6.48         0.73 o                         
  -8   7   6         31.38         28.51         1.05 o                         
  -7   7   6         49.87         51.29         1.00 o                         
  -6   7   6         77.93         80.71         1.03 o                         
  -5   7   6         30.12         31.11         0.69 o                         
  -4   7   6         62.29         60.88         0.87 o                         
  -3   7   6        172.76        159.10         1.44 o                         
  -2   7   6          0.37         -0.07         0.33 o                         
  -1   7   6         66.61         54.74         1.50 o                         
   0   7   6         89.21         82.32         1.03 o                         
   1   7   6        962.58        952.53         6.79 o                         
   2   7   6        391.27        394.46         3.49 o                         
   3   7   6        120.99        121.48         1.58 o                         
   4   7   6         54.95         55.74         1.27 o                         
   5   7   6         18.89         22.03         1.09 o                         
   6   7   6         41.96         46.66         2.73 o                         
 -10   8   6          6.02          6.77         0.89 o                         
  -9   8   6          0.63          0.03         0.72 o                         
  -8   8   6          0.97          0.47         0.60 o                         
  -7   8   6        132.19        130.11         1.66 o                         
  -6   8   6        192.33        184.72         1.76 o                         
  -5   8   6        103.24         96.45         1.19 o                         
  -4   8   6         24.02         25.46         0.68 o                         
  -3   8   6         13.55          4.36         0.48 o                         
  -2   8   6        276.60        222.30         1.96 o                         
  -1   8   6         14.86         12.48         0.62 o                         
   0   8   6         63.01         53.24         1.00 o                         
   1   8   6         73.60         76.30         1.23 o                         
   2   8   6        354.97        360.78         3.59 o                         
   3   8   6         24.24         21.31         1.02 o                         
   4   8   6          0.38          0.29         0.68 o                         
   5   8   6         39.68         43.42         1.62 o                         
  -9   9   6        137.77        145.84         2.46 o                         
  -8   9   6        209.86        211.86         2.71 o                         
  -7   9   6        240.98        224.41         2.64 o                         
  -6   9   6        241.29        248.57         2.31 o                         
  -5   9   6         42.55         45.66         1.23 o                         
  -4   9   6          7.27          6.40         0.54 o                         
  -3   9   6         60.91         43.05         1.00 o                         
  -2   9   6         34.80         25.76         0.81 o                         
  -1   9   6          8.19          8.12         0.58 o                         
   0   9   6          8.26          9.00         0.65 o                         
   1   9   6         39.61         40.79         1.06 o                         
   2   9   6        144.99        150.12         2.11 o                         
   3   9   6          5.15          4.11         0.74 o                         
   4   9   6         25.15         23.61         1.13 o                         
   5   9   6          0.01          0.10         0.97 o                         
  -9  10   6          0.21          1.80         0.90 o                         
  -8  10   6          0.89          0.26         0.74 o                         
  -7  10   6        264.01        255.94         2.93 o                         
  -6  10   6         21.42         17.15         0.87 o                         
  -5  10   6         42.96         40.52         1.01 o                         
  -4  10   6          1.11          0.84         0.49 o                         
  -3  10   6         15.52         14.26         0.70 o                         
  -2  10   6          7.75          5.69         0.56 o                         
  -1  10   6         10.85          9.74         0.66 o                         
   0  10   6         83.00         77.92         1.36 o                         
   1  10   6          1.98          2.74         0.65 o                         
   2  10   6          0.76         -0.19         0.87 o                         
   3  10   6          3.98          0.26         0.85 o                         
   4  10   6          1.21          0.55         0.94 o                         
  -8  11   6         33.36         42.39         1.70 o                         
  -7  11   6        129.34        127.63         2.06 o                         
  -6  11   6         50.68         50.22         1.38 o                         
  -5  11   6          3.69          5.93         0.58 o                         
  -4  11   6         23.94         21.63         0.77 o                         
  -3  11   6        175.24        164.32         1.82 o                         
  -2  11   6         20.89         22.14         0.78 o                         
  -1  11   6          8.84          9.74         0.69 o                         
   0  11   6          1.65          1.06         0.65 o                         
   1  11   6        192.45        202.30         2.60 o                         
   2  11   6         61.61         69.24         1.89 o                         
   3  11   6         27.84         28.88         1.41 o                         
  -7  12   6         19.33         21.36         1.06 o                         
  -6  12   6          2.33          2.62         0.75 o                         
  -5  12   6          0.49          0.92         0.56 o                         
  -4  12   6         51.91         54.66         1.10 o                         
  -3  12   6        107.17        103.51         1.47 o                         
  -2  12   6         21.53         22.12         0.81 o                         
  -1  12   6         21.64         18.95         0.78 o                         
   0  12   6         24.83         26.73         1.09 o                         
   1  12   6         70.47         67.18         1.76 o                         
   2  12   6         16.39         19.41         1.24 o                         
   3  12   6         84.57         95.53         2.32 o                         
  -6  13   6          1.48          1.13         0.74 o                         
  -5  13   6         21.73         27.94         1.04 o                         
  -4  13   6          7.96          6.06         0.67 o                         
  -3  13   6          6.66          7.88         0.73 o                         
  -2  13   6          1.06          0.71         0.59 o                         
  -1  13   6         17.02         13.89         0.76 o                         
   0  13   6         40.03         40.43         1.45 o                         
   1  13   6          0.04         -0.11         0.80 o                         
  -4  14   6         11.91         13.58         0.95 o                         
  -3  14   6         17.08         13.58         0.92 o                         
  -2  14   6         30.91         33.02         1.13 o                         
  -1  14   6         64.64         77.21         1.60 o                         
 -11   1   7          0.05         -0.53         0.53 o                         
 -10   1   7          0.04         -0.51         0.51 o                         
  -9   1   7        187.53        187.65         1.77 o                         
  -8   1   7          0.07         -0.42         0.42 o                         
  -7   1   7          4.54          5.26         0.43 o                         
  -6   1   7        124.96        132.46         1.25 o                         
  -5   1   7        188.19        196.23         1.51 o                         
  -4   1   7         41.04         42.03         0.63 o                         
  -3   1   7          4.99          5.37         0.27 o                         
  -2   1   7         83.99         81.93         0.93 o                         
  -1   1   7          0.26          0.92         0.39 o                         
   0   1   7        371.05        361.89         2.97 o                         
   1   1   7         58.75         58.04         1.17 o                         
   2   1   7         53.76         48.16         1.17 o                         
   3   1   7         60.05         46.34         1.23 o                         
   4   1   7         13.74          7.59         0.67 o                         
   5   1   7         19.37         18.54         0.90 o                         
   6   1   7          4.21          8.65         0.82 o                         
 -11   2   7          9.52          9.52         0.69 o                         
 -10   2   7         15.16         14.83         0.69 o                         
  -9   2   7        130.44        127.89         1.52 o                         
  -8   2   7          8.38          9.04         0.57 o                         
  -7   2   7         24.92         27.61         0.67 o                         
  -6   2   7        216.36        215.02         1.72 o                         
  -5   2   7        412.62        436.73         3.03 o                         
  -4   2   7         15.60         15.44         0.47 o                         
  -3   2   7          9.88          8.02         0.27 o                         
  -2   2   7         16.00         15.27         0.47 o                         
  -1   2   7        432.45        415.13         3.07 o                         
   0   2   7        279.51        268.64         2.23 o                         
   1   2   7         23.27         20.91         0.81 o                         
   2   2   7          0.03          1.01         0.53 o                         
   3   2   7          0.06         -0.02         0.51 o                         
   4   2   7          4.24          2.79         0.61 o                         
   5   2   7          0.03          0.20         0.60 o                         
   6   2   7          0.63          0.21         0.82 o                         
 -11   3   7         17.22         16.84         0.89 o                         
 -10   3   7          2.48          2.88         0.56 o                         
  -9   3   7        131.78        130.71         1.49 o                         
  -8   3   7          0.72          1.10         0.47 o                         
  -7   3   7        124.21        116.11         1.35 o                         
  -6   3   7        244.33        252.07         2.13 o                         
  -5   3   7          0.65          0.55         0.26 o                         
  -4   3   7        120.83        109.46         0.94 o                         
  -3   3   7         97.99         97.70         0.90 o                         
  -2   3   7         31.97         30.74         0.65 o                         
  -1   3   7       1148.31       1160.33         6.81 o                         
   0   3   7        613.78        591.86         4.36 o                         
   1   3   7         12.32         12.28         0.64 o                         
   2   3   7        537.57        512.34         4.31 o                         
   3   3   7          5.07          4.18         0.57 o                         
   4   3   7          0.60          0.49         0.56 o                         
   5   3   7         38.21         37.84         1.08 o                         
   6   3   7         16.88         22.77         1.24 o                         
 -11   4   7          5.72          6.12         0.74 o                         
 -10   4   7         42.35         44.47         1.13 o                         
  -9   4   7         13.08         12.50         0.73 o                         
  -8   4   7        472.41        480.22         3.76 o                         
  -7   4   7        148.71        151.40         1.76 o                         
  -6   4   7         25.87         24.77         0.81 o                         
  -5   4   7          2.22          1.19         0.38 o                         
  -4   4   7          0.11         -0.29         0.29 o                         
  -3   4   7          2.76          4.88         0.41 o                         
  -2   4   7        322.97        329.44         2.40 o                         
  -1   4   7        107.45         98.24         1.10 o                         
   0   4   7        562.46        545.82         4.73 o                         
   1   4   7          0.67          1.03         0.52 o                         
   2   4   7         28.92         23.37         0.95 o                         
   3   4   7          8.04          6.28         0.67 o                         
   4   4   7         61.47         68.54         1.46 o                         
   5   4   7         62.96         78.65         1.81 o                         
   6   4   7         11.94         14.38         1.13 o                         
 -11   5   7         10.21          6.87         0.82 o                         
 -10   5   7         14.99         13.54         0.84 o                         
  -9   5   7         33.04         32.94         1.00 o                         
  -8   5   7        563.59        563.35         4.28 o                         
  -7   5   7          0.15          0.22         0.50 o                         
  -6   5   7         41.48         41.22         0.88 o                         
  -5   5   7          1.22          1.08         0.41 o                         
  -4   5   7        312.55        271.60         2.10 o                         
  -3   5   7         20.76         18.95         0.60 o                         
  -2   5   7         18.61         18.34         0.59 o                         
  -1   5   7         33.78         37.72         0.73 o                         
   0   5   7          3.32          4.33         0.53 o                         
   1   5   7          1.21          0.65         0.50 o                         
   2   5   7         14.28         12.46         0.82 o                         
   3   5   7          1.33          1.12         0.61 o                         
   4   5   7          3.89          4.05         0.80 o                         
   5   5   7          0.59          1.97         1.13 o                         
 -10   6   7         10.28         10.30         0.82 o                         
  -9   6   7         10.11          9.27         0.75 o                         
  -8   6   7         79.33         76.62         1.30 o                         
  -7   6   7         11.11         10.79         0.64 o                         
  -6   6   7         26.75         24.64         0.74 o                         
  -5   6   7         36.65         35.69         0.82 o                         
  -4   6   7          0.97         -0.34         0.34 o                         
  -3   6   7          4.81          6.48         0.47 o                         
  -2   6   7         33.38         32.19         0.75 o                         
  -1   6   7         31.81         31.88         0.73 o                         
   0   6   7          0.35          0.95         0.45 o                         
   1   6   7          0.14         -0.31         0.56 o                         
   2   6   7         31.18         28.20         1.08 o                         
   3   6   7         38.80         39.38         1.52 o                         
   4   6   7         36.18         39.86         1.45 o                         
   5   6   7        112.89        139.37         2.46 o                         
 -10   7   7          3.03          1.69         0.77 o                         
  -9   7   7          8.28          9.37         0.84 o                         
  -8   7   7          0.51         -0.45         0.60 o                         
  -7   7   7        174.61        177.30         2.05 o                         
  -6   7   7         66.68         69.47         1.15 o                         
  -5   7   7         42.10         44.42         1.02 o                         
  -4   7   7          0.37         -0.40         0.40 o                         
  -3   7   7         96.98         93.73         1.30 o                         
  -2   7   7          3.16          3.37         0.50 o                         
  -1   7   7          0.04          0.33         0.45 o                         
   0   7   7         65.66         69.21         1.19 o                         
   1   7   7          5.04          4.89         0.76 o                         
   2   7   7          1.77          0.90         0.76 o                         
   3   7   7         82.18         83.88         3.61 o                         
   4   7   7         10.43          8.23         1.10 o                         
   5   7   7         38.76         51.39         1.97 o                         
 -10   8   7          1.10          1.52         0.79 o                         
  -9   8   7          4.29          4.79         0.78 o                         
  -8   8   7        118.31        115.12         1.99 o                         
  -7   8   7        605.04        576.49         4.64 o                         
  -6   8   7          0.59          0.37         0.50 o                         
  -5   8   7         81.64         83.01         1.31 o                         
  -4   8   7          2.59          0.58         0.45 o                         
  -3   8   7         45.46         54.11         1.00 o                         
  -2   8   7         76.14         63.42         1.28 o                         
  -1   8   7          3.72          2.72         0.53 o                         
   0   8   7         37.35         37.13         1.31 o                         
   1   8   7         14.86         16.67         0.91 o                         
   2   8   7          0.29          0.12         0.78 o                         
   3   8   7         23.14         22.49         1.33 o                         
   4   8   7         16.86         19.18         1.34 o                         
  -9   9   7          2.87          1.93         0.83 o                         
  -8   9   7         78.81         73.15         1.70 o                         
  -7   9   7        269.20        253.85         3.01 o                         
  -6   9   7         35.87         37.33         1.08 o                         
  -5   9   7         79.17         76.48         1.43 o                         
  -4   9   7         13.29         10.90         0.65 o                         
  -3   9   7         71.93         56.59         1.14 o                         
  -2   9   7        108.18         98.29         1.56 o                         
  -1   9   7        112.67        103.53         1.44 o                         
   0   9   7        334.37        347.52         3.17 o                         
   1   9   7          1.95          4.68         0.77 o                         
   2   9   7         11.51          9.99         1.09 o                         
   3   9   7         90.07         98.39         2.39 o                         
   4   9   7         77.36         85.80         4.31 o                         
  -8  10   7         37.96         33.85         1.34 o                         
  -7  10   7        108.33        116.20         2.01 o                         
  -6  10   7        136.66        141.44         2.16 o                         
  -5  10   7          0.23          0.02         0.62 o                         
  -4  10   7          1.10         -0.48         0.53 o                         
  -3  10   7        107.49         96.32         1.47 o                         
  -2  10   7          5.29          3.86         0.61 o                         
  -1  10   7          4.33          5.25         0.63 o                         
   0  10   7        386.19        402.86         3.57 o                         
   1  10   7        651.47        698.86         7.51 o                         
   2  10   7         16.80         20.11         1.48 o                         
   3  10   7         16.03         14.75         1.26 o                         
  -7  11   7         36.56         45.60         1.49 o                         
  -6  11   7         64.55         76.71         1.60 o                         
  -5  11   7          2.32          2.31         0.69 o                         
  -4  11   7         25.27         28.67         0.98 o                         
  -3  11   7          0.07         -0.41         0.53 o                         
  -2  11   7          1.16          0.28         0.54 o                         
  -1  11   7         81.03         80.17         1.46 o                         
   0  11   7        160.84        164.86         2.22 o                         
   1  11   7         25.82         23.72         1.36 o                         
   2  11   7         20.55         19.43         1.54 o                         
  -6  12   7         83.34         98.89         1.85 o                         
  -5  12   7          0.19          0.39         0.65 o                         
  -4  12   7          5.20          4.15         0.69 o                         
  -3  12   7          0.02         -0.23         0.55 o                         
  -2  12   7          5.18          5.57         0.66 o                         
  -1  12   7          7.18          7.72         0.75 o                         
   0  12   7         73.36         76.94         1.77 o                         
   1  12   7         27.88         25.85         1.49 o                         
  -4  13   7         10.78          9.04         0.81 o                         
  -3  13   7         17.18         19.01         0.85 o                         
  -2  13   7         16.32         20.11         0.90 o                         
  -1  13   7          7.94         11.90         0.87 o                         
 -11   0   8          4.51          2.69         0.85 o                         
 -10   0   8         49.80         52.15         1.53 o                         
  -9   0   8        329.87        327.89         3.63 o                         
  -8   0   8          5.60          4.71         0.81 o                         
  -7   0   8          7.87          7.60         0.80 o                         
  -6   0   8        116.68        131.44         2.08 o                         
  -5   0   8         15.42         15.14         0.99 o                         
  -4   0   8        236.09        253.28         3.50 o                         
  -3   0   8        127.33        123.52         2.71 o                         
  -2   0   8       2127.68       2168.50        21.79 o                         
  -1   0   8        688.70        663.83         9.04 o                         
   0   0   8        256.50        249.02         3.56 o                         
   1   0   8         10.92         11.86         1.14 o                         
   2   0   8          1.56          2.13         1.59 o                         
   3   0   8          2.33          1.42         0.87 o                         
   4   0   8          0.92          1.06         1.40 o                         
   5   0   8          2.70          2.29         1.03 o                         
 -11   1   8         28.72         32.05         1.09 o                         
 -10   1   8        571.73        596.67         4.17 o                         
  -9   1   8        113.52        120.05         1.49 o                         
  -8   1   8         17.74         15.89         0.65 o                         
  -7   1   8        314.35        308.05         2.62 o                         
  -6   1   8         14.24         15.69         0.75 o                         
  -5   1   8         68.80         73.67         1.13 o                         
  -4   1   8          7.37          5.83         0.56 o                         
  -3   1   8          1.79          1.09         0.49 o                         
  -2   1   8         56.71         57.66         1.21 o                         
  -1   1   8         67.60         71.41         1.16 o                         
   0   1   8          0.01         -0.47         0.47 o                         
   1   1   8         13.70         11.39         0.73 o                         
   2   1   8         30.29         24.66         1.23 o                         
   3   1   8          0.00         -0.11         0.59 o                         
   4   1   8         35.31         33.19         1.12 o                         
   5   1   8         26.53         29.26         1.11 o                         
 -11   2   8         36.16         37.49         1.47 o                         
 -10   2   8        207.65        215.30         2.30 o                         
  -9   2   8        303.49        302.59         2.58 o                         
  -8   2   8          7.02          6.38         0.55 o                         
  -7   2   8         16.54         18.97         0.68 o                         
  -6   2   8        116.08        118.86         1.48 o                         
  -5   2   8          5.11          6.50         0.50 o                         
  -4   2   8        101.27        103.41         1.17 o                         
  -3   2   8         21.76         18.28         0.68 o                         
  -2   2   8         49.80         47.64         0.93 o                         
  -1   2   8         57.75         58.41         1.25 o                         
   0   2   8          0.93          0.15         0.52 o                         
   1   2   8        115.72        112.45         1.70 o                         
   2   2   8         36.56         29.13         0.97 o                         
   3   2   8         29.75         26.98         1.10 o                         
   4   2   8         56.28         57.09         1.34 o                         
   5   2   8          0.01          1.95         0.86 o                         
 -11   3   8          0.15         -0.75         0.97 o                         
 -10   3   8         19.32         17.87         0.85 o                         
  -9   3   8         95.15         97.17         1.55 o                         
  -8   3   8          2.28          2.77         0.59 o                         
  -7   3   8         62.80         60.36         1.18 o                         
  -6   3   8         20.94         18.56         0.71 o                         
  -5   3   8         34.25         32.42         0.84 o                         
  -4   3   8          0.04         -0.07         0.44 o                         
  -3   3   8        123.12        133.67         1.65 o                         
  -2   3   8          0.54          0.80         0.52 o                         
  -1   3   8        180.28        180.01         2.21 o                         
   0   3   8         11.45         11.56         0.76 o                         
   1   3   8        192.87        196.77         2.63 o                         
   2   3   8          4.17          2.91         0.69 o                         
   3   3   8         64.44         76.32         1.55 o                         
   4   3   8          0.13          0.85         0.70 o                         
   5   3   8          7.98          7.96         1.35 o                         
 -10   4   8         18.81         16.41         0.91 o                         
  -9   4   8         41.74         42.17         1.18 o                         
  -8   4   8          5.79          5.17         0.65 o                         
  -7   4   8         72.05         67.02         1.23 o                         
  -6   4   8         41.85         43.64         1.01 o                         
  -5   4   8         26.23         28.60         0.81 o                         
  -4   4   8         90.36         92.27         1.17 o                         
  -3   4   8          6.27          7.43         0.52 o                         
  -2   4   8         21.32         18.89         0.68 o                         
  -1   4   8         29.77         27.45         0.91 o                         
   0   4   8         90.62         86.27         1.56 o                         
   1   4   8         93.61         92.07         1.87 o                         
   2   4   8         37.97         35.84         1.78 o                         
   3   4   8         76.93         94.38         1.69 o                         
   4   4   8         21.31         24.52         1.15 o                         
 -10   5   8         22.39         21.58         1.02 o                         
  -9   5   8         23.00         21.98         0.92 o                         
  -8   5   8          4.50          4.24         0.65 o                         
  -7   5   8        112.94        108.91         1.54 o                         
  -6   5   8          0.35          0.68         0.51 o                         
  -5   5   8          0.14          0.74         0.48 o                         
  -4   5   8        310.39        285.01         2.40 o                         
  -3   5   8          8.03         10.62         0.59 o                         
  -2   5   8         17.43         19.88         0.70 o                         
  -1   5   8         13.53         13.14         0.72 o                         
   0   5   8         92.79         94.67         2.41 o                         
   1   5   8         55.19         52.44         1.72 o                         
   2   5   8         95.94         97.32         1.81 o                         
   3   5   8          5.30          3.92         0.80 o                         
   4   5   8         33.85         37.22         1.42 o                         
 -10   6   8         13.24         12.87         0.98 o                         
  -9   6   8         18.02         15.11         0.94 o                         
  -8   6   8          0.35         -0.64         0.64 o                         
  -7   6   8          4.71          3.74         0.67 o                         
  -6   6   8          5.74          4.87         0.64 o                         
  -5   6   8         84.53         75.16         1.45 o                         
  -4   6   8          2.80          7.30         0.65 o                         
  -3   6   8         53.98         54.23         1.16 o                         
  -2   6   8         24.86         20.50         0.81 o                         
  -1   6   8         16.54         17.41         1.07 o                         
   0   6   8          1.06          2.24         0.88 o                         
   1   6   8         12.03          8.22         0.92 o                         
   2   6   8          0.68         -0.25         0.81 o                         
   3   6   8         12.75         14.51         1.11 o                         
   4   6   8          8.20         10.75         1.20 o                         
  -9   7   8         20.56         20.16         1.07 o                         
  -8   7   8          0.00         -0.78         0.81 o                         
  -7   7   8          2.38          2.09         0.69 o                         
  -6   7   8          1.13         -0.01         0.60 o                         
  -5   7   8        101.25         86.93         1.36 o                         
  -4   7   8        250.91        215.64         2.33 o                         
  -3   7   8        253.77        262.34         2.66 o                         
  -2   7   8         86.42         77.12         1.40 o                         
  -1   7   8          1.97         -0.37         0.67 o                         
   0   7   8         39.65         39.54         1.30 o                         
   1   7   8         46.59         46.61         1.59 o                         
   2   7   8         51.17         52.72         2.30 o                         
   3   7   8         10.66         12.48         1.22 o                         
  -9   8   8          5.23          6.36         0.83 o                         
  -8   8   8         60.80         64.92         1.59 o                         
  -7   8   8         57.47         61.35         1.41 o                         
  -6   8   8          2.43          2.96         0.65 o                         
  -5   8   8         18.44         19.05         0.79 o                         
  -4   8   8         11.80         12.03         0.76 o                         
  -3   8   8         68.51         66.72         1.32 o                         
  -2   8   8         78.13         79.63         1.57 o                         
  -1   8   8          9.40         10.81         0.80 o                         
   0   8   8         99.15        105.83         1.95 o                         
   1   8   8          4.81          3.79         1.30 o                         
   2   8   8          7.11          5.83         1.19 o                         
   3   8   8          4.81          5.05         1.13 o                         
  -8   9   8        206.82        223.86         2.91 o                         
  -7   9   8          0.16         -0.74         0.77 o                         
  -6   9   8         26.31         25.84         1.09 o                         
  -5   9   8         27.86         29.05         1.05 o                         
  -4   9   8          0.00         -0.28         0.66 o                         
  -3   9   8         41.00         38.84         1.26 o                         
  -2   9   8          5.86          5.54         0.79 o                         
  -1   9   8          7.61          7.76         0.79 o                         
   0   9   8        198.61        218.87         2.82 o                         
   1   9   8         67.25         67.07         2.18 o                         
   2   9   8          0.25          0.72         1.00 o                         
  -7  10   8          5.22          5.80         1.14 o                         
  -6  10   8          3.28          2.00         0.80 o                         
  -5  10   8          7.88         12.22         1.03 o                         
  -4  10   8         11.20          9.42         0.86 o                         
  -3  10   8          0.00         -0.71         0.71 o                         
  -2  10   8         41.27         45.42         1.36 o                         
  -1  10   8         60.81         61.35         1.49 o                         
   0  10   8         12.53         12.49         1.08 o                         
   1  10   8         55.16         66.28         2.45 o                         
  -6  11   8         69.58         74.66         2.01 o                         
  -5  11   8         16.36         17.07         1.12 o                         
  -4  11   8         11.73         11.94         0.94 o                         
  -3  11   8          1.11         -0.23         0.70 o                         
  -2  11   8         33.45         33.07         1.17 o                         
  -1  11   8          0.49          1.18         0.75 o                         
   0  11   8        164.48        186.49         3.41 o                         
  -4  12   8          6.33          5.43         0.81 o                         
  -3  12   8          7.62         11.95         0.89 o                         
  -2  12   8        219.77        245.92         4.22 o                         
 -10   1   9          1.41          3.85         0.72 o                         
  -9   1   9         40.97         42.64         1.11 o                         
  -8   1   9          6.61          5.69         0.68 o                         
  -7   1   9          8.97          7.54         0.68 o                         
  -6   1   9          0.13         -0.31         0.55 o                         
  -5   1   9          3.17          2.82         0.59 o                         
  -4   1   9         65.96         66.33         1.25 o                         
  -3   1   9        265.74        268.44         2.91 o                         
  -2   1   9       1126.11       1152.78         9.34 o                         
  -1   1   9          3.59          3.34         0.61 o                         
   0   1   9          5.64          4.12         0.68 o                         
   1   1   9          3.71          3.98         0.77 o                         
   2   1   9         54.81         56.64         1.38 o                         
   3   1   9          4.15          4.32         0.86 o                         
 -10   2   9        170.41        174.68         2.25 o                         
  -9   2   9          0.88          0.40         0.71 o                         
  -8   2   9          7.68          6.73         0.80 o                         
  -7   2   9          5.88          5.01         0.77 o                         
  -6   2   9          0.75         -0.65         0.65 o                         
  -5   2   9          1.81          0.25         0.64 o                         
  -4   2   9          2.08          2.10         0.67 o                         
  -3   2   9        207.61        210.03         2.54 o                         
  -2   2   9        179.44        183.52         2.31 o                         
  -1   2   9          0.21         -0.18         0.58 o                         
   0   2   9         25.63         25.92         1.03 o                         
   1   2   9         18.92         15.66         1.08 o                         
   2   2   9         62.12         72.40         1.66 o                         
   3   2   9          1.68          2.05         0.80 o                         
 -10   3   9         14.31         11.51         0.92 o                         
  -9   3   9         93.69         95.90         1.80 o                         
  -8   3   9        306.97        310.53         3.42 o                         
  -7   3   9          4.80          2.34         0.72 o                         
  -6   3   9         24.54         23.18         1.23 o                         
  -5   3   9        201.46        191.17         2.41 o                         
  -4   3   9        254.21        260.20         2.89 o                         
  -3   3   9          2.53          1.15         0.56 o                         
  -2   3   9         22.34         21.48         0.93 o                         
  -1   3   9         55.90         57.64         1.37 o                         
   0   3   9          7.91          8.49         0.84 o                         
   1   3   9         45.15         45.16         1.48 o                         
   2   3   9          7.24          8.27         0.96 o                         
   3   3   9          2.24          1.32         0.75 o                         
 -10   4   9         36.76         33.44         1.23 o                         
  -9   4   9          4.60          2.67         0.80 o                         
  -8   4   9         52.74         49.70         1.44 o                         
  -7   4   9        219.92        230.59         2.77 o                         
  -6   4   9         47.73         40.72         1.24 o                         
  -5   4   9          0.33         -0.58         0.64 o                         
  -4   4   9         91.09         85.72         1.60 o                         
  -3   4   9         31.57         27.59         0.94 o                         
  -2   4   9          8.57          8.33         0.70 o                         
  -1   4   9         17.61         17.26         0.91 o                         
   0   4   9         99.03         99.31         1.79 o                         
   1   4   9          0.46          0.22         0.98 o                         
   2   4   9         29.25         28.90         1.27 o                         
   3   4   9         42.03         50.33         1.57 o                         
  -9   5   9         25.23         24.65         1.13 o                         
  -8   5   9          0.14         -0.64         0.80 o                         
  -7   5   9         42.36         39.07         1.98 o                         
  -6   5   9          0.33         -0.38         0.76 o                         
  -5   5   9          1.42          0.96         0.76 o                         
  -4   5   9         76.98         71.83         1.72 o                         
  -3   5   9         10.89         13.61         1.46 o                         
  -2   5   9          4.27          3.34         0.73 o                         
  -1   5   9          0.01         -0.50         0.86 o                         
   0   5   9         84.11         88.20         2.44 o                         
   1   5   9        119.80        120.41         2.46 o                         
   2   5   9         14.68         15.14         1.17 o                         
  -9   6   9          0.18         -0.72         0.88 o                         
  -8   6   9          1.65          0.49         0.76 o                         
  -7   6   9         10.69         10.62         0.91 o                         
  -6   6   9         22.54         19.91         1.12 o                         
  -5   6   9          0.52         -0.58         0.77 o                         
  -4   6   9         52.63         49.21         1.54 o                         
  -3   6   9         14.19         13.12         0.88 o                         
  -2   6   9         26.93         26.55         1.06 o                         
  -1   6   9         64.84         69.51         1.76 o                         
   0   6   9        102.95        106.86         2.02 o                         
   1   6   9          5.38          4.08         0.93 o                         
   2   6   9          1.48         -0.58         0.91 o                         
  -8   7   9          5.70          6.03         1.00 o                         
  -7   7   9         26.81         28.96         1.15 o                         
  -6   7   9         85.43         91.99         1.78 o                         
  -5   7   9          8.67          6.63         0.79 o                         
  -4   7   9          1.72          0.97         0.72 o                         
  -3   7   9          0.51          0.61         0.69 o                         
  -2   7   9         10.56          9.48         0.85 o                         
  -1   7   9          6.28          8.13         0.95 o                         
   0   7   9         27.71         28.19         1.36 o                         
   1   7   9          0.50         -0.50         0.85 o                         
   2   7   9          0.36         -0.95         1.08 o                         
  -8   8   9         17.68         21.32         1.31 o                         
  -7   8   9         16.79         18.27         1.10 o                         
  -6   8   9          1.38          1.79         0.77 o                         
  -5   8   9         22.42         21.83         1.34 o                         
  -4   8   9         17.82         15.31         0.94 o                         
  -3   8   9          0.45          0.62         0.65 o                         
  -2   8   9          0.65         -0.14         0.71 o                         
  -1   8   9         94.85        117.01         2.12 o                         
   0   8   9        116.61        123.06         2.81 o                         
   1   8   9          1.40          0.33         1.32 o                         
  -7   9   9         27.21         26.56         1.32 o                         
  -6   9   9         37.19         39.48         1.65 o                         
  -5   9   9         37.79         27.58         1.26 o                         
  -4   9   9          0.69          0.61         0.87 o                         
  -3   9   9         37.95         36.42         1.28 o                         
  -2   9   9         21.31         21.67         1.09 o                         
  -1   9   9        146.02        164.50         2.48 o                         
   0   9   9          2.55          2.01         1.03 o                         
  -5  10   9        104.74        108.24         2.30 o                         
  -4  10   9         77.21         88.88         2.62 o                         
  -3  10   9         39.63         36.08         1.34 o                         
  -2  10   9         19.57         15.90         0.96 o                         
  -1  10   9         26.35         25.92         3.95 o                         
  -9   0  10         79.90         83.88         2.96 o                         
  -8   0  10         30.27         32.08         1.93 o                         
  -7   0  10         67.81         62.86         1.90 o                         
  -6   0  10         26.41         24.26         2.03 o                         
  -5   0  10          0.40          1.39         1.13 o                         
  -4   0  10         69.99         73.43         3.00 o                         
  -3   0  10         24.31         25.33         2.28 o                         
  -2   0  10         31.12         31.08         1.73 o                         
  -1   0  10         72.34         70.11         2.35 o                         
   0   0  10         22.53         21.03         2.67 o                         
   1   0  10         11.42          9.87         1.81 o                         
   2   0  10         40.59         44.93         2.43 o                         
  -9   1  10          0.08         -0.66         0.75 o                         
  -8   1  10         44.70         43.77         1.40 o                         
  -7   1  10         23.39         20.75         1.03 o                         
  -6   1  10         61.38         67.72         1.55 o                         
  -5   1  10        182.03        189.60         2.45 o                         
  -4   1  10        209.46        219.13         3.01 o                         
  -3   1  10        262.19        266.74         3.06 o                         
  -2   1  10        131.53        135.21         2.08 o                         
  -1   1  10          0.46         -0.09         0.73 o                         
   0   1  10          5.71          5.55         1.19 o                         
   1   1  10         37.24         40.17         1.65 o                         
   2   1  10          3.50          4.67         2.61 o                         
  -9   2  10          7.27          5.81         0.89 o                         
  -8   2  10          0.84          0.60         0.74 o                         
  -7   2  10          1.01          1.65         0.76 o                         
  -6   2  10          1.34          0.67         0.71 o                         
  -5   2  10          4.41          6.19         0.80 o                         
  -4   2  10        566.28        584.13         5.39 o                         
  -3   2  10         46.18         52.06         1.85 o                         
  -2   2  10          7.33          8.50         0.89 o                         
  -1   2  10         87.02         87.02         1.77 o                         
   0   2  10          7.29          5.64         0.99 o                         
   1   2  10         16.35         21.69         1.57 o                         
  -9   3  10          4.00          2.87         0.86 o                         
  -8   3  10         72.97         76.86         1.75 o                         
  -7   3  10          4.85          5.42         0.96 o                         
  -6   3  10         85.37         84.68         1.74 o                         
  -5   3  10         15.77         18.17         0.97 o                         
  -4   3  10         84.03         85.03         1.74 o                         
  -3   3  10        119.04        118.25         2.57 o                         
  -2   3  10          2.64          2.05         0.75 o                         
  -1   3  10          4.96          4.95         0.73 o                         
   0   3  10          0.01         -0.64         0.75 o                         
   1   3  10        120.39        128.77         2.22 o                         
  -9   4  10         10.27          9.81         1.10 o                         
  -8   4  10          7.71          5.91         0.99 o                         
  -7   4  10         24.97         22.15         1.56 o                         
  -6   4  10         45.14         42.62         1.52 o                         
  -5   4  10          9.80         10.66         0.98 o                         
  -4   4  10         28.30         24.83         1.25 o                         
  -3   4  10         25.92         27.30         1.27 o                         
  -2   4  10          0.66          0.33         1.27 o                         
  -1   4  10        123.29        127.01         2.30 o                         
   0   4  10          7.94          6.88         1.05 o                         
   1   4  10          9.23         10.98         1.68 o                         
  -8   5  10          1.19          0.54         0.90 o                         
  -7   5  10         23.17         17.61         1.14 o                         
  -6   5  10         93.51         85.92         2.36 o                         
  -5   5  10          1.69          1.13         0.87 o                         
  -4   5  10          4.70          5.77         0.94 o                         
  -3   5  10         17.74         18.60         1.16 o                         
  -2   5  10         25.61         28.56         1.91 o                         
  -1   5  10          2.28          1.43         0.89 o                         
   0   5  10         80.65         82.18         2.46 o                         
  -8   6  10         28.35         27.73         1.37 o                         
  -7   6  10          0.56         -0.71         0.86 o                         
  -6   6  10         15.10         11.74         1.07 o                         
  -5   6  10          6.09          6.60         1.01 o                         
  -4   6  10          2.79          1.61         0.89 o                         
  -3   6  10         21.15         22.48         1.21 o                         
  -2   6  10         25.10         29.86         2.03 o                         
  -1   6  10          1.96         -1.05         1.05 o                         
   0   6  10         33.46         29.01         1.36 o                         
  -7   7  10          0.58          0.04         0.92 o                         
  -6   7  10         43.58         38.22         1.49 o                         
  -5   7  10         20.24         16.32         1.13 o                         
  -4   7  10          3.73          3.53         0.94 o                         
  -3   7  10          2.99          1.95         0.91 o                         
  -2   7  10         26.18         24.84         1.48 o                         
  -1   7  10         13.62         17.49         1.61 o                         
  -6   8  10         22.09         16.83         1.57 o                         
  -5   8  10        113.82        117.91         2.62 o                         
  -4   8  10          8.96          7.21         1.18 o                         
  -3   8  10          5.79          3.81         1.09 o                         
  -2   8  10         71.86         81.77         2.28 o                         
  -8   1  11         38.19         38.83         2.38 o                         
  -7   1  11         33.19         31.56         1.42 o                         
  -6   1  11          0.67          0.91         0.90 o                         
  -5   1  11         37.80         35.69         1.46 o                         
  -4   1  11        378.61        390.45         4.54 o                         
  -3   1  11          0.82         -0.55         0.88 o                         
  -2   1  11          0.23         -0.11         0.97 o                         
  -1   1  11          2.56          0.86         1.23 o                         
  -7   2  11          2.97          1.82         1.01 o                         
  -6   2  11         48.94         46.63         1.59 o                         
  -5   2  11         67.88         68.53         1.70 o                         
  -4   2  11         47.50         51.92         2.54 o                         
  -3   2  11          1.68          1.68         0.81 o                         
  -2   2  11         17.35         16.68         1.41 o                         
  -1   2  11         11.01         10.10         1.11 o                         
  -7   3  11         43.54         44.70         2.46 o                         
  -6   3  11         10.08         12.15         1.12 o                         
  -5   3  11         23.85         24.15         1.29 o                         
  -4   3  11          0.71         -0.10         1.04 o                         
  -3   3  11         19.80         20.44         1.63 o                         
  -2   3  11          3.20          2.30         0.93 o                         
  -1   3  11          0.00          0.32         1.92 o                         
  -6   4  11         30.63         30.41         1.40 o                         
  -5   4  11        128.41        131.35         2.45 o                         
  -4   4  11         18.21         17.51         1.63 o                         
  -3   4  11          6.26          9.35         1.43 o                         
  -2   4  11          0.32         -0.78         1.17 o                         
  -5   5  11        192.54        191.72         2.98 o                         
  -4   5  11         10.15         11.05         1.13 o                         
  -3   5  11        115.09        130.49         4.60 o                         
                                                                                
